# Supplementary material for: Synthesis and structural characterization of hexa-μ2-chlorido-μ4-oxido-tetra­kis­{[4-(phenyl­ethyn­yl)pyridine-κN]copper(II)} di­chloro­methane monosolvate
Source: Acta Crystallogr E Crystallogr Commun. 2021 Jan 1;77(Pt 1):42–6. doi: 10.1107/S2056989020015935 (PMC7784052; doi:10.1107/S2056989020015935)
Supplement: Supplementary file 1 [file e-77-00042-sup1.cif]

##############################################################################
#                                                                            #
# This CIF contains the data in a paper accepted for publication in          #
# Acta Crystallographica Section E. It conforms to the requirements of       #
# Notes for Authors for Acta Crystallographica Section E, and has been       #
# peer reviewed under the auspices of the IUCr Commission on Journals.       #
#                                                                            #
# Full details of the Crystallographic Information File format               #
# are given in the paper "The Crystallographic Information File (CIF):       #
# a New Standard Archive File for Crystallography" by S. R. Hall, F. H.      #
# Allen and I. D. Brown [Acta Cryst. (1991), A47, 655-685].                  #
#                                                                            #
# The current version of the core CIF dictionary is obtainable from          #
# ftp://ftp.iucr.org/pub/cif_core.dic.                                       #
#                                                                            #
# Software is freely available for graphical display of the structure(s)     #
# in this CIF. For information consult the CIF software page                 #
# http://www.iucr.org/resources/cif/software.                                #
#                                                                            #
# This file may be used for bona fide research purposes within the           #
# scientific community so long as proper attribution is given to the journal # 
# article from which it was obtained.                                        #
#                                                                            #
##############################################################################
data_I
_audit_creation_method     'SHELXL-2018/3'
_journal_date_recd_electronic     2020-08-14
_journal_date_accepted     2020-12-05
_journal_name_full     'Acta Crystallographica, Section E'
_journal_year     2021
_journal_volume     77
_journal_issue      1
_journal_page_first     42
_journal_page_last     46
_journal_paper_category     GM
_journal_paper_doi     10.1107/S2056989020015935
_journal_coeditor_code     MW2170
_publ_contact_author_name     'Paul R. Raithby'
_publ_contact_author_address
;
Department of Chemistry, University of Bath, Claverton Down, Bath BA2 7AY,
UK
;
_publ_contact_author_email     'p.r.raithby@bath.ac.uk'
_publ_contact_author_fax     ?
_publ_contact_author_phone     ?
_publ_section_title
;\
Synthesis and structural characterization of
hexa-\m~2~-chlorido-\m~4~-oxido-tetrakis{[4-(phenylethynyl)pyridine-\
\k<i>N</i>]copper(II)} dichloromethane monosolvate
;
_publ_section_title_footnote     .
loop_
    _publ_author_name
    _publ_author_footnote
    _publ_author_address
    'Al Balushi, Rayya A.' .
;
Department of Basic Sciences, College of Applied and Health Science,
Al Sharqiyah University, PO Box 42, Ibra 400, Sultanate of Oman
;
    'Khan, Muhammad S.' .
;
Department of Chemistry, Sultan Qaboos University, PO Box 36, Al-Khod 123,
Sultanate of Oman
;
    'Faizi, Md. Serajul Haque' .
;
Department of Chemistry, Langat Singh College, B.R.A. Bihar University,
Muzaffarpur, Bihar 842001,
India
;
    'Haque, Ashanul' .
;
Department of Chemistry, College of Science, University of Hail,
Kingdom of Saudi Arabia
;
    'Molloy, Kieran' .
;
Department of Chemistry, University of Bath, Claverton Down, Bath BA2 7AY,
UK
;
    'Raithby, Paul R.' .
;
Department of Chemistry, University of Bath, Claverton Down, Bath BA2 7AY,
UK
;
_publ_section_synopsis
;
The title compound, [Cu~4~Cl~6~O(C~13~H~9~N)~4~], was obtained by the reaction
of CuCl with 4-phenylethynylpyridine in dichloromethane. The complex contains
a tetrahedron of four Cu^II^ cations coordinated to a central \m~4~-O atom,
with the six edges of the Cu~4~ tetrahedron bridged by Cl atoms. The Cu---O
distances average 1.905 \%A and Cu---Cl 2.418 \%A.
;
_chemical_name_systematic
;\
Hexa-\m~2~-chlorido-\m~4~-oxido-tetrakis{[4-(phenylethynyl)pyridine-\
\k<i>N</i>]copper(II)} dichloromethane monosolvate
;
_chemical_name_common     ?
_chemical_formula_moiety     'C52 H36 Cl6 Cu4 N4 O, C H2 Cl2'
_chemical_formula_sum     'C53 H38 Cl8 Cu4 N4 O'
_chemical_formula_iupac     '[Cu4 Cl6 O (C13 H9 N1)4], C H2 Cl2'
_chemical_formula_weight     1284.63
_chemical_melting_point     ?
_space_group_crystal_system     triclinic
_space_group_name_H-M_alt     'P-1'
_space_group_name_Hall     '-P 1'
loop_
    _space_group_symop_operation_xyz
    'x, y, z'
    '-x, -y, -z'
_cell_length_a     12.7166(2)
_cell_length_b     14.4366(2)
_cell_length_c     16.4038(3)
_cell_angle_alpha     105.0240(10)
_cell_angle_beta     105.9350(10)
_cell_angle_gamma     102.9990(10)
_cell_volume     2650.81(8)
_cell_formula_units_Z     2
_cell_measurement_reflns_used     38646
_cell_measurement_theta_min     2.910
_cell_measurement_theta_max     27.485
_cell_measurement_temperature     150(2)
_exptl_crystal_description     block
_exptl_crystal_colour     brown
_exptl_crystal_size_max     0.150
_exptl_crystal_size_mid     0.120
_exptl_crystal_size_min     0.120
_exptl_crystal_density_diffrn     1.609
_exptl_crystal_density_meas     ?
_exptl_crystal_density_method     ?
_exptl_crystal_F_000     1288
_exptl_absorpt_coefficient_mu     2.029
_exptl_absorpt_correction_type     multi-scan
_exptl_absorpt_process_details
;
(Sortav; Blessing 1995)
;
_exptl_absorpt_correction_T_min     0.548
_exptl_absorpt_correction_T_max     0.572
_diffrn_ambient_temperature     150(2)
_diffrn_radiation_type     MoK\a
_diffrn_radiation_wavelength     0.71073
_diffrn_radiation_source     'fine-focus sealed tube'
_diffrn_radiation_monochromator     graphite
_diffrn_measurement_device_type     'Nonius Kappa CCD'
_diffrn_measurement_method     '274 2.0 degree images with \f and \w scans'
_diffrn_reflns_number     50117
_diffrn_reflns_av_R_equivalents     0.0601
_diffrn_reflns_av_unetI/netI     0.0639
_diffrn_reflns_theta_min     3.023
_diffrn_reflns_theta_max     27.557
_diffrn_reflns_theta_full     25.242
_diffrn_measured_fraction_theta_max     0.993
_diffrn_measured_fraction_theta_full     0.998
_diffrn_reflns_limit_h_min     -16
_diffrn_reflns_limit_h_max     16
_diffrn_reflns_limit_k_min     -18
_diffrn_reflns_limit_k_max     18
_diffrn_reflns_limit_l_min     -21
_diffrn_reflns_limit_l_max     21
_refine_special_details     ?
_reflns_number_total     12164
_reflns_number_gt     8495
_reflns_threshold_expression     'I > 2\s(I)'
_refine_ls_structure_factor_coef     Fsqd
_refine_ls_matrix_type     full
_refine_ls_R_factor_all     0.0841
_refine_ls_R_factor_gt     0.0488
_refine_ls_wR_factor_gt     0.1123
_refine_ls_wR_factor_ref     0.1267
_refine_ls_goodness_of_fit_ref     1.023
_refine_ls_restrained_S_all     1.023
_refine_ls_number_reflns     12164
_refine_ls_number_parameters     631
_refine_ls_number_restraints     0
_refine_ls_hydrogen_treatment     constr
_refine_ls_weighting_scheme     calc
_refine_ls_weighting_details
              'w=1/[\s^2^(Fo^2^)+(0.0564P)^2^+3.7541P] where P=(Fo^2^+2Fc^2^)/3'
_atom_sites_solution_hydrogens     geom
_atom_sites_solution_primary     ?
_atom_sites_solution_secondary     ?
_refine_ls_shift/su_max     0.001
_refine_ls_shift/su_mean     0.000
_refine_diff_density_max     0.887
_refine_diff_density_min     -0.994
_refine_ls_extinction_method     none
_refine_ls_extinction_coef     .
loop_
    _atom_type_symbol
    _atom_type_description
    _atom_type_scat_dispersion_real
    _atom_type_scat_dispersion_imag
    _atom_type_scat_source
    'C' 'C' 0.0033 0.0016
                         'International Tables Vol C Tables 4.2.6.8 and 6.1.1.4'
    'H' 'H' 0.0000 0.0000
                         'International Tables Vol C Tables 4.2.6.8 and 6.1.1.4'
    'Cu' 'Cu' 0.3201 1.2651
                         'International Tables Vol C Tables 4.2.6.8 and 6.1.1.4'
    'N' 'N' 0.0061 0.0033
                         'International Tables Vol C Tables 4.2.6.8 and 6.1.1.4'
    'O' 'O' 0.0106 0.0060
                         'International Tables Vol C Tables 4.2.6.8 and 6.1.1.4'
    'Cl' 'Cl' 0.1484 0.1585
                         'International Tables Vol C Tables 4.2.6.8 and 6.1.1.4'
_computing_data_collection
;
COLLECT (Nonius, 1998)
;
_computing_cell_refinement
;
HKL SCALEPACK (Otwinowski & Minor, 1997)
;
_computing_data_reduction
;
HKL and SCALEPACK (Otwinowski & Minor, 1997)
;
_computing_structure_solution
;
SHELXS97 (Sheldrick, 2008)
;
_computing_structure_refinement
;
SHELXL2017 (Sheldrick, 2015)
;
_computing_molecular_graphics
;
ORTEPIII (Burnett & Johnson, 1996) and ORTEP-3 for Windows  (Farrugia,
2012)
;
_computing_publication_material
;
publCIF (Westrip, 2010)
;
loop_
    _atom_site_type_symbol
    _atom_site_label
    _atom_site_fract_x
    _atom_site_fract_y
    _atom_site_fract_z
    _atom_site_U_iso_or_equiv
    _atom_site_adp_type
    _atom_site_calc_flag
    _atom_site_occupancy
    _atom_site_disorder_assembly
    _atom_site_disorder_group
    Cu Cu1 0.59753(4) 0.13110(3) 0.37484(3) 0.02947(12) Uani d 1 . .
    Cu Cu2 0.39563(4) 0.22081(3) 0.36568(3) 0.02945(12) Uani d 1 . .
    Cu Cu3 0.53201(4) 0.23908(4) 0.23694(3) 0.02972(12) Uani d 1 . .
    Cu Cu4 0.37106(4) 0.02979(4) 0.20606(3) 0.03326(13) Uani d 1 . .
    Cl Cl1 0.51186(8) 0.19294(8) 0.49034(6) 0.0369(2) Uani d 1 . .
    Cl Cl2 0.71949(7) 0.25680(8) 0.34475(7) 0.0365(2) Uani d 1 . .
    Cl Cl3 0.49178(8) -0.04512(7) 0.29070(7) 0.0408(2) Uani d 1 . .
    Cl Cl4 0.45580(8) 0.35909(7) 0.31625(7) 0.0344(2) Uani d 1 . .
    Cl Cl5 0.22503(7) 0.07846(8) 0.25227(6) 0.0355(2) Uani d 1 . .
    Cl Cl6 0.43774(8) 0.09701(8) 0.10345(6) 0.0367(2) Uani d 1 . .
    Cl Cl7 0.4867(3) 0.3790(3) 0.7675(4) 0.240(2) Uani d 1 . .
    Cl Cl8 0.2612(2) 0.2324(2) 0.6751(2) 0.1420(10) Uani d 1 . .
    O O 0.47340(19) 0.15499(18) 0.29649(16) 0.0258(5) Uani d 1 . .
    N N1 0.7198(3) 0.0992(2) 0.4559(2) 0.0326(7) Uani d 1 . .
    N N2 0.3071(3) 0.2858(2) 0.4319(2) 0.0321(7) Uani d 1 . .
    N N3 0.5893(3) 0.3317(3) 0.1777(2) 0.0321(7) Uani d 1 . .
    N N4 0.2701(3) -0.1021(3) 0.1125(2) 0.0385(8) Uani d 1 . .
    C C1 0.8321(3) 0.1366(3) 0.4721(3) 0.0387(10) Uani d 1 . .
    H H1 0.855892 0.183883 0.444621 0.046 Uiso calc 1 . .
    C C2 0.9156(3) 0.1107(3) 0.5265(3) 0.0386(10) Uani d 1 . .
    H H2 0.994667 0.139724 0.535835 0.046 Uiso calc 1 . .
    C C3 0.8834(3) 0.0419(3) 0.5673(3) 0.0353(9) Uani d 1 . .
    C C4 0.7655(3) 0.0014(3) 0.5498(3) 0.0404(10) Uani d 1 . .
    H H4 0.739232 -0.046548 0.575925 0.048 Uiso calc 1 . .
    C C5 0.6884(3) 0.0315(3) 0.4949(3) 0.0411(10) Uani d 1 . .
    H H5 0.608589 0.003118 0.483687 0.049 Uiso calc 1 . .
    C C6 0.9675(3) 0.0144(3) 0.6270(3) 0.0386(10) Uani d 1 . .
    C C7 1.0352(3) -0.0082(3) 0.6781(3) 0.0365(9) Uani d 1 . .
    C C8 1.1148(3) -0.0365(3) 0.7408(3) 0.0364(9) Uani d 1 . .
    C C9 1.2335(3) 0.0069(3) 0.7646(3) 0.0424(10) Uani d 1 . .
    H H9 1.262150 0.052823 0.737537 0.051 Uiso calc 1 . .
    C C10 1.3093(4) -0.0173(4) 0.8278(3) 0.0504(12) Uani d 1 . .
    H H10 1.390090 0.013447 0.845156 0.060 Uiso calc 1 . .
    C C11 1.2687(4) -0.0852(4) 0.8653(3) 0.0490(11) Uani d 1 . .
    H H11 1.321158 -0.102063 0.908199 0.059 Uiso calc 1 . .
    C C12 1.1512(4) -0.1293(4) 0.8409(3) 0.0497(11) Uani d 1 . .
    H H12 1.123184 -0.176620 0.866944 0.060 Uiso calc 1 . .
    C C13 1.0749(4) -0.1053(3) 0.7794(3) 0.0436(10) Uani d 1 . .
    H H13 0.994295 -0.136030 0.763053 0.052 Uiso calc 1 . .
    C C14 0.1961(3) 0.2383(3) 0.4150(3) 0.0375(9) Uani d 1 . .
    H H14 0.161600 0.171347 0.372599 0.045 Uiso calc 1 . .
    C C15 0.1298(3) 0.2814(3) 0.4557(3) 0.0382(9) Uani d 1 . .
    H H15 0.051425 0.244242 0.441431 0.046 Uiso calc 1 . .
    C C16 0.1764(3) 0.3785(3) 0.5174(3) 0.0346(9) Uani d 1 . .
    C C17 0.2923(4) 0.4281(4) 0.5358(3) 0.0470(11) Uani d 1 . .
    H H17 0.328895 0.494974 0.578058 0.056 Uiso calc 1 . .
    C C18 0.3531(4) 0.3793(3) 0.4920(3) 0.0445(11) Uani d 1 . .
    H H18 0.432019 0.414203 0.505436 0.053 Uiso calc 1 . .
    C C19 0.1059(4) 0.4239(3) 0.5592(3) 0.0372(9) Uani d 1 . .
    C C20 0.0397(4) 0.4535(3) 0.5895(3) 0.0380(9) Uani d 1 . .
    C C21 -0.0431(4) 0.4866(3) 0.6243(3) 0.0364(9) Uani d 1 . .
    C C22 -0.1552(4) 0.4217(4) 0.5946(3) 0.0485(11) Uani d 1 . .
    H H22 -0.176695 0.355923 0.551746 0.058 Uiso calc 1 . .
    C C23 -0.2351(4) 0.4526(4) 0.6270(3) 0.0547(13) Uani d 1 . .
    H H23 -0.311833 0.408101 0.606374 0.066 Uiso calc 1 . .
    C C24 -0.2043(4) 0.5475(4) 0.6892(3) 0.0477(11) Uani d 1 . .
    H H24 -0.259810 0.568142 0.711595 0.057 Uiso calc 1 . .
    C C25 -0.0936(4) 0.6128(4) 0.7195(3) 0.0467(11) Uani d 1 . .
    H H25 -0.073483 0.678680 0.761853 0.056 Uiso calc 1 . .
    C C26 -0.0106(4) 0.5826(3) 0.6880(3) 0.0424(10) Uani d 1 . .
    H H26 0.066445 0.626733 0.709696 0.051 Uiso calc 1 . .
    C C27 0.5272(4) 0.3257(4) 0.0946(3) 0.0436(10) Uani d 1 . .
    H H27 0.458081 0.270477 0.061050 0.052 Uiso calc 1 . .
    C C28 0.5593(4) 0.3960(4) 0.0562(3) 0.0483(11) Uani d 1 . .
    H H28 0.512469 0.389894 -0.002329 0.058 Uiso calc 1 . .
    C C29 0.6621(4) 0.4772(3) 0.1043(3) 0.0415(10) Uani d 1 . .
    C C30 0.7252(4) 0.4840(3) 0.1907(3) 0.0430(10) Uani d 1 . .
    H H30 0.793922 0.539021 0.226412 0.052 Uiso calc 1 . .
    C C31 0.6865(4) 0.4095(3) 0.2239(3) 0.0400(10) Uani d 1 . .
    H H31 0.731096 0.413844 0.282489 0.048 Uiso calc 1 . .
    C C32 0.6997(4) 0.5538(4) 0.0677(3) 0.0498(12) Uani d 1 . .
    C C33 0.7328(4) 0.6179(4) 0.0394(3) 0.0486(11) Uani d 1 . .
    C C34 0.7732(4) 0.6993(4) 0.0096(3) 0.0443(10) Uani d 1 . .
    C C35 0.7567(4) 0.6839(4) -0.0809(3) 0.0432(10) Uani d 1 . .
    H H35 0.717866 0.617900 -0.124341 0.052 Uiso calc 1 . .
    C C36 0.7962(4) 0.7634(4) -0.1082(3) 0.0435(10) Uani d 1 . .
    H H36 0.785363 0.752164 -0.170008 0.052 Uiso calc 1 . .
    C C37 0.8509(4) 0.8585(4) -0.0459(3) 0.0506(12) Uani d 1 . .
    H H37 0.877916 0.913099 -0.064975 0.061 Uiso calc 1 . .
    C C38 0.8675(5) 0.8766(4) 0.0439(4) 0.0662(15) Uani d 1 . .
    H H38 0.905580 0.943093 0.086590 0.079 Uiso calc 1 . .
    C C39 0.8278(5) 0.7963(4) 0.0718(3) 0.0577(13) Uani d 1 . .
    H H39 0.838400 0.808259 0.133693 0.069 Uiso calc 1 . .
    C C40 0.3174(4) -0.1621(4) 0.0713(3) 0.0555(13) Uani d 1 . .
    H H40 0.397743 -0.137270 0.082813 0.067 Uiso calc 1 . .
    C C41 0.2561(4) -0.2598(4) 0.0119(4) 0.0600(14) Uani d 1 . .
    H H41 0.293855 -0.299850 -0.017452 0.072 Uiso calc 1 . .
    C C42 0.1388(4) -0.2987(3) -0.0044(3) 0.0419(10) Uani d 1 . .
    C C43 0.0893(4) -0.2333(3) 0.0350(3) 0.0483(11) Uani d 1 . .
    H H43 0.008513 -0.254493 0.022820 0.058 Uiso calc 1 . .
    C C44 0.1567(4) -0.1368(3) 0.0923(3) 0.0464(11) Uani d 1 . .
    H H44 0.120298 -0.092934 0.118602 0.056 Uiso calc 1 . .
    C C45 0.0715(4) -0.4002(4) -0.0610(3) 0.0470(11) Uani d 1 . .
    C C46 0.0100(4) -0.4851(3) -0.1066(3) 0.0468(11) Uani d 1 . .
    C C47 -0.0649(4) -0.5861(3) -0.1609(3) 0.0466(11) Uani d 1 . .
    C C48 -0.0220(5) -0.6593(4) -0.1977(3) 0.0590(13) Uani d 1 . .
    H H48 0.058499 -0.642711 -0.186536 0.071 Uiso calc 1 . .
    C C49 -0.0926(5) -0.7556(4) -0.2500(4) 0.0711(16) Uani d 1 . .
    H H49 -0.060809 -0.805330 -0.273686 0.085 Uiso calc 1 . .
    C C50 -0.2091(5) -0.7803(4) -0.2681(4) 0.0692(16) Uani d 1 . .
    H H50 -0.258630 -0.846348 -0.306387 0.083 Uiso calc 1 . .
    C C51 -0.2539(5) -0.7089(4) -0.2306(4) 0.0693(16) Uani d 1 . .
    H H51 -0.334433 -0.726301 -0.241841 0.083 Uiso calc 1 . .
    C C52 -0.1818(4) -0.6112(4) -0.1761(4) 0.0618(14) Uani d 1 . .
    H H52 -0.212778 -0.562268 -0.149741 0.074 Uiso calc 1 . .
    C C53 0.4027(7) 0.2640(6) 0.6845(6) 0.110(3) Uani d 1 . .
    H H53A 0.407802 0.266389 0.625938 0.132 Uiso calc 1 . .
    H H53B 0.433915 0.210544 0.698022 0.132 Uiso calc 1 . .
loop_
    _atom_site_aniso_label
    _atom_site_aniso_U_11
    _atom_site_aniso_U_22
    _atom_site_aniso_U_33
    _atom_site_aniso_U_12
    _atom_site_aniso_U_13
    _atom_site_aniso_U_23
    Cu1 0.0202(2) 0.0321(3) 0.0350(3) 0.00681(18) 0.00683(18) 0.0143(2)
    Cu2 0.0248(2) 0.0339(3) 0.0316(3) 0.01083(19) 0.01190(19) 0.0109(2)
    Cu3 0.0261(2) 0.0339(3) 0.0293(2) 0.00812(19) 0.01021(19) 0.0118(2)
    Cu4 0.0252(2) 0.0304(3) 0.0342(3) 0.00260(19) 0.00720(19) 0.0040(2)
    Cl1 0.0310(5) 0.0498(6) 0.0324(5) 0.0151(4) 0.0113(4) 0.0162(4)
    Cl2 0.0222(4) 0.0430(6) 0.0423(5) 0.0042(4) 0.0066(4) 0.0219(5)
    Cl3 0.0322(5) 0.0288(5) 0.0520(6) 0.0061(4) 0.0044(4) 0.0128(4)
    Cl4 0.0336(5) 0.0310(5) 0.0421(5) 0.0102(4) 0.0185(4) 0.0127(4)
    Cl5 0.0220(4) 0.0426(6) 0.0341(5) 0.0057(4) 0.0083(4) 0.0064(4)
    Cl6 0.0344(5) 0.0402(5) 0.0290(5) 0.0087(4) 0.0082(4) 0.0075(4)
    Cl7 0.138(3) 0.145(3) 0.374(6) 0.052(2) 0.100(3) -0.027(3)
    Cl8 0.1206(19) 0.152(2) 0.165(2) 0.0463(17) 0.0331(17) 0.090(2)
    O 0.0205(12) 0.0264(13) 0.0275(13) 0.0051(10) 0.0082(10) 0.0064(11)
    N1 0.0239(16) 0.0360(18) 0.0373(18) 0.0072(13) 0.0087(14) 0.0158(15)
    N2 0.0283(16) 0.0366(19) 0.0360(18) 0.0131(14) 0.0154(14) 0.0134(15)
    N3 0.0310(17) 0.0411(19) 0.0314(17) 0.0152(15) 0.0149(14) 0.0164(15)
    N4 0.0333(18) 0.0343(19) 0.0374(19) 0.0037(15) 0.0090(15) 0.0049(15)
    C1 0.028(2) 0.046(2) 0.048(2) 0.0095(18) 0.0134(18) 0.027(2)
    C2 0.0221(18) 0.047(2) 0.047(2) 0.0079(17) 0.0087(17) 0.022(2)
    C3 0.0273(19) 0.041(2) 0.038(2) 0.0128(17) 0.0101(17) 0.0141(19)
    C4 0.030(2) 0.042(2) 0.051(3) 0.0070(18) 0.0108(19) 0.027(2)
    C5 0.027(2) 0.048(3) 0.050(3) 0.0101(18) 0.0107(18) 0.023(2)
    C6 0.029(2) 0.046(2) 0.041(2) 0.0105(18) 0.0114(18) 0.018(2)
    C7 0.0270(19) 0.041(2) 0.041(2) 0.0113(17) 0.0090(17) 0.0166(19)
    C8 0.031(2) 0.037(2) 0.037(2) 0.0114(17) 0.0082(17) 0.0109(18)
    C9 0.033(2) 0.052(3) 0.046(3) 0.017(2) 0.0127(19) 0.022(2)
    C10 0.029(2) 0.069(3) 0.053(3) 0.018(2) 0.012(2) 0.024(3)
    C11 0.042(2) 0.067(3) 0.041(3) 0.028(2) 0.010(2) 0.020(2)
    C12 0.048(3) 0.058(3) 0.048(3) 0.020(2) 0.015(2) 0.027(2)
    C13 0.034(2) 0.049(3) 0.047(3) 0.0119(19) 0.0114(19) 0.019(2)
    C14 0.038(2) 0.032(2) 0.041(2) 0.0097(17) 0.0173(18) 0.0082(18)
    C15 0.032(2) 0.039(2) 0.047(2) 0.0113(18) 0.0213(19) 0.013(2)
    C16 0.034(2) 0.040(2) 0.035(2) 0.0146(18) 0.0174(17) 0.0134(18)
    C17 0.040(2) 0.045(3) 0.046(3) 0.008(2) 0.018(2) 0.001(2)
    C18 0.031(2) 0.046(3) 0.044(2) 0.0029(19) 0.0143(19) 0.002(2)
    C19 0.040(2) 0.038(2) 0.033(2) 0.0127(19) 0.0169(18) 0.0079(18)
    C20 0.039(2) 0.042(2) 0.033(2) 0.0140(19) 0.0139(18) 0.0113(19)
    C21 0.041(2) 0.043(2) 0.034(2) 0.0215(19) 0.0198(18) 0.0143(19)
    C22 0.044(3) 0.048(3) 0.045(3) 0.012(2) 0.019(2) 0.001(2)
    C23 0.036(2) 0.066(3) 0.053(3) 0.010(2) 0.018(2) 0.007(3)
    C24 0.046(3) 0.062(3) 0.049(3) 0.029(2) 0.025(2) 0.022(2)
    C25 0.059(3) 0.042(3) 0.047(3) 0.025(2) 0.024(2) 0.015(2)
    C26 0.043(2) 0.043(3) 0.047(3) 0.018(2) 0.021(2) 0.015(2)
    C27 0.035(2) 0.053(3) 0.043(2) 0.011(2) 0.0092(19) 0.022(2)
    C28 0.041(2) 0.063(3) 0.046(3) 0.017(2) 0.010(2) 0.031(2)
    C29 0.045(2) 0.047(3) 0.048(3) 0.022(2) 0.023(2) 0.028(2)
    C30 0.038(2) 0.047(3) 0.042(2) 0.0066(19) 0.0136(19) 0.020(2)
    C31 0.041(2) 0.044(2) 0.033(2) 0.0097(19) 0.0103(18) 0.0158(19)
    C32 0.046(3) 0.063(3) 0.051(3) 0.019(2) 0.020(2) 0.031(3)
    C33 0.046(3) 0.062(3) 0.049(3) 0.020(2) 0.019(2) 0.032(2)
    C34 0.047(3) 0.048(3) 0.048(3) 0.020(2) 0.021(2) 0.025(2)
    C35 0.039(2) 0.047(3) 0.041(2) 0.012(2) 0.0096(19) 0.018(2)
    C36 0.046(2) 0.052(3) 0.043(2) 0.022(2) 0.019(2) 0.025(2)
    C37 0.066(3) 0.045(3) 0.056(3) 0.026(2) 0.024(2) 0.030(2)
    C38 0.101(5) 0.048(3) 0.054(3) 0.035(3) 0.024(3) 0.019(3)
    C39 0.085(4) 0.059(3) 0.048(3) 0.037(3) 0.033(3) 0.027(3)
    C40 0.037(2) 0.050(3) 0.060(3) 0.004(2) 0.015(2) -0.001(2)
    C41 0.049(3) 0.048(3) 0.065(3) 0.009(2) 0.021(3) -0.004(3)
    C42 0.040(2) 0.034(2) 0.035(2) 0.0028(18) 0.0021(18) 0.0058(18)
    C43 0.033(2) 0.041(3) 0.053(3) 0.0030(19) 0.005(2) 0.006(2)
    C44 0.038(2) 0.038(2) 0.049(3) 0.0090(19) 0.007(2) 0.004(2)
    C45 0.048(3) 0.042(3) 0.041(2) 0.007(2) 0.010(2) 0.010(2)
    C46 0.049(3) 0.039(3) 0.041(2) 0.006(2) 0.009(2) 0.012(2)
    C47 0.048(3) 0.037(2) 0.041(2) 0.000(2) 0.007(2) 0.012(2)
    C48 0.058(3) 0.049(3) 0.055(3) 0.001(2) 0.021(3) 0.006(2)
    C49 0.073(4) 0.052(3) 0.066(4) 0.002(3) 0.028(3) -0.003(3)
    C50 0.080(4) 0.048(3) 0.053(3) -0.002(3) 0.015(3) 0.005(3)
    C51 0.048(3) 0.054(3) 0.080(4) -0.004(3) -0.001(3) 0.024(3)
    C52 0.051(3) 0.046(3) 0.073(4) 0.008(2) 0.006(3) 0.020(3)
    C53 0.118(7) 0.096(6) 0.127(7) 0.041(5) 0.052(6) 0.039(5)
_geom_special_details
;
 All esds (except the esd in the dihedral angle between two l.s. planes)
 are estimated using the full covariance matrix.  The cell esds are taken
 into account individually in the estimation of esds in distances, angles
 and torsion angles; correlations between esds in cell parameters are only
 used when they are defined by crystal symmetry.  An approximate (isotropic)
 treatment of cell esds is used for estimating esds involving l.s. planes.
;
loop_
    _geom_bond_atom_site_label_1
    _geom_bond_atom_site_label_2
    _geom_bond_site_symmetry_2
    _geom_bond_distance
    _geom_bond_publ_flag
    Cu1 O . 1.904(2) ?
    Cu1 N1 . 1.976(3) ?
    Cu1 Cl2 . 2.3581(10) ?
    Cu1 Cl3 . 2.4098(11) ?
    Cu1 Cl1 . 2.5036(11) ?
    Cu2 O . 1.910(2) ?
    Cu2 N2 . 1.986(3) ?
    Cu2 Cl1 . 2.3586(10) ?
    Cu2 Cl4 . 2.3918(10) ?
    Cu2 Cl5 . 2.4874(10) ?
    Cu3 O . 1.895(2) ?
    Cu3 N3 . 1.972(3) ?
    Cu3 Cl6 . 2.3586(11) ?
    Cu3 Cl4 . 2.4316(11) ?
    Cu3 Cl2 . 2.4602(10) ?
    Cu4 O . 1.911(2) ?
    Cu4 N4 . 1.982(3) ?
    Cu4 Cl5 . 2.3666(11) ?
    Cu4 Cl6 . 2.3987(11) ?
    Cu4 Cl3 . 2.4101(11) ?
    Cl7 C53 . 1.727(9) ?
    Cl8 C53 . 1.706(9) ?
    N1 C1 . 1.331(5) ?
    N1 C5 . 1.347(5) ?
    N2 C18 . 1.333(5) ?
    N2 C14 . 1.338(5) ?
    N3 C31 . 1.336(5) ?
    N3 C27 . 1.344(5) ?
    N4 C40 . 1.312(6) ?
    N4 C44 . 1.330(5) ?
    C1 C2 . 1.377(6) ?
    C1 H1 . 0.9500 ?
    C2 C3 . 1.383(6) ?
    C2 H2 . 0.9500 ?
    C3 C4 . 1.398(5) ?
    C3 C6 . 1.442(6) ?
    C4 C5 . 1.368(6) ?
    C4 H4 . 0.9500 ?
    C5 H5 . 0.9500 ?
    C6 C7 . 1.192(6) ?
    C7 C8 . 1.443(5) ?
    C8 C13 . 1.386(6) ?
    C8 C9 . 1.395(6) ?
    C9 C10 . 1.385(6) ?
    C9 H9 . 0.9500 ?
    C10 C11 . 1.366(7) ?
    C10 H10 . 0.9500 ?
    C11 C12 . 1.382(7) ?
    C11 H11 . 0.9500 ?
    C12 C13 . 1.369(6) ?
    C12 H12 . 0.9500 ?
    C13 H13 . 0.9500 ?
    C14 C15 . 1.369(6) ?
    C14 H14 . 0.9500 ?
    C15 C16 . 1.379(6) ?
    C15 H15 . 0.9500 ?
    C16 C17 . 1.395(6) ?
    C16 C19 . 1.440(6) ?
    C17 C18 . 1.378(6) ?
    C17 H17 . 0.9500 ?
    C18 H18 . 0.9500 ?
    C19 C20 . 1.192(6) ?
    C20 C21 . 1.441(6) ?
    C21 C22 . 1.388(6) ?
    C21 C26 . 1.392(6) ?
    C22 C23 . 1.376(6) ?
    C22 H22 . 0.9500 ?
    C23 C24 . 1.373(7) ?
    C23 H23 . 0.9500 ?
    C24 C25 . 1.376(7) ?
    C24 H24 . 0.9500 ?
    C25 C26 . 1.401(6) ?
    C25 H25 . 0.9500 ?
    C26 H26 . 0.9500 ?
    C27 C28 . 1.371(6) ?
    C27 H27 . 0.9500 ?
    C28 C29 . 1.403(6) ?
    C28 H28 . 0.9500 ?
    C29 C30 . 1.390(6) ?
    C29 C32 . 1.441(6) ?
    C30 C31 . 1.382(6) ?
    C30 H30 . 0.9500 ?
    C31 H31 . 0.9500 ?
    C32 C33 . 1.185(6) ?
    C33 C34 . 1.431(6) ?
    C34 C39 . 1.384(7) ?
    C34 C35 . 1.391(6) ?
    C35 C36 . 1.379(6) ?
    C35 H35 . 0.9500 ?
    C36 C37 . 1.365(7) ?
    C36 H36 . 0.9500 ?
    C37 C38 . 1.374(7) ?
    C37 H37 . 0.9500 ?
    C38 C39 . 1.394(7) ?
    C38 H38 . 0.9500 ?
    C39 H39 . 0.9500 ?
    C40 C41 . 1.387(7) ?
    C40 H40 . 0.9500 ?
    C41 C42 . 1.392(6) ?
    C41 H41 . 0.9500 ?
    C42 C43 . 1.371(7) ?
    C42 C45 . 1.427(6) ?
    C43 C44 . 1.378(6) ?
    C43 H43 . 0.9500 ?
    C44 H44 . 0.9500 ?
    C45 C46 . 1.203(6) ?
    C46 C47 . 1.436(6) ?
    C47 C48 . 1.375(7) ?
    C47 C52 . 1.382(7) ?
    C48 C49 . 1.368(7) ?
    C48 H48 . 0.9500 ?
    C49 C50 . 1.369(8) ?
    C49 H49 . 0.9500 ?
    C50 C51 . 1.377(8) ?
    C50 H50 . 0.9500 ?
    C51 C52 . 1.394(7) ?
    C51 H51 . 0.9500 ?
    C52 H52 . 0.9500 ?
    C53 H53A . 0.9900 ?
    C53 H53B . 0.9900 ?
loop_
    _geom_angle_atom_site_label_1
    _geom_angle_atom_site_label_2
    _geom_angle_atom_site_label_3
    _geom_angle_site_symmetry_1
    _geom_angle_site_symmetry_3
    _geom_angle
    _geom_angle_publ_flag
    O Cu1 N1 . . 176.66(12) ?
    O Cu1 Cl2 . . 85.93(7) ?
    N1 Cu1 Cl2 . . 97.34(9) ?
    O Cu1 Cl3 . . 84.70(8) ?
    N1 Cu1 Cl3 . . 92.56(10) ?
    Cl2 Cu1 Cl3 . . 132.72(4) ?
    O Cu1 Cl1 . . 83.27(8) ?
    N1 Cu1 Cl1 . . 95.83(10) ?
    Cl2 Cu1 Cl1 . . 116.16(4) ?
    Cl3 Cu1 Cl1 . . 108.55(4) ?
    O Cu2 N2 . . 176.97(12) ?
    O Cu2 Cl1 . . 87.21(8) ?
    N2 Cu2 Cl1 . . 95.20(10) ?
    O Cu2 Cl4 . . 85.66(8) ?
    N2 Cu2 Cl4 . . 94.47(10) ?
    Cl1 Cu2 Cl4 . . 124.17(4) ?
    O Cu2 Cl5 . . 81.79(7) ?
    N2 Cu2 Cl5 . . 95.42(10) ?
    Cl1 Cu2 Cl5 . . 118.83(4) ?
    Cl4 Cu2 Cl5 . . 114.72(4) ?
    O Cu3 N3 . . 176.99(12) ?
    O Cu3 Cl6 . . 86.45(8) ?
    N3 Cu3 Cl6 . . 95.31(10) ?
    O Cu3 Cl4 . . 84.86(8) ?
    N3 Cu3 Cl4 . . 92.14(10) ?
    Cl6 Cu3 Cl4 . . 130.17(4) ?
    O Cu3 Cl2 . . 83.24(7) ?
    N3 Cu3 Cl2 . . 97.90(9) ?
    Cl6 Cu3 Cl2 . . 120.96(4) ?
    Cl4 Cu3 Cl2 . . 106.52(4) ?
    O Cu4 N4 . . 177.76(12) ?
    O Cu4 Cl5 . . 85.09(8) ?
    N4 Cu4 Cl5 . . 96.99(11) ?
    O Cu4 Cl6 . . 84.95(8) ?
    N4 Cu4 Cl6 . . 94.70(11) ?
    Cl5 Cu4 Cl6 . . 119.74(4) ?
    O Cu4 Cl3 . . 84.53(8) ?
    N4 Cu4 Cl3 . . 93.68(11) ?
    Cl5 Cu4 Cl3 . . 120.61(4) ?
    Cl6 Cu4 Cl3 . . 117.27(4) ?
    Cu2 Cl1 Cu1 . . 79.49(3) ?
    Cu1 Cl2 Cu3 . . 80.10(3) ?
    Cu1 Cl3 Cu4 . . 80.64(3) ?
    Cu2 Cl4 Cu3 . . 80.09(3) ?
    Cu4 Cl5 Cu2 . . 81.16(3) ?
    Cu3 Cl6 Cu4 . . 80.40(3) ?
    Cu3 O Cu1 . . 109.47(11) ?
    Cu3 O Cu2 . . 109.29(12) ?
    Cu1 O Cu2 . . 109.31(12) ?
    Cu3 O Cu4 . . 107.57(12) ?
    Cu1 O Cu4 . . 109.67(12) ?
    Cu2 O Cu4 . . 111.50(11) ?
    C1 N1 C5 . . 116.9(3) ?
    C1 N1 Cu1 . . 124.6(3) ?
    C5 N1 Cu1 . . 118.4(3) ?
    C18 N2 C14 . . 116.9(3) ?
    C18 N2 Cu2 . . 122.2(3) ?
    C14 N2 Cu2 . . 120.9(3) ?
    C31 N3 C27 . . 118.0(4) ?
    C31 N3 Cu3 . . 119.7(3) ?
    C27 N3 Cu3 . . 121.9(3) ?
    C40 N4 C44 . . 117.1(4) ?
    C40 N4 Cu4 . . 118.9(3) ?
    C44 N4 Cu4 . . 123.8(3) ?
    N1 C1 C2 . . 123.7(4) ?
    N1 C1 H1 . . 118.2 ?
    C2 C1 H1 . . 118.2 ?
    C1 C2 C3 . . 119.4(4) ?
    C1 C2 H2 . . 120.3 ?
    C3 C2 H2 . . 120.3 ?
    C2 C3 C4 . . 117.3(4) ?
    C2 C3 C6 . . 121.7(4) ?
    C4 C3 C6 . . 121.0(4) ?
    C5 C4 C3 . . 119.4(4) ?
    C5 C4 H4 . . 120.3 ?
    C3 C4 H4 . . 120.3 ?
    N1 C5 C4 . . 123.3(4) ?
    N1 C5 H5 . . 118.3 ?
    C4 C5 H5 . . 118.3 ?
    C7 C6 C3 . . 178.0(4) ?
    C6 C7 C8 . . 178.5(4) ?
    C13 C8 C9 . . 119.1(4) ?
    C13 C8 C7 . . 120.8(4) ?
    C9 C8 C7 . . 120.1(4) ?
    C10 C9 C8 . . 119.7(4) ?
    C10 C9 H9 . . 120.1 ?
    C8 C9 H9 . . 120.1 ?
    C11 C10 C9 . . 120.4(4) ?
    C11 C10 H10 . . 119.8 ?
    C9 C10 H10 . . 119.8 ?
    C10 C11 C12 . . 119.9(4) ?
    C10 C11 H11 . . 120.1 ?
    C12 C11 H11 . . 120.1 ?
    C13 C12 C11 . . 120.5(4) ?
    C13 C12 H12 . . 119.7 ?
    C11 C12 H12 . . 119.7 ?
    C12 C13 C8 . . 120.3(4) ?
    C12 C13 H13 . . 119.9 ?
    C8 C13 H13 . . 119.9 ?
    N2 C14 C15 . . 123.2(4) ?
    N2 C14 H14 . . 118.4 ?
    C15 C14 H14 . . 118.4 ?
    C14 C15 C16 . . 120.3(4) ?
    C14 C15 H15 . . 119.9 ?
    C16 C15 H15 . . 119.9 ?
    C15 C16 C17 . . 116.8(4) ?
    C15 C16 C19 . . 120.1(4) ?
    C17 C16 C19 . . 123.2(4) ?
    C18 C17 C16 . . 119.4(4) ?
    C18 C17 H17 . . 120.3 ?
    C16 C17 H17 . . 120.3 ?
    N2 C18 C17 . . 123.4(4) ?
    N2 C18 H18 . . 118.3 ?
    C17 C18 H18 . . 118.3 ?
    C20 C19 C16 . . 174.1(5) ?
    C19 C20 C21 . . 178.3(5) ?
    C22 C21 C26 . . 120.2(4) ?
    C22 C21 C20 . . 119.6(4) ?
    C26 C21 C20 . . 120.2(4) ?
    C23 C22 C21 . . 120.1(4) ?
    C23 C22 H22 . . 119.9 ?
    C21 C22 H22 . . 119.9 ?
    C24 C23 C22 . . 120.2(4) ?
    C24 C23 H23 . . 119.9 ?
    C22 C23 H23 . . 119.9 ?
    C23 C24 C25 . . 120.6(4) ?
    C23 C24 H24 . . 119.7 ?
    C25 C24 H24 . . 119.7 ?
    C24 C25 C26 . . 120.2(4) ?
    C24 C25 H25 . . 119.9 ?
    C26 C25 H25 . . 119.9 ?
    C21 C26 C25 . . 118.7(4) ?
    C21 C26 H26 . . 120.6 ?
    C25 C26 H26 . . 120.6 ?
    N3 C27 C28 . . 122.8(4) ?
    N3 C27 H27 . . 118.6 ?
    C28 C27 H27 . . 118.6 ?
    C27 C28 C29 . . 119.3(4) ?
    C27 C28 H28 . . 120.3 ?
    C29 C28 H28 . . 120.3 ?
    C30 C29 C28 . . 117.8(4) ?
    C30 C29 C32 . . 120.4(4) ?
    C28 C29 C32 . . 121.8(4) ?
    C31 C30 C29 . . 118.9(4) ?
    C31 C30 H30 . . 120.5 ?
    C29 C30 H30 . . 120.5 ?
    N3 C31 C30 . . 123.2(4) ?
    N3 C31 H31 . . 118.4 ?
    C30 C31 H31 . . 118.4 ?
    C33 C32 C29 . . 178.5(6) ?
    C32 C33 C34 . . 176.9(6) ?
    C39 C34 C35 . . 118.9(4) ?
    C39 C34 C33 . . 119.5(4) ?
    C35 C34 C33 . . 121.6(4) ?
    C36 C35 C34 . . 120.6(4) ?
    C36 C35 H35 . . 119.7 ?
    C34 C35 H35 . . 119.7 ?
    C37 C36 C35 . . 119.7(4) ?
    C37 C36 H36 . . 120.1 ?
    C35 C36 H36 . . 120.1 ?
    C36 C37 C38 . . 121.1(4) ?
    C36 C37 H37 . . 119.4 ?
    C38 C37 H37 . . 119.4 ?
    C37 C38 C39 . . 119.3(5) ?
    C37 C38 H38 . . 120.3 ?
    C39 C38 H38 . . 120.3 ?
    C34 C39 C38 . . 120.3(5) ?
    C34 C39 H39 . . 119.9 ?
    C38 C39 H39 . . 119.9 ?
    N4 C40 C41 . . 123.4(4) ?
    N4 C40 H40 . . 118.3 ?
    C41 C40 H40 . . 118.3 ?
    C40 C41 C42 . . 119.3(5) ?
    C40 C41 H41 . . 120.3 ?
    C42 C41 H41 . . 120.3 ?
    C43 C42 C41 . . 116.6(4) ?
    C43 C42 C45 . . 120.9(4) ?
    C41 C42 C45 . . 122.5(4) ?
    C42 C43 C44 . . 119.9(4) ?
    C42 C43 H43 . . 120.0 ?
    C44 C43 H43 . . 120.0 ?
    N4 C44 C43 . . 123.3(4) ?
    N4 C44 H44 . . 118.3 ?
    C43 C44 H44 . . 118.3 ?
    C46 C45 C42 . . 176.3(5) ?
    C45 C46 C47 . . 179.1(6) ?
    C48 C47 C52 . . 119.0(4) ?
    C48 C47 C46 . . 120.9(5) ?
    C52 C47 C46 . . 120.1(5) ?
    C49 C48 C47 . . 121.5(5) ?
    C49 C48 H48 . . 119.3 ?
    C47 C48 H48 . . 119.3 ?
    C48 C49 C50 . . 120.0(6) ?
    C48 C49 H49 . . 120.0 ?
    C50 C49 H49 . . 120.0 ?
    C49 C50 C51 . . 119.6(5) ?
    C49 C50 H50 . . 120.2 ?
    C51 C50 H50 . . 120.2 ?
    C50 C51 C52 . . 120.4(5) ?
    C50 C51 H51 . . 119.8 ?
    C52 C51 H51 . . 119.8 ?
    C47 C52 C51 . . 119.5(5) ?
    C47 C52 H52 . . 120.2 ?
    C51 C52 H52 . . 120.2 ?
    Cl8 C53 Cl7 . . 113.3(5) ?
    Cl8 C53 H53A . . 108.9 ?
    Cl7 C53 H53A . . 108.9 ?
    Cl8 C53 H53B . . 108.9 ?
    Cl7 C53 H53B . . 108.9 ?
    H53A C53 H53B . . 107.7 ?
loop_
    _geom_torsion_atom_site_label_1
    _geom_torsion_atom_site_label_2
    _geom_torsion_atom_site_label_3
    _geom_torsion_atom_site_label_4
    _geom_torsion_site_symmetry_1
    _geom_torsion_site_symmetry_2
    _geom_torsion_site_symmetry_3
    _geom_torsion_site_symmetry_4
    _geom_torsion
    _geom_torsion_publ_flag
    Cl6 Cu3 O Cu1 . . . . 112.21(11) ?
    Cl4 Cu3 O Cu1 . . . . -116.90(11) ?
    Cl2 Cu3 O Cu1 . . . . -9.55(10) ?
    Cl6 Cu3 O Cu2 . . . . -128.10(10) ?
    Cl4 Cu3 O Cu2 . . . . 2.78(9) ?
    Cl2 Cu3 O Cu2 . . . . 110.14(10) ?
    Cl6 Cu3 O Cu4 . . . . -6.90(10) ?
    Cl4 Cu3 O Cu4 . . . . 123.99(10) ?
    Cl2 Cu3 O Cu4 . . . . -128.66(11) ?
    C5 N1 C1 C2 . . . . -0.8(7) ?
    Cu1 N1 C1 C2 . . . . -177.7(3) ?
    N1 C1 C2 C3 . . . . 0.1(7) ?
    C1 C2 C3 C4 . . . . 0.6(6) ?
    C1 C2 C3 C6 . . . . -178.1(4) ?
    C2 C3 C4 C5 . . . . -0.6(7) ?
    C6 C3 C4 C5 . . . . 178.1(4) ?
    C1 N1 C5 C4 . . . . 0.8(7) ?
    Cu1 N1 C5 C4 . . . . 177.9(4) ?
    C3 C4 C5 N1 . . . . -0.1(7) ?
    C13 C8 C9 C10 . . . . -1.7(7) ?
    C7 C8 C9 C10 . . . . 177.2(4) ?
    C8 C9 C10 C11 . . . . 1.6(7) ?
    C9 C10 C11 C12 . . . . -0.7(8) ?
    C10 C11 C12 C13 . . . . -0.2(8) ?
    C11 C12 C13 C8 . . . . 0.1(7) ?
    C9 C8 C13 C12 . . . . 0.9(7) ?
    C7 C8 C13 C12 . . . . -178.0(4) ?
    C18 N2 C14 C15 . . . . 0.3(6) ?
    Cu2 N2 C14 C15 . . . . -177.0(3) ?
    N2 C14 C15 C16 . . . . 0.2(7) ?
    C14 C15 C16 C17 . . . . -0.6(6) ?
    C14 C15 C16 C19 . . . . 179.2(4) ?
    C15 C16 C17 C18 . . . . 0.4(7) ?
    C19 C16 C17 C18 . . . . -179.4(4) ?
    C14 N2 C18 C17 . . . . -0.5(7) ?
    Cu2 N2 C18 C17 . . . . 176.7(4) ?
    C16 C17 C18 N2 . . . . 0.1(7) ?
    C26 C21 C22 C23 . . . . 0.9(7) ?
    C20 C21 C22 C23 . . . . -179.7(4) ?
    C21 C22 C23 C24 . . . . -0.3(8) ?
    C22 C23 C24 C25 . . . . 0.3(8) ?
    C23 C24 C25 C26 . . . . -0.9(7) ?
    C22 C21 C26 C25 . . . . -1.5(6) ?
    C20 C21 C26 C25 . . . . 179.1(4) ?
    C24 C25 C26 C21 . . . . 1.5(7) ?
    C31 N3 C27 C28 . . . . -0.3(7) ?
    Cu3 N3 C27 C28 . . . . 172.6(4) ?
    N3 C27 C28 C29 . . . . 1.1(7) ?
    C27 C28 C29 C30 . . . . -2.0(7) ?
    C27 C28 C29 C32 . . . . -179.5(4) ?
    C28 C29 C30 C31 . . . . 2.2(7) ?
    C32 C29 C30 C31 . . . . 179.7(4) ?
    C27 N3 C31 C30 . . . . 0.5(7) ?
    Cu3 N3 C31 C30 . . . . -172.5(3) ?
    C29 C30 C31 N3 . . . . -1.5(7) ?
    C39 C34 C35 C36 . . . . 1.3(7) ?
    C33 C34 C35 C36 . . . . 179.9(4) ?
    C34 C35 C36 C37 . . . . -0.7(7) ?
    C35 C36 C37 C38 . . . . 0.0(7) ?
    C36 C37 C38 C39 . . . . 0.1(8) ?
    C35 C34 C39 C38 . . . . -1.2(7) ?
    C33 C34 C39 C38 . . . . -179.9(5) ?
    C37 C38 C39 C34 . . . . 0.5(8) ?
    C44 N4 C40 C41 . . . . -2.9(8) ?
    Cu4 N4 C40 C41 . . . . 173.1(4) ?
    N4 C40 C41 C42 . . . . -1.5(9) ?
    C40 C41 C42 C43 . . . . 5.1(8) ?
    C40 C41 C42 C45 . . . . -176.7(5) ?
    C41 C42 C43 C44 . . . . -4.3(7) ?
    C45 C42 C43 C44 . . . . 177.4(4) ?
    C40 N4 C44 C43 . . . . 3.8(7) ?
    Cu4 N4 C44 C43 . . . . -172.0(4) ?
    C42 C43 C44 N4 . . . . -0.1(8) ?
    C52 C47 C48 C49 . . . . 1.0(8) ?
    C46 C47 C48 C49 . . . . -179.6(5) ?
    C47 C48 C49 C50 . . . . 1.3(9) ?
    C48 C49 C50 C51 . . . . -2.5(9) ?
    C49 C50 C51 C52 . . . . 1.6(9) ?
    C48 C47 C52 C51 . . . . -2.0(8) ?
    C46 C47 C52 C51 . . . . 178.6(5) ?
    C50 C51 C52 C47 . . . . 0.7(9) ?
loop_
    _geom_hbond_atom_site_label_D
    _geom_hbond_atom_site_label_H
    _geom_hbond_atom_site_label_A
    _geom_hbond_site_symmetry_A
    _geom_hbond_distance_DH
    _geom_hbond_distance_HA
    _geom_hbond_distance_DA
    _geom_hbond_angle_DHA
    _geom_hbond_publ_flag
    C1 H1 Cl2 . 0.95 2.64 3.283(4) 125.6 yes
    C4 H4 Cl5 2_656 0.95 2.90 3.697(4) 141.9 yes
    C14 H14 Cl5 . 0.95 2.52 3.211(4) 130.0 yes
    C17 H17 Cl4 2_666 0.95 2.80 3.609(5) 143.5 yes
    C27 H27 Cl6 . 0.95 2.74 3.297(5) 117.8 yes
    C31 H31 Cl2 . 0.95 2.71 3.345(4) 125.0 yes
    C44 H44 Cl5 . 0.95 2.61 3.257(5) 125.8 yes
    C53 H53A Cl1 . 0.99 2.97 3.808(9) 142.5 yes
    C53 H53B Cl3 2_656 0.99 2.79 3.771(8) 171.7 yes
    C31 H31 \p . 0.95 2.84 3.600(3) 135 yes
    C41 H41 Cg1 2_655 0.95 2.78 3.705(6) 165 yes
    C43 H43 Cg2 . 0.95 2.73 3.452(2) 150.0(2) yes
_shelx_space_group_comment
;
The symmetry employed for this shelxl refinement is uniquely defined
by the following loop, which should always be used as a source of
symmetry information in preference to the above space-group names.
They are only intended as comments.
;
_shelx_estimated_absorpt_T_min     0.751
_shelx_estimated_absorpt_T_max     0.793
_shelx_hkl_file
;
 -16   0   5    7.82    7.46
  16   0  -6   -0.53    7.99
 -16   0   6    3.54   11.32
 -16   0   7   31.73    8.86
 -16   0   8  107.09   13.99
 -16   0   9    5.30    6.01
 -16   1   4   -5.31    8.31
  16  -1  -4    3.73    6.93
  16  -1  -5   22.72    6.03
 -16   1   5   35.54    8.66
  16  -1  -6   73.92   12.41
 -16   1   6   89.39   13.96
 -16   1   7    8.67    7.44
 -16   1   8   38.37    9.20
 -16   1   9   95.57   13.25
 -16   1  10   21.72   10.06
 -16   2   3    2.65    7.78
  16  -2  -3   -3.91    6.40
  16  -2  -4   10.11    7.81
 -16   2   4    7.95    7.42
 -16   2   5    0.35   10.59
  16  -2  -5   12.76    7.62
 -16   2   6   13.58    7.58
  16  -2  -6    8.50    5.84
 -16   2   7   50.39   13.26
 -16   2   8   44.70    9.54
 -16   2   9   13.77    9.71
 -16   3   2   28.42    9.71
  16  -3  -2   11.37    5.51
  16  -3  -3    1.60    3.90
 -16   3   3    3.71    7.59
 -16   3   4   16.58   10.41
  16  -3  -4   18.61    5.49
 -16   3   5    4.76    8.11
  16  -3  -5    4.25    7.08
 -16   3   6   13.44    4.95
 -16   3   7    3.89    5.12
 -16   3   8   13.95    6.89
 -16   3   9   10.42    9.00
 -16   3  10    2.12    6.71
  16  -4  -1    5.88    4.45
 -16   4   1    9.70    7.58
 -16   4   2    3.53   12.34
  16  -4  -2   -1.24    4.79
 -16   4   3    5.46   10.57
 -16   4   4   32.23    9.34
  16  -4  -4    5.13    4.60
  16  -4  -5   -3.18    5.83
 -16   4   5   24.11   11.26
 -16   4   6   -8.12    4.94
 -16   4   7    6.00    5.12
 -16   4   8   16.42    7.77
 -16   4   9   -1.24    8.65
 -16   4  10    5.30    5.66
 -16   5   1    1.06   10.39
  16  -5  -2   14.89    4.26
 -16   5   2   18.67    7.92
  16  -5  -3   -3.54    5.66
 -16   5   3    5.28    6.34
  16  -5  -4    4.24    3.71
 -16   5   4    4.92    8.09
  16  -5  -5   -1.06    6.88
 -16   5   5    1.05    6.68
 -16   5   6    0.18    4.06
 -16   5   7   44.11    7.94
 -16   5   8   -4.94    5.83
 -16   5   9    6.72    9.37
 -16   5  10    8.67   10.08
 -16   6   1   28.68    8.97
  16  -6  -2   -3.90    3.72
 -16   6   2   -2.99   10.91
  16  -6  -3   -6.36    5.30
 -16   6   3    3.87    7.38
  16  -6  -4   15.18    4.41
 -16   6   4   40.06   14.41
 -16   6   5   23.10    7.58
 -16   6   6   32.98    7.76
 -16   6   7   18.35    6.88
 -16   6   8   34.27    9.72
 -16   6   9   -2.83    5.13
 -16   7   1   38.50    9.14
 -16   7   2    1.05   11.60
  16  -7  -2   20.86    4.24
 -16   7   3    1.58    7.73
  16  -7  -3   10.76    5.47
 -16   7   4   66.99    8.82
 -16   7   5   14.45    5.46
 -16   7   6   85.02   12.17
 -16   7   7   -2.65    4.41
 -16   7   8   44.75    9.38
 -16   8   2    7.38    8.26
  16  -8  -3   23.08    5.29
 -16   8   3   24.41    9.66
 -16   8   4  102.18   11.46
 -16   8   5   10.75    6.52
 -16   8   6   62.30   11.30
  15   3  -5   53.25   11.93
 -15  -3   5   79.53   13.14
  15   3  -6   -2.85    8.19
 -15  -3   6    9.94    9.23
  15   3  -7   60.83    9.78
 -15  -3   7   72.95   11.72
 -15  -3   8    1.60    7.28
  15   3  -8    1.07    6.75
  15   3  -9   15.25    9.93
 -15  -3   9  -26.07   13.66
 -15  -3  10    7.26   10.80
  15   3 -10    2.48    6.55
 -15  -3  11    3.18   11.32
  15   3 -11    0.18    9.90
 -15  -2   3    9.58   11.71
  15   2  -3    8.55    7.66
 -15  -2   4    3.55    7.10
  15   2  -4   -3.92    9.08
  15   2  -5   73.35    9.26
 -15  -2   5   97.07   14.20
 -15  -2   6   83.93   11.71
  15   2  -6   48.75    9.07
  15   2  -7   -0.18    5.33
 -15  -2   7   -2.66    7.63
 -15  -2   8   16.68   11.36
  15   2  -8   -1.95    8.34
 -15  -2   9   15.59   10.81
  15   2  -9   16.30    9.04
 -15  -2  10    4.95    7.26
  15   2 -10   -6.19    5.31
 -15  -2  11   -6.89    8.48
  15   2 -11   10.60    7.25
  15   2 -12   14.66   10.77
 -15  -2  12    0.71   10.24
  15   1  -1   13.54    8.02
 -15  -1   1    5.14    6.55
 -15  -1   2    4.78   11.34
  15   1  -2   -0.71    5.70
 -15  -1   3    9.93    9.22
  15   1  -3   17.80    7.30
  15   1  -4   16.73    7.12
 -15  -1   4   24.12    8.16
 -15  -1   5   10.64   11.53
  15   1  -5   -6.76    6.94
 -15  -1   6   45.21    9.40
  15   1  -6   50.84    9.96
 -15  -1   7   53.62    9.77
 -15  -1   8    9.93   10.99
  15   1  -8    7.27    7.80
 -15  -1   9    5.84    6.73
  15   1  -9   11.51    5.31
  15   1 -10   33.96   10.26
 -15  -1  10   30.24   10.44
  15   1 -11    3.71    6.72
 -15  -1  11    4.42    9.19
 -15  -1  12   16.78    9.01
  15   1 -12    4.42    8.13
 -15  -1  13   13.25    9.54
  15   1 -13   15.37    8.66
  15   0  -1   41.69    7.84
 -15   0   1   20.54    8.14
 -15   0   2   17.00   23.38
  15   0  -2   -2.67    7.83
 -15   0   3   17.01   11.34
  15   0  -3  -11.03  344.84
 -15   0   4   33.84    8.51
  15   0  -4   27.21    5.34
 -15   0   5   71.22   12.58
  15   0  -5   52.61    8.00
 -15   0   6    8.68    7.08
  15   0  -6   15.63    7.46
 -15   0   7    8.16   10.29
  15   0  -7   28.91    8.16
 -15   0   8  146.68   18.96
  15   0  -8  170.41   15.42
 -15   0   9    4.78    6.02
  15   0  -9    5.49    6.72
 -15   0  10   46.68   11.67
  15   0 -10   41.38   10.61
 -15   0  11    0.18    6.72
  15   0 -11   11.14    8.66
 -15   0  12   18.21    9.01
  15   0 -12   18.21    7.95
  15   0 -13   42.08    9.19
 -15   0  13   52.34   10.61
  15  -1   0   92.22   10.88
 -15   1   0  123.59   14.50
  15  -1  -1   27.78    6.41
 -15   1   1    8.85    6.02
  15  -1  -2   92.87    8.19
 -15   1   2  102.30   15.93
 -15   1   3   -1.95    7.97
  15  -1  -3   -1.24    3.56
  15  -1  -4    3.91    5.51
 -15   1   4    3.19   10.97
 -15   1   5   40.34    9.20
  15  -1  -5   42.08    8.17
  15  -1  -6  164.78   13.66
 -15   1   6  194.13   18.04
 -15   1   7   47.84   11.34
  15  -1  -7   63.43   10.45
  15  -1  -8   49.74    9.91
 -15   1   8   72.22   12.92
 -15   1   9   95.34   11.68
  15  -1  -9   94.28   11.50
 -15   1  10   14.50    9.55
  15  -1 -10   -0.35    8.13
  15  -1 -11    5.84   10.61
 -15   1  11  -20.52    9.02
  15  -1 -12   -8.49    5.66
 -15   1  12   11.50    7.61
  15  -1 -13   81.26   11.33
 -15   1  13   72.23   13.46
 -15   2   0  221.22   22.27
  15  -2   0  197.11   18.20
 -15   2   1   45.43   12.20
  15  -2  -1   45.22    7.12
  15  -2  -2   57.24    6.58
 -15   2   2   62.77    9.55
  15  -2  -3    2.13    5.15
 -15   2   3    4.77    8.31
  15  -2  -4   -1.60    4.97
 -15   2   4  -13.96    8.48
  15  -2  -5    5.14    5.50
 -15   2   5    3.53    6.18
  15  -2  -6   30.12    6.73
 -15   2   6   14.12    7.77
 -15   2   7  150.99   14.87
  15  -2  -7  147.27   13.46
  15  -2  -8  127.38   13.45
 -15   2   8  151.61   16.99
 -15   2   9   16.98    6.90
  15  -2  -9    3.89    6.01
  15  -2 -10   14.15    7.78
 -15   2  10   15.04    9.20
  15  -2 -11   61.60   15.05
 -15   2  11   41.78   12.39
 -15   2  12    7.79   10.45
  15  -2 -12   28.17    9.39
  15  -2 -13   15.25   13.30
 -15   2  13   27.84   11.70
  15  -3   0   23.72    5.17
 -15   3   0   15.71   10.42
 -15   3   1    7.95    6.71
  15  -3  -1   20.81    4.63
  15  -3  -2   44.22    6.39
 -15   3   2   38.33    9.36
 -15   3   3   -4.24    8.30
  15  -3  -3    0.89    4.44
  15  -3  -4    4.25    4.79
 -15   3   4    8.47    6.53
 -15   3   5    5.64    5.82
  15  -3  -5    2.13    5.14
 -15   3   6   17.88    6.02
  15  -3  -7   31.67    8.14
 -15   3   7   33.44    8.85
 -15   3   8   14.68    8.31
  15  -3  -8   26.53    9.20
 -15   3   9   56.62   10.44
  15  -3  -9   62.29   10.09
 -15   3  10   54.36   10.80
  15  -3 -10   76.67   11.69
 -15   3  11   26.05   10.63
  15  -3 -11   15.77    8.86
 -15   3  12  129.69   17.03
  15  -3 -12   97.40   13.49
 -15   3  13   13.32    7.99
  15  -3 -13   -0.71    7.99
 -15   4   0    9.70    8.29
  15  -4   0   -0.36    4.10
  15  -4  -1   12.26    4.09
 -15   4   1   11.64   10.58
 -15   4   2    2.31    3.90
 -15   4   3   -2.12    6.70
  15  -4  -3   -1.59    4.25
 -15   4   3   -5.03    6.64
 -15   4   4   20.80    6.35
  15  -4  -4   12.39    4.43
  15  -4  -5    7.25    5.48
 -15   4   5   23.07   10.04
 -15   4   6    0.18    4.24
 -15   4   7   24.76    6.01
 -15   4   8   98.74   13.10
  15  -4  -8   82.46   10.97
  15  -4  -9   -0.53    5.31
 -15   4   9   -1.06    6.55
 -15   4  10   35.46    8.87
  15  -4 -10   37.94    9.93
 -15   4  11   -1.60    9.94
  15  -4 -11    2.31    7.46
  15  -4 -12   75.88   11.20
 -15   4  12   64.33   13.86
  15  -4 -13   -1.42    8.00
 -15   4  13    0.53    9.60
 -15   5   0    3.00    9.34
  15  -5   0    2.32    3.56
 -15   5   1    4.76    6.70
  15  -5  -1   -3.91    3.37
 -15   5   2   10.75    9.34
  15  -5  -2    1.42    4.07
 -15   5   3   16.38    5.99
  15  -5  -3   12.39    3.19
 -15   5   3    5.03    7.73
 -15   5   4   -1.23    8.80
  15  -5  -4    9.37    5.66
 -15   5   5   51.37    8.44
  15  -5  -5   43.32    6.90
 -15   5   6    9.02    5.30
 -15   5   7   28.48    6.02
 -15   5   8   35.77    8.68
  15  -5  -9   29.08    7.63
 -15   5   9   25.89    8.69
 -15   5  10    7.64    6.39
  15  -5 -10   -1.42    4.26
 -15   5  11   25.42    9.07
  15  -5 -11   13.87    6.76
  15  -5 -12   33.64   12.82
 -15   5  12   47.52    9.08
  15  -6   0   23.15    3.74
 -15   6   0   20.25    7.04
  15  -6  -1   11.17    3.72
 -15   6   1   15.14   10.39
 -15   6   2    9.86   11.09
  15  -6  -2   12.91    4.25
 -15   6   3  -10.21   10.74
  15  -6  -3    5.13    4.42
  15  -6  -4   33.22    6.36
 -15   6   4   52.06   12.49
 -15   6   5   22.80    4.77
 -15   6   6    5.48    5.84
 -15   6   7   50.46    7.44
 -15   6   8   16.31    7.62
 -15   6   9    1.07    5.51
 -15   6  10   -6.22    8.36
  15  -6 -10    5.87    6.05
  15  -6 -11   47.01   10.69
 -15   6  11   42.21   14.43
 -15   6  12   37.79   13.55
  15  -6 -12    8.02   10.34
 -15   7   0   -4.22    7.04
  15  -7  -1   14.51    3.36
 -15   7   1   19.71   10.38
  15  -7  -2   -3.53    3.18
 -15   7   2    1.06    6.51
  15  -7  -3    0.53    4.42
 -15   7   3    5.80    9.32
 -15   7   4   53.62    8.79
  15  -7  -4   47.52    5.48
 -15   7   5    7.25    5.30
 -15   7   6   38.41    7.08
 -15   7   7    3.72    4.96
 -15   7   8   14.21    7.28
 -15   7   9    7.12    7.65
 -15   7  10    8.73    7.30
 -15   7  11    4.99    8.92
 -15   8   0  144.77   15.31
  15  -8  -1    1.06    3.36
 -15   8   1    0.53    8.97
 -15   8   2    1.41    6.86
  15  -8  -2   -0.88    3.71
 -15   8   3   13.19   10.20
  15  -8  -3   15.36    4.94
 -15   8   4   35.51    5.83
 -15   8   5   -6.72    5.13
 -15   8   6    9.57    6.03
 -15   8   7   -3.73    4.44
 -15   8   8    4.80    6.76
 -15   8  10   -3.21    6.25
 -15   9   0    4.75    6.86
  15  -9  -1   85.41    9.53
 -15   9   1  118.99   14.44
 -15   9   2   64.43   10.74
  15  -9  -2   31.04    6.00
 -15   9   3   -6.18    4.59
 -15   9   4   15.20    6.01
 -15   9   5   -2.66    4.07
 -15   9   6 -133.32  261.31
 -15   9   7   18.32    5.34
 -15   9   8   33.51    7.13
 -15   9   9   67.49   11.96
 -15  10   0   30.82    8.10
 -15  10   1   17.62    9.69
 -15  10   2   67.38    8.65
 -15  10   3   16.43    4.95
 -15  10   4    6.73    3.72
 -15  10   5    9.05    5.86
 -15  10   6    1.60    6.94
 -15  11   0   46.23   11.65
 -15  11   1   20.48    7.77
 -15  11   2    1.24    4.24
 -15  11   3    3.36    4.95
 -15  11   4    6.03    6.56
 -15  11   5   -3.38    4.98
  14   6  -7    8.73   10.86
 -14  -6   7    9.97   11.58
  14   6  -8   28.64    8.90
 -14  -6   8   16.37   10.50
 -14  -6   9   -6.40   11.90
  14   6  -9   32.51    8.17
  14   6 -10   40.61    8.87
 -14  -6  10   26.07    9.04
  14   5  -4   -8.02    9.44
 -14  -5   4   16.87   11.72
  14   5  -5   -2.32    7.84
 -14  -5   5    5.15    8.17
  14   5  -6    5.88    9.62
 -14  -5   6   20.32   10.69
 -14  -5   6   23.99   11.02
 -14  -5   7   49.96   10.31
  14   5  -7   41.50    9.62
 -14  -5   7   32.41   11.22
  14   5  -8    2.13    6.76
 -14  -5   8    3.02    8.18
  14   5  -9  153.63   15.63
 -14  -5   9  145.99   17.41
 -14  -5  10   39.89   11.88
  14   5 -10   41.66    7.27
  14   5 -11    6.19    7.96
 -14  -5  11   -7.96   11.33
  14   5 -12   14.84   11.66
 -14  -5  12   10.07   11.66
 -14  -4   2   51.78   11.88
  14   4  -2   40.60   10.15
  14   4  -3   13.18    7.13
 -14  -4   3   25.74    8.88
  14   4  -4   74.86    9.63
 -14  -4   4   86.33   13.50
 -14  -4   5    4.10    6.06
 -14  -4   5    1.42    6.75
  14   4  -5   -5.35    5.70
  14   4  -6  142.74   15.68
 -14  -4   6  132.05   15.15
 -14  -4   6  160.72   14.76
  14   4  -7    5.88    6.41
 -14  -4   7    8.55    6.23
 -14  -4   7    0.36    6.76
  14   4  -8   70.06   11.20
 -14  -4   8   86.42   14.76
 -14  -4   9    2.13   10.47
  14   4  -9   16.51    9.94
 -14  -4  10   28.88    6.91
  14   4 -10   29.06    7.09
 -14  -4  11    2.30    6.90
  14   4 -11   11.32    6.55
  14   4 -12  -13.07    9.54
 -14  -4  12   54.06   23.32
  14   4 -13   -0.53   10.77
 -14  -4  13    6.71   15.71
 -14  -4  14   -4.23   11.46
  14   4 -14   11.64   10.93
  14   3  -1    5.34    7.83
 -14  -3   1   13.47   10.63
  14   3  -2   42.92    7.30
 -14  -3   2   33.70   11.18
 -14  -3   3   -2.13    5.86
  14   3  -3   14.08    8.02
 -14  -3   4   24.69   10.66
  14   3  -4   18.89    7.66
 -14  -3   5   78.24   12.65
  14   3  -5   93.74   10.16
 -14  -3   5   69.84   11.73
 -14  -3   6   30.93   11.55
  14   3  -6   26.72    6.77
 -14  -3   6   28.32    8.19
 -14  -3   7   20.08    9.24
 -14  -3   7   26.16    7.83
  14   3  -7   21.89    6.41
  14   3  -8   -7.46    9.24
 -14  -3   8   -3.02    8.53
 -14  -3   9   15.26    7.45
  14   3  -9   16.14    6.03
  14   3 -10   -9.21    7.26
 -14  -3  10    8.50    9.39
 -14  -3  11    2.48    6.90
  14   3 -11   -1.24    5.66
  14   3 -12    0.35    6.18
 -14  -3  12   -1.94    6.36
 -14  -3  13    4.41    7.24
  14   3 -13    6.00    7.42
 -14  -3  14   51.37   12.18
  14   3 -14   55.61   11.65
 -14  -3  15   24.01    8.30
  14   2  -1   -8.01  270.18
 -14  -2   1   -3.01    7.27
 -14  -2   2   18.45    9.22
  14   2  -2   -5.34    5.34
 -14  -2   3    4.79    8.34
  14   2  -3    3.21    4.99
  14   2  -4    0.18    6.41
 -14  -2   4  -11.40    7.84
 -14  -2   4   11.19    8.70
  14   2  -5    7.66    6.95
 -14  -2   5    5.33    7.28
 -14  -2   5   18.70    9.09
 -14  -2   6    0.71    8.70
 -14  -2   6    6.94   14.95
  14   2  -6    3.38    4.45
 -14  -2   7   15.47    8.18
 -14  -2   7   -2.13    6.39
  14   2  -7    1.42    7.82
 -14  -2   8   32.85    9.05
  14   2  -8   47.40    9.77
  14   2  -9   -1.60    5.14
  14   2  -9   17.34   10.51
 -14  -2   9    8.86    6.38
 -14  -2  10   22.48    9.03
  14   2 -10    4.73   11.73
  14   2 -10    0.71    8.14
  14   2 -11   10.08    5.84
 -14  -2  11   10.08    7.43
 -14  -2  12    6.01    8.48
  14   2 -12   10.43    5.83
  14   2 -13   42.41    9.54
 -14  -2  13   49.84   10.43
 -14  -2  14   18.91    9.37
  14   2 -14   11.13    6.54
 -14  -2  15   11.49    9.37
  14   2 -15    7.60    7.43
  14   1  -1    9.08    4.99
 -14  -1   1    4.78    8.33
  14   1  -2   25.29    4.45
 -14  -1   2   45.75    9.58
 -14  -1   3   -5.68    6.03
  14   1  -3   -7.12    5.52
 -14  -1   4    1.07    4.63
  14   1  -4    6.77    6.05
 -14  -1   4   -6.77    6.06
 -14  -1   4   -2.66    8.34
 -14  -1   5    7.63    5.86
 -14  -1   5    1.25    6.41
  14   1  -5    0.36    6.41
  14   1  -6    6.58    6.94
 -14  -1   6   11.89    9.94
 -14  -1   6   -5.51    7.83
  14   1  -7   41.21    7.64
 -14  -1   7   43.45    7.80
 -14  -1   7   54.00   10.84
  14   1  -8  123.46   11.71
 -14  -1   8   64.65   10.24
  14   1  -8   70.94   12.82
 -14  -1   8  126.48   11.89
  14   1  -9    2.98    8.60
 -14  -1   9   -0.71    5.85
 -14  -1   9    9.89    7.73
  14   1  -9   -6.02    4.96
  14   1 -10    7.55    8.95
  14   1 -10   -0.53    8.14
 -14  -1  10   13.28    9.56
 -14  -1  10    5.94    9.35
  14   1 -11   -3.72    5.66
 -14  -1  11    0.18    6.72
  14   1 -11   -1.75   10.70
  14   1 -12    0.00    6.37
 -14  -1  12   -3.01    7.08
  14   1 -13   10.62    7.08
 -14  -1  13    6.19    5.84
 -14  -1  14   85.49   12.04
  14   1 -14   85.67   10.62
  14   1 -15   -6.38   13.46
 -14  -1  15   -7.79   10.63
  14   0  -1  180.19   20.66
 -14   0   1  186.65   19.13
 -14   0   2    1.59    7.80
  14   0  -2    3.74    5.16
 -14   0   2    7.83    7.12
 -14   0   3   48.57    7.27
 -14   0   3   62.48    8.90
  14   0  -3   31.15    6.41
 -14   0   3   55.53    8.54
  14   0  -4   11.39    4.45
 -14   0   4    4.08    8.51
 -14   0   4    1.42    4.80
  14   0  -5   21.70    6.40
 -14   0   5   24.19    8.54
 -14   0   5   22.34    7.45
 -14   0   6   73.01    8.33
 -14   0   6   39.43    9.00
  14   0  -6   64.49    7.46
 -14   0   6   61.65   10.31
 -14   0   7    6.49    5.95
  14   0  -7   11.81    6.52
 -14   0   7   24.31    7.99
  14   0  -7    3.73    4.79
 -14   0   8  141.64   10.99
  14   0  -8  101.99   13.04
 -14   0   8  101.84   14.96
  14   0  -8  149.26   12.24
 -14   0   9    5.14    5.67
  14   0  -9    0.71    6.20
 -14   0   9   -1.62    7.39
  14   0  -9    1.41    8.10
 -14   0  10   19.82    6.67
  14   0 -10   29.21    8.14
  14   0 -10   14.43    9.68
 -14   0  10   14.69   11.33
 -14   0  11   -3.19    6.20
  14   0 -11   14.69    6.55
  14   0 -11   -9.67    9.67
  14   0 -12    8.50    6.38
 -14   0  12    7.08    7.44
 -14   0  13   18.60    8.86
  14   0 -13   30.48    8.15
  14   0 -14   -8.16    9.22
 -14   0  14    4.26   10.46
  14   0 -15   25.19   11.53
 -14   0  15   33.00    9.23
  14  -1   0   70.75    8.56
 -14   1   0   42.18    7.65
 -14   1   0   67.73   10.26
 -14   1   0   54.70    8.88
 -14   1   1   62.06    9.60
 -14   1   1   94.68   12.74
 -14   1   1   84.96   10.67
  14  -1  -1   79.73    8.01
  14  -1  -2   64.21    7.65
 -14   1   2   81.27    9.56
 -14   1   2   32.69    7.28
 -14   1   2   72.92   10.85
 -14   1   3    3.91    4.63
  14  -1  -3   11.03    5.16
 -14   1   3   17.96    8.54
 -14   1   3   11.51    8.15
 -14   1   4    1.42    6.55
 -14   1   4    2.49    4.62
  14  -1  -4   -3.73    3.91
 -14   1   5   -6.75    6.04
  14  -1  -5    0.18    4.97
 -14   1   5    7.79    8.50
 -14   1   5    8.30    4.15
  14  -1  -6   64.96    8.32
  14  -1  -6   73.30    8.34
 -14   1   6   65.50    9.38
 -14   1   6   60.88    7.81
 -14   1   6   84.58    9.91
 -14   1   7   67.74    7.63
 -14   1   7   54.85    8.12
  14  -1  -7   61.73    8.84
  14  -1  -7   82.45    8.16
  14  -1  -8    7.42    7.25
 -14   1   8    8.51    8.86
 -14   1   8   18.94    9.20
  14  -1  -8   15.42    6.20
  14  -1  -9  126.29   10.99
 -14   1   9  118.50   12.58
  14  -1  -9  110.92   13.95
 -14   1   9   96.62   13.52
 -14   1  10   -6.31    9.37
  14  -1 -10  -15.59    7.97
 -14   1  10   24.80   10.27
  14  -1 -10   -1.41    9.35
  14  -1 -11    0.53    9.52
 -14   1  11   -1.42    6.20
  14  -1 -11    8.86    6.03
 -14   1  12    4.97    6.92
  14  -1 -12    0.35    6.21
  14  -1 -12   11.81    9.34
 -14   1  13   44.90   12.96
  14  -1 -13   34.25   10.65
 -14   1  14   19.72   12.26
  14  -1 -14   23.98   10.30
  14  -1 -15    8.53    7.82
 -14   1  15   23.46    9.42
  14  -2   0  139.14   11.76
 -14   2   0  112.30   10.02
 -14   2   0  122.70   13.14
 -14   2   0  167.19   17.68
 -14   2   1    1.43    5.00
 -14   2   1    7.43    9.90
 -14   2   1   15.64    8.00
  14  -2  -1    2.67    7.11
 -14   2   2  112.27   13.39
 -14   2   2  165.91   15.21
 -14   2   2  129.77   14.76
  14  -2  -2  143.42   11.55
 -14   2   3    2.84    6.04
 -14   2   3   10.34    6.78
 -14   2   3   -0.35    8.14
  14  -2  -3    6.57    4.80
 -14   2   4    6.72    8.49
  14  -2  -4   -2.84    4.97
 -14   2   4    3.21    6.95
 -14   2   4   16.87    5.51
  14  -2  -5    6.39    5.15
 -14   2   5    1.06    6.21
 -14   2   5    5.13    5.48
  14  -2  -6   12.24    4.43
 -14   2   6    6.92    4.79
 -14   2   6   12.72    5.83
  14  -2  -6   10.49    5.33
  14  -2  -7  118.74   10.64
  14  -2  -7  123.76   14.92
 -14   2   7  135.58   13.12
  14  -2  -8  109.32   10.99
 -14   2   8  120.49   11.17
  14  -2  -8   93.84   10.82
  14  -2  -9    7.62    5.67
 -14   2   9   12.23    7.44
  14  -2  -9   12.76    7.09
  14  -2 -10   44.51    9.93
 -14   2  10   36.00    9.58
  14  -2 -10   19.65    9.03
  14  -2 -11   52.53    8.34
 -14   2  11   46.67   11.00
  14  -2 -11   56.26   13.27
 -14   2  12   -4.80    9.24
  14  -2 -12  -18.12    7.64
  14  -2 -12   -7.25   10.78
  14  -2 -13   16.71    8.36
 -14   2  13    9.60   10.84
  14  -2 -14   -2.85    6.76
 -14   2  14    6.05   13.70
 -14   2  15   20.12   12.10
  14  -2 -15   25.81   12.46
 -14   3   0   43.84   10.47
  14  -3   0   62.67    6.41
 -14   3   0   58.18    7.18
 -14   3   0   69.57   11.83
 -14   3   1   13.82    5.56
 -14   3   1    8.83    6.89
 -14   3   1   17.58    8.17
  14  -3  -1    6.57    4.26
 -14   3   2   26.00    5.92
 -14   3   2   37.14    9.24
 -14   3   2   57.60    9.19
  14  -3  -2   28.76    4.44
 -14   3   3   21.73    7.07
 -14   3   3    5.19    3.94
  14  -3  -3   11.54    4.79
 -14   3   3   11.54    4.97
 -14   3   4   10.77    5.83
  14  -3  -4   12.59    4.43
 -14   3   4   10.47    4.97
 -14   3   4    4.65    5.55
 -14   3   5   -1.25    4.82
 -14   3   5    5.65    7.94
 -14   3   5    4.61    3.90
  14  -3  -5   -1.24    3.55
 -14   3   6   47.14    7.98
  14  -3  -6   35.98    7.27
 -14   3   7   38.28    7.62
  14  -3  -7   25.87    8.51
  14  -3  -7   36.00    7.49
  14  -3  -8   45.91    6.38
 -14   3   8   39.00    6.74
  14  -3  -8   37.56    9.61
 -14   3   9  108.74   11.36
  14  -3  -9   94.77   14.58
  14  -3  -9  118.50   10.65
 -14   3  10   -3.55    6.93
  14  -3 -10    1.07    7.64
  14  -3 -10   -4.09    5.51
 -14   3  11   83.54   13.33
  14  -3 -11   92.43   17.74
  14  -3 -11   89.06   11.91
  14  -3 -12   95.71   15.24
 -14   3  12   63.35   12.46
  14  -3 -12   76.69    9.79
 -14   3  13   -4.10    7.30
  14  -3 -13    1.07    6.41
 -14   3  14   14.61    6.59
  14  -3 -14   13.01    6.77
  14  -3 -15   13.01    8.38
 -14   3  15    1.96    8.56
 -14   4   0   10.06    6.18
 -14   4   0    6.66    3.24
  14  -4   0   17.26    3.74
 -14   4   0    9.76    9.40
 -14   4   1   13.13    4.50
 -14   4   1   -0.18    7.77
 -14   4   1   23.26    7.81
  14  -4  -1   25.91    4.79
 -14   4   2   -1.98    4.32
  14  -4  -2   -1.60    3.72
 -14   4   2   -2.47    6.00
  14  -4  -3   -2.48    3.90
 -14   4   3    9.75    5.50
 -14   4   3   -3.59    4.49
 -14   4   3    1.76    6.18
 -14   4   4   28.36    6.56
 -14   4   4   31.40    9.17
  14  -4  -4   22.15    4.25
 -14   4   4   14.90    6.10
  14  -4  -5   10.63    5.14
 -14   4   5   15.24    5.74
 -14   4   5   12.34    9.17
 -14   4   5   24.98    6.20
 -14   4   6   -3.54    5.67
  14  -4  -6    6.56    5.14
  14  -4  -7  132.78   12.59
  14  -4  -7  112.12   15.02
 -14   4   7  135.26   10.11
  14  -4  -8   36.07    7.14
  14  -4  -8   34.60    6.03
 -14   4   8   25.73    6.21
  14  -4  -9   18.01    8.56
 -14   4   9   28.07    8.88
  14  -4  -9   29.13    6.57
 -14   4  10  105.82   11.56
  14  -4 -10   79.15   12.10
  14  -4 -10   66.97   13.36
  14  -4 -11    0.00    7.66
  14  -4 -11    3.38    7.12
 -14   4  11   -4.10    7.66
 -14   4  12   40.64   10.87
  14  -4 -12   26.20    8.38
  14  -4 -13   11.06    5.89
 -14   4  13   -0.36    7.13
 -14   4  14   26.05   12.85
  14  -4 -14   18.73   10.35
 -14   5   0   17.80    5.82
 -14   5   0    5.39    3.05
  14  -5   0    9.24    2.67
 -14   5   1    5.04    3.96
 -14   5   1   -0.71    7.58
  14  -5  -1    1.06    3.19
  14  -5  -2   -2.66    3.37
 -14   5   2    0.90    3.96
 -14   5   2   -3.70    6.00
 -14   5   3  190.76   16.93
  14  -5  -3  192.89   15.60
 -14   5   3  179.25   19.85
 -14   5   3  154.94   14.94
  14  -5  -4   27.45    5.67
 -14   5   4   29.40    6.91
 -14   5   4   37.01    9.34
 -14   5   4   18.70    4.68
  14  -5  -5   43.93    5.67
 -14   5   5   40.21    5.67
 -14   5   5   40.51    6.52
 -14   5   5   28.39    5.57
  14  -5  -6    4.61    3.90
 -14   5   6    1.24    3.90
  14  -5  -7    6.21    4.97
 -14   5   7    4.26    4.26
 -14   5   8   23.63    7.28
  14  -5  -8   14.39    6.22
 -14   5   9    7.29    6.76
  14  -5  -9    8.54    6.05
  14  -5 -10   17.64    9.09
 -14   5  10    8.02    8.37
  14  -5 -11   11.06    7.85
 -14   5  11    4.28    8.38
  14  -5 -12   36.95    7.50
 -14   5  12   14.82    7.68
 -14   5  13    3.93   10.36
  14  -5 -13   -4.11    8.22
 -14   5  14   12.50    7.32
  14  -5 -14    7.68    8.39
 -14   6   0    0.89    1.95
  14  -6  -1    8.68    3.19
 -14   6   1    9.87    4.49
 -14   6   1    4.93    5.46
 -14   6   2   37.40    6.47
  14  -6  -2   52.57    6.02
 -14   6   2   45.99    6.52
 -14   6   3   47.86    6.84
 -14   6   3   71.36    9.16
  14  -6  -3   54.52    5.67
 -14   6   4  177.18   14.10
 -14   6   4  126.84   12.96
 -14   6   4  148.39   14.17
  14  -6  -4  154.94   12.58
 -14   6   5   -8.15    4.96
  14  -6  -5    1.95    4.78
 -14   6   5   -7.91    6.83
  14  -6  -6    5.85    5.68
 -14   6   6   -0.18    5.15
  14  -6  -7    0.00    4.44
 -14   6   7    5.15    4.98
 -14   6   8   -3.38    7.47
  14  -6  -8    2.31    5.87
  14  -6  -9    3.21    7.13
 -14   6   9  -19.78    8.02
  14  -6 -10   15.17    9.64
 -14   6  10    6.60    8.03
  14  -6 -11    7.15    5.54
 -14   6  11   24.65    7.68
  14  -6 -12   -5.54    8.76
 -14   6  12   -5.36    9.83
 -14   6  13    0.00    8.58
  14  -6 -13   12.51    7.33
 -14   7   0   25.53    8.98
  14  -7   0    7.44    2.48
 -14   7   0    8.86    2.84
 -14   7   1   11.45    5.46
  14  -7  -1    1.59    2.83
 -14   7   1    3.40    3.40
  14  -7  -2   17.33    4.07
 -14   7   2    4.84    4.49
 -14   7   2   36.82    9.51
  14  -7  -3   39.29    5.84
 -14   7   3   53.20    8.99
 -14   7   3   32.70    6.29
 -14   7   4   26.25    6.65
  14  -7  -4   47.47    5.67
  14  -7  -5    6.92    3.72
 -14   7   5    6.92    7.09
 -14   7   6   14.57    7.28
  14  -7  -6   11.02    4.97
 -14   7   7   14.06    5.70
  14  -7  -7    8.01    5.34
 -14   7   8    1.96    6.78
  14  -7  -8    9.63    6.42
  14  -7  -9    1.43    7.86
 -14   7   9   23.57   17.68
  14  -7 -10    1.43    4.47
 -14   7  10    5.54    5.90
 -14   7  11   15.92   12.52
 -14   7  12   -4.83   11.63
  14  -7 -12   18.25    8.05
 -14   7  13   10.56   11.99
  14  -7 -13    6.98   11.81
 -14   8   0   45.26   10.74
  14  -8   0   23.17    3.01
 -14   8   1    3.04    3.40
 -14   8   1   16.74    6.34
  14  -8  -1    5.30    3.18
 -14   8   2   -0.70    5.64
  14  -8  -2   -0.35    3.54
 -14   8   2   14.86   28.12
 -14   8   3   -1.26    3.23
 -14   8   3   -6.34    8.11
  14  -8  -3   -4.96    6.02
  14  -8  -4    4.43    5.14
 -14   8   4    1.44    3.95
 -14   8   5   43.52    7.28
  14  -8  -6    6.94    4.27
 -14   8   6    6.59    5.87
 -14   8   7    7.13    5.35
  14  -8  -7    1.78    4.99
 -14   8   8    6.79    4.82
  14  -8  -8   20.54    8.22
  14  -8  -9    2.50    5.19
 -14   8   9    4.11    6.80
  14  -8 -10    2.15    6.62
 -14   8  10    9.85    9.49
 -14   8  11    8.78    7.16
  14  -8 -11   21.49    8.42
 -14   8  12   27.76   13.79
  14  -8 -12   17.37   10.03
  14  -9   0   20.84    3.18
 -14   9   0   22.03    8.46
  14  -9  -1   52.82    5.13
 -14   9   1   67.89   10.23
 -14   9   2   14.66    4.65
 -14   9   2   12.53    5.47
  14  -9  -2   15.57    3.89
 -14   9   3    6.09    5.73
  14  -9  -3    7.26    5.14
 -14   9   4    2.84    4.79
 -14   9   5   46.26    6.76
 -14   9   6    7.49    4.10
 -14   9   7    6.79    5.90
 -14   9   8   51.54    8.59
 -14   9   9   22.39    9.32
 -14   9  10    0.90    7.17
  14  -9 -10    9.14    5.74
 -14   9  11  -25.99   11.29
  14  -9 -11   -3.76    9.86
 -14  10   0   13.06    6.35
  14 -10   0   14.30    3.00
  14 -10  -1   28.27    5.30
 -14  10   1   44.33   10.42
 -14  10   2   27.62    5.67
 -14  10   3    2.66    4.44
 -14  10   4   16.54    4.63
 -14  10   5   18.19    6.24
 -14  10   6   29.49    5.54
 -14  10   7   39.20    8.06
 -14  10   8   11.83    8.60
 -14  10   9   67.45    9.15
 -14  10  10   29.61    9.69
 -14  11   0   47.58    9.55
  14 -11   0   55.60    6.71
 -14  11   1   15.41    6.38
  14 -11  -1   21.05    4.07
 -14  11   2   24.64    4.97
 -14  11   3    6.04    4.80
 -14  11   4    1.43    4.10
 -14  11   5  -20.55  360.62
 -14  11   6   42.80    8.06
 -14  11   7   31.03   12.20
 -14  11   8   72.88    9.70
 -14  12   0   30.00    7.81
 -14  12   1   56.32    6.20
 -14  12   2   27.53    5.33
 -14  12   3    8.73    5.70
 -14  12   4   -0.54    4.82
 -14  12   5   -7.70    7.16
 -14  12   6   20.99    6.28
 -14  13   1    0.53    4.97
 -14  13   2   36.14    5.88
 -14  13   3   59.65    8.04
 -13  -8   9   35.18   11.73
 -13  -7   4    7.12    9.79
 -13  -7   4   -3.19    6.57
  13   7  -4    6.23    7.30
  13   7  -5   -3.56    6.59
 -13  -7   5   -4.44    8.35
 -13  -7   5   -9.62    8.55
 -13  -7   6    4.28    9.98
  13   7  -6   29.76   10.51
 -13  -7   6   11.73    7.29
  13   7  -7    7.84    7.66
 -13  -7   7    0.53    9.08
 -13  -7   8   48.76   11.03
  13   7  -8   53.03   10.14
  13   7  -9   61.31   11.37
 -13  -7   9   77.30   20.26
 -13  -7  10   64.04   13.30
  13   7 -10   69.54    9.23
  13   7 -11    8.85    8.85
 -13  -7  11   -4.78    7.26
 -13  -7  12    1.06   10.42
  13   7 -12    0.71    6.89
  13   7 -13   -6.53    9.52
 -13  -7  13   14.46   13.58
  13   6  -2   15.84    9.61
 -13  -6   2  -11.17    9.75
  13   6  -3   69.28   10.69
 -13  -6   3   61.77   11.01
  13   6  -4   16.04    9.09
 -13  -6   4   33.05   11.19
 -13  -6   4   23.17   10.69
  13   6  -5   -4.99   10.34
 -13  -6   5  -13.73    8.38
 -13  -6   5   -1.24    5.87
 -13  -6   6   11.74    9.43
 -13  -6   6   25.14    8.20
  13   6  -6    7.13    5.35
  13   6  -7   14.08    7.31
 -13  -6   7    0.00    7.30
 -13  -6   7   11.05    7.66
  13   6  -8  141.67   15.31
 -13  -6   8  153.42   15.31
  13   6  -9   11.55    6.57
 -13  -6   9   18.30    8.53
  13   6 -10  100.56   13.30
 -13  -6  10   75.20   12.95
 -13  -6  11   23.01    8.85
  13   6 -11   24.43    7.61
  13   6 -12   10.60    8.66
 -13  -6  12    1.41    8.66
 -13  -6  13   19.76    9.17
  13   6 -13   11.11    8.47
  13   6 -14   51.81   10.57
 -13  -6  14   33.83    9.87
 -13  -5   1   91.26   10.99
  13   5  -1   67.97   10.85
  13   5  -2   71.75   12.29
 -13  -5   2   33.89   11.35
 -13  -5   3   16.87    8.88
  13   5  -3    4.10    5.35
 -13  -5   3   10.33    6.95
 -13  -5   4   45.87    8.53
 -13  -5   4   41.37    8.38
  13   5  -4   25.68    7.49
 -13  -5   5   11.39    9.79
 -13  -5   5   -8.20    6.96
  13   5  -5    4.28    5.71
 -13  -5   6    5.71    6.95
  13   5  -6    1.96    6.60
 -13  -5   6    8.01    9.08
  13   5  -7   44.04   14.85
 -13  -5   7   83.52    9.62
 -13  -5   7   84.81   12.83
  13   5  -7   78.40   10.69
 -13  -5   8   14.77    9.79
  13   5  -8    3.38    8.54
  13   5  -8    1.92    7.86
 -13  -5   9  122.38   13.32
  13   5  -9  128.07   14.74
  13   5  -9  109.35   14.85
 -13  -5  10    2.13    8.33
  13   5 -10   12.59    9.57
 -13  -5  11    0.35   10.80
  13   5 -11    8.85    6.02
 -13  -5  12   -2.30    9.54
  13   5 -12   -2.83    6.71
  13   5 -13   -3.88    7.94
 -13  -5  13    2.12    7.77
  13   5 -14   35.62    8.29
 -13  -5  14   48.67   10.58
  13   5 -15    3.70    9.17
 -13  -5  15   18.15    8.99
  13   4  -1   57.86    9.26
 -13  -4   1   59.03   11.88
  13   4  -2  148.20   14.43
 -13  -4   2  135.55   16.39
 -13  -4   2  161.68   15.27
 -13  -4   3    5.53    8.38
 -13  -4   3  -17.06    8.00
  13   4  -3   -2.32    7.31
  13   4  -4   29.07    8.03
 -13  -4   4   36.63    6.40
 -13  -4   4   51.01    9.81
 -13  -4   5    3.21    7.13
 -13  -4   5   -7.47    8.36
  13   4  -5   -0.36    7.31
  13   4  -6   -1.22    5.77
 -13  -4   6   -1.96    6.24
  13   4  -6    8.74    8.74
 -13  -4   6    9.44    6.59
  13   4  -7   31.88    9.08
 -13  -4   7   37.94   10.15
  13   4  -7   39.00    8.57
 -13  -4   7   45.41    7.48
 -13  -4   8   16.01    8.00
  13   4  -8   16.09   10.67
  13   4  -8   -2.31    7.11
  13   4  -9   27.87    7.10
 -13  -4   9   33.20    6.92
  13   4  -9   40.56   10.67
  13   4 -10   47.21   14.16
 -13  -4  10   44.30   10.10
  13   4 -10   62.73   11.52
 -13  -4  10   37.27    9.23
  13   4 -11   15.22    9.55
  13   4 -11   20.11   55.09
 -13  -4  11   13.27   12.03
 -13  -4  11   10.14    8.89
 -13  -4  12    3.89    5.66
  13   4 -12    2.47    7.25
 -13  -4  13   -6.18    6.18
  13   4 -13    5.65    7.06
 -13  -4  14    6.35    9.18
  13   4 -14    7.06    6.18
  13   4 -15   31.95   12.18
 -13  -4  15   14.30   14.47
  13   4 -16   16.42   11.83
 -13  -4  16   14.83   12.53
  13   3  -1    7.30    4.99
 -13  -3   1   -4.79    8.86
 -13  -3   2   22.72   10.47
  13   3  -2   39.19    7.30
 -13  -3   2   36.52    7.84
  13   3  -3   21.75    6.06
 -13  -3   3   22.46    6.42
 -13  -3   3   28.60    7.64
  13   3  -4    8.38    6.78
 -13  -3   4    4.98    6.40
 -13  -3   4    8.56    7.67
 -13  -3   5   -0.89    7.31
 -13  -3   5   12.27    7.65
  13   3  -5   -0.36    5.71
  13   3  -5    2.80    7.36
  13   3  -6   -7.71    7.53
  13   3  -6    0.36    6.77
 -13  -3   6    7.31    9.44
 -13  -3   6   -3.03    5.34
 -13  -3   7   37.01    7.12
  13   3  -7   31.87    9.28
  13   3  -7   41.29    8.72
 -13  -3   7   47.88    8.90
  13   3  -8   39.81    8.53
  13   3  -8   24.51    7.53
 -13  -3   8   20.10    5.51
 -13  -3   8   25.77   16.35
 -13  -3   9    9.94    4.44
  13   3  -9   12.42    6.21
  13   3  -9    9.63    6.65
 -13  -3   9   -0.18    6.06
 -13  -3  10   11.62    7.33
 -13  -3  10   28.70    9.39
  13   3 -10   10.81    9.21
  13   3 -10    5.43    6.83
 -13  -3  11   13.60    8.41
 -13  -3  11   15.39    9.73
  13   3 -11   36.10    8.67
  13   3 -11   18.21   11.03
  13   3 -12   -2.48    6.36
 -13  -3  12   -5.30    6.19
 -13  -3  13    1.24    7.60
  13   3 -13    9.37    7.07
  13   3 -14   11.66    8.48
 -13  -3  14    7.78    7.78
  13   3 -15  -11.49   10.78
 -13  -3  15    5.48   19.62
  13   3 -16    0.18    7.07
 -13  -3  16    7.43    7.78
 -13  -2   1    7.48    5.70
 -13  -2   1   -4.25    8.69
  13   2  -1    4.81    5.88
 -13  -2   2    9.44    4.63
 -13  -2   2   20.05    8.52
 -13  -2   2    2.31    4.45
  13   2  -2    4.99    3.92
  13   2  -3   68.26    9.45
 -13  -2   3   54.35    9.24
 -13  -2   3   60.41    7.48
 -13  -2   3   57.03    9.09
 -13  -2   4    4.46    4.28
 -13  -2   4    3.74    4.46
  13   2  -4    3.16    5.27
  13   2  -4    0.71    3.74
 -13  -2   4    8.17    5.69
 -13  -2   5   25.39    4.44
  13   2  -5   30.01    8.42
 -13  -2   5   21.92    7.84
  13   2  -5   28.16    6.59
 -13  -2   5   28.80    8.36
 -13  -2   6    7.13    4.28
  13   2  -6   -1.23    6.67
 -13  -2   6    8.18    6.05
 -13  -2   6    7.66    6.41
  13   2  -6   10.51    7.12
 -13  -2   7   86.58    9.78
 -13  -2   7   73.84   12.88
 -13  -2   7   89.28   10.67
  13   2  -7   83.94    9.07
  13   2  -7   95.59   12.28
 -13  -2   8   75.82   11.01
  13   2  -8   69.27   10.87
  13   2  -8   77.07    9.77
 -13  -2   8   49.82    9.68
 -13  -2   9   -0.54    5.92
 -13  -2   9   -2.66    5.32
  13   2  -9   -2.66    4.43
  13   2  -9   -2.10    5.79
 -13  -2  10   -9.71    7.73
  13   2 -10    4.43    7.62
 -13  -2  10   -6.02    7.62
  13   2 -10   -4.03    5.44
 -13  -2  11    1.42    8.14
  13   2 -11    1.58    7.01
  13   2 -11    8.07    6.84
 -13  -2  11    2.70    7.55
  13   2 -11    3.72    7.26
 -13  -2  12    4.60    7.79
  13   2 -12    7.89    9.82
 -13  -2  12   18.17    9.35
  13   2 -12   12.92    5.31
  13   2 -13    5.66    7.61
 -13  -2  13    0.71    6.90
 -13  -2  14   -2.48   10.44
  13   2 -14  -15.22   10.09
  13   2 -15    9.74    9.92
 -13  -2  15   -6.73   10.98
 -13  -2  16   23.57    9.39
  13   2 -16   19.85    7.98
 -13  -2  17   20.04   12.06
  13   2 -17   17.38   11.35
  13   1  -1   10.51    5.34
 -13  -1   1   16.48    9.22
 -13  -1   1    9.78    4.62
 -13  -1   1    6.59    5.52
 -13  -1   2   26.71    6.05
 -13  -1   2   25.36    8.16
 -13  -1   2   34.01    5.70
  13   1  -2   22.44    5.70
 -13  -1   3  266.34   15.68
  13   1  -3  264.19   16.04
  13   1  -3  238.08   21.67
 -13  -1   3  265.70   22.55
 -13  -1   3  255.49   16.04
 -13  -1   4  146.55   13.23
  13   1  -4  132.35   11.97
  13   1  -4  158.38   12.12
 -13  -1   4  160.52   13.32
 -13  -1   4  136.12   13.90
 -13  -1   5   64.93    8.07
 -13  -1   5   63.40    8.91
  13   1  -5   73.19    8.01
 -13  -1   5   82.59    9.77
  13   1  -5   55.42    7.57
 -13  -1   6   52.86    7.91
 -13  -1   6   73.70    9.95
 -13  -1   6   68.50    9.61
  13   1  -6   61.90    9.67
  13   1  -6   60.67    7.65
 -13  -1   7   39.08    6.48
  13   1  -7   50.28    9.32
 -13  -1   7   45.13    8.71
  13   1  -7   51.71    9.24
 -13  -1   7   45.27    8.17
 -13  -1   8   48.80    9.05
  13   1  -8   58.88    9.32
  13   1  -8   58.92    8.87
 -13  -1   8   78.59    8.47
 -13  -1   9    0.36    5.59
  13   1  -9   -0.18    4.25
 -13  -1   9    7.45    4.79
  13   1  -9    3.69    5.80
  13   1  -9    1.41    5.80
  13   1 -10   37.08    7.73
 -13  -1  10   27.05    7.21
  13   1 -10   34.02    9.04
 -13  -1  10   53.68   10.45
  13   1 -11   51.84    8.43
 -13  -1  11   34.62    7.21
 -13  -1  11   71.73   10.63
  13   1 -11   32.95    7.44
  13   1 -12   13.00    6.15
  13   1 -12    7.44    6.38
 -13  -1  12    5.31    6.20
 -13  -1  13    8.33    9.57
  13   1 -13    0.18    5.14
  13   1 -14   -0.71   10.64
 -13  -1  14   14.72    8.87
  13   1 -15   26.98    8.16
 -13  -1  15   27.51    9.23
 -13  -1  16   -9.41    8.17
  13   1 -16    6.57    9.59
  13   1 -17    9.24    8.17
 -13  -1  17   12.08   10.48
 -13   0   1    9.20    6.72
 -13   0   1   18.32    2.67
 -13   0   1   16.55    5.70
  13   0  -1   30.26    5.70
 -13   0   1   22.06    5.69
 -13   0   1   18.95    9.56
 -13   0   2  130.45   10.81
 -13   0   2  152.37   11.22
 -13   0   2  133.86    9.97
  13   0  -2  127.09    8.72
  13   0  -2  105.70   17.32
 -13   0   2  112.10   10.94
 -13   0   2   97.60   11.49
 -13   0   3    6.12    3.42
  13   0  -3   11.22    4.99
  13   0  -3    5.12    4.77
 -13   0   3   11.93    5.88
 -13   0   3   -5.67    6.92
 -13   0   3    9.90    5.65
  13   0  -4  141.36   11.22
  13   0  -4  140.37   12.36
 -13   0   4  158.58   12.95
 -13   0   4  116.20   12.72
 -13   0   4  135.79   10.46
 -13   0   4  138.51   11.93
 -13   0   5    7.41    4.94
  13   0  -5    8.54    5.52
 -13   0   5    8.36    5.52
  13   0  -5   12.18    5.65
 -13   0   5   10.82    5.50
 -13   0   5    5.42    4.51
 -13   0   6   43.45    6.74
 -13   0   6   35.37    6.75
  13   0  -6   38.39    5.16
  13   0  -6   40.57    7.23
 -13   0   6   39.75    5.24
 -13   0   7    3.07    3.79
  13   0  -7    1.78    3.73
  13   0  -7   -0.71    4.58
 -13   0   7   -2.49    3.91
  13   0  -7   -6.00    4.06
  13   0  -8   65.99   11.00
 -13   0   8   85.32    9.94
  13   0  -8   74.92    8.82
 -13   0   8   78.06    9.40
  13   0  -9   17.20    5.32
 -13   0   9   12.59    5.85
  13   0  -9    7.58    5.29
 -13   0   9    8.67    7.04
  13   0 -10   41.22    8.63
 -13   0  10   41.70   11.01
 -13   0  10   48.93    9.40
  13   0 -10   40.95    8.33
 -13   0  11   36.17    7.80
  13   0 -11   37.87    8.10
 -13   0  11   42.03   10.46
  13   0 -11   50.54    8.69
  13   0 -12    5.46    8.28
 -13   0  12   25.20    7.10
  13   0 -12    9.23    5.15
  13   0 -13   -5.63    7.39
  13   0 -13   14.21    7.81
 -13   0  13   10.30    9.59
  13   0 -14   12.79   11.02
 -13   0  14   -4.98    9.60
  13   0 -15    7.29    7.11
 -13   0  15   -4.98    7.65
  13   0 -16   -8.36    9.79
 -13   0  16   11.92   11.92
  13   0 -17    5.87    7.83
 -13   0  17   -0.53    7.65
 -13   1   0   11.14    6.19
 -13   1   0    8.01    3.92
 -13   1   0    8.18    4.09
 -13   1   0   12.09    2.67
  13  -1   0    9.44    3.92
 -13   1   0   10.31    6.58
 -13   1   1  160.98   14.22
  13  -1  -1  168.44   12.63
 -13   1   1  170.76   13.52
  13  -1  -1  156.67   11.20
 -13   1   1  166.20   14.52
 -13   1   1  190.28   15.83
 -13   1   2    5.67    6.55
  13  -1  -2    0.53    4.09
 -13   1   2    5.34    4.62
  13  -1  -2    0.89    4.08
 -13   1   2   -1.42    4.62
 -13   1   2    6.58    5.16
  13  -1  -3   48.43    6.56
 -13   1   3   36.20    6.92
 -13   1   3   48.72    8.15
 -13   1   3   44.12    7.47
  13  -1  -3   50.88    6.23
 -13   1   4   11.52    8.15
  13  -1  -4    1.78    5.16
  13  -1  -4   -0.18    5.14
 -13   1   4    4.08    4.79
 -13   1   4   -1.60    5.16
  13  -1  -5    4.44    3.56
 -13   1   5   11.91    4.62
  13  -1  -5   12.23    5.32
 -13   1   5   14.53    5.67
 -13   1   5   12.93    7.44
 -13   1   6   81.81    9.74
  13  -1  -6   82.16    8.32
 -13   1   6   68.00   18.77
 -13   1   6   49.02    6.22
  13  -1  -6   67.49    7.46
 -13   1   7   14.20    4.97
  13  -1  -7   16.68    4.26
  13  -1  -7   15.22    5.66
  13  -1  -8   13.48    5.68
 -13   1   8   17.74    5.32
  13  -1  -9   11.18    6.74
 -13   1   9    5.59    3.61
  13  -1  -9   14.14    6.01
 -13   1   9   16.68    7.81
  13  -1 -10   45.79    6.92
 -13   1  10   29.58   10.10
  13  -1 -10   37.81    7.77
 -13   1  10   56.08    9.94
  13  -1 -11   10.83    5.33
 -13   1  11    3.96    8.11
 -13   1  11   11.90    5.86
  13  -1 -11    0.35    6.89
  13  -1 -12   -6.88    8.47
 -13   1  12    1.96    5.51
  13  -1 -12    1.42    5.33
  13  -1 -13    7.76    7.76
  13  -1 -13    0.36    8.54
 -13   1  13    3.02    9.07
  13  -1 -14    1.42    6.94
 -13   1  14    2.67    6.23
 -13   1  15   26.72    8.55
  13  -1 -15   29.39    8.37
 -13   1  16    2.67    9.27
  13  -1 -16    0.18    6.95
  13  -1 -17    8.55   12.29
 -13   1  17   11.76   12.83
 -13   2   0  137.71   10.50
 -13   2   0  147.44   15.46
 -13   2   0  113.87   13.59
  13  -2   0  133.97   10.14
 -13   2   0  156.42   13.79
  13  -2  -1   33.95    4.98
  13  -2  -1   33.93    4.82
 -13   2   1   28.97    4.62
 -13   2   1   31.10    5.87
 -13   2   1   26.79    5.00
 -13   2   1   32.36    6.37
  13  -2  -2    6.22    4.44
 -13   2   2   14.93    4.44
 -13   2   2    7.67    3.21
  13  -2  -2   15.17    3.93
 -13   2   2   -2.30    6.72
 -13   2   3    3.92    4.28
 -13   2   3    3.73    4.98
  13  -2  -3   14.22    4.80
 -13   2   3   -3.01    4.60
  13  -2  -3    6.60    4.10
  13  -2  -4   19.23    5.34
 -13   2   4   14.61    4.81
 -13   2   4   19.19    5.15
  13  -2  -4   21.86    4.44
 -13   2   4    6.72    4.95
 -13   2   5    8.36    5.16
 -13   2   5    7.64    5.15
 -13   2   5   20.52    5.31
  13  -2  -5   22.02    5.68
 -13   2   6   17.07    4.45
 -13   2   6   22.63    5.66
  13  -2  -6   13.51    4.62
 -13   2   6   22.90    6.04
  13  -2  -6   22.01    5.33
  13  -2  -7   60.04    6.93
 -13   2   7   53.30    7.11
 -13   2   7   50.58    7.63
  13  -2  -7   60.69    7.63
 -13   2   8   60.70    8.88
  13  -2  -8   63.72    6.92
  13  -2  -8   55.20    7.99
 -13   2   9    0.89    6.57
  13  -2  -9   -1.24    6.57
  13  -2  -9   14.90    8.51
  13  -2 -10    9.42    4.62
 -13   2  10   11.38    5.15
  13  -2 -10   21.44    9.75
  13  -2 -11   11.56    6.41
 -13   2  11    4.45    4.98
  13  -2 -11   21.07    9.56
 -13   2  12   17.10    6.23
  13  -2 -12   21.76    9.38
  13  -2 -12   15.32    6.23
 -13   2  13   31.01    9.98
  13  -2 -13    9.02    7.25
  13  -2 -13   18.54    9.09
 -13   2  14   -6.42    6.06
  13  -2 -14    0.36    6.60
  13  -2 -15   33.36   10.88
 -13   2  15   12.67   12.13
 -13   2  16    2.32    9.10
  13  -2 -16   16.77    7.31
 -13   3   0   80.89   10.42
 -13   3   0   74.93   10.30
 -13   3   0   78.75    8.00
 -13   3   0   67.38    6.83
  13  -3   0   74.01    6.83
  13  -3   0   69.50    6.76
  13  -3  -1    0.54    3.23
  13  -3  -1   -0.71    2.84
 -13   3   1   -0.53    3.55
 -13   3   1    0.36    6.22
 -13   3   1    2.12    7.60
 -13   3   1    6.82    3.59
  13  -3  -2    1.79    3.41
 -13   3   2   -1.60    3.37
 -13   3   2    4.30    8.79
 -13   3   2    6.54    5.66
  13  -3  -2    6.39    3.55
  13  -3  -3   15.45    3.91
 -13   3   3   22.80    6.19
 -13   3   3   25.58    5.33
 -13   3   3   19.53    5.20
  13  -3  -3   23.11    4.30
 -13   3   4  190.00   14.21
  13  -3  -4  162.10   13.60
  13  -3  -4  177.39   14.21
 -13   3   4  188.76   14.15
 -13   3   4  153.00   15.21
 -13   3   5    6.39    3.73
 -13   3   5    8.13    7.07
  13  -3  -5   15.01    5.72
 -13   3   5    7.69    5.18
  13  -3  -5   10.47    3.20
  13  -3  -6    3.57    5.53
 -13   3   6    6.74    3.02
  13  -3  -6   -3.73    3.02
 -13   3   6   -3.04    3.93
 -13   3   7    0.89    6.60
  13  -3  -7   -3.02    3.55
  13  -3  -7   -6.78    6.06
 -13   3   7    1.78    3.91
  13  -3  -8   49.04    7.11
  13  -3  -8   40.25    7.30
 -13   3   8   55.44    8.71
 -13   3   9  114.90   11.74
  13  -3  -9  116.18   12.46
  13  -3  -9  121.12   12.81
 -13   3  10    4.10    4.99
  13  -3 -10    3.21    5.34
  13  -3 -10    5.87    4.44
  13  -3 -11   85.76   13.14
  13  -3 -11   85.21   10.52
 -13   3  11   93.58    9.63
 -13   3  12   27.30   10.53
  13  -3 -12   26.58    8.03
  13  -3 -12   22.35   10.47
  13  -3 -13   -3.75    5.89
 -13   3  13   13.93    6.43
  13  -3 -13   -2.84    9.57
  13  -3 -14    3.04    6.25
 -13   3  14   44.11   13.93
  13  -3 -15   -1.79    7.14
 -13   3  15    7.14    9.11
  13  -3 -16    3.93    7.86
 -13   3  16    5.36    9.64
  13  -4   0   34.27    3.91
 -13   4   0   27.18    8.82
  13  -4   0   29.73   12.61
 -13   4   0   30.01    4.79
 -13   4   0   29.82    6.39
 -13   4   0   25.77    3.60
 -13   4   1   13.68    5.33
 -13   4   1    7.21    3.42
  13  -4  -1    2.66    2.84
  13  -4  -1    2.52    3.24
 -13   4   1    1.77    3.37
 -13   4   1    7.41    4.59
 -13   4   2   20.34    4.32
  13  -4  -2   24.13    3.73
 -13   4   2   19.52    5.32
 -13   4   2   19.25    7.24
  13  -4  -2   25.02    4.50
 -13   4   3   17.31    7.59
  13  -4  -3    6.74    3.02
 -13   4   3    5.75    3.24
  13  -4  -3    6.29    3.96
 -13   4   3    0.53    3.73
  13  -4  -4  121.04    9.23
 -13   4   4   97.79    7.81
 -13   4   4  111.05    9.36
 -13   4   4   85.68    8.80
  13  -4  -4  104.34    9.70
  13  -4  -5   99.19    9.33
 -13   4   5  100.42   10.94
  13  -4  -5  103.48    8.70
 -13   4   5   72.30    7.89
 -13   4   5  101.53    8.88
  13  -4  -6   18.45    5.02
  13  -4  -6   14.21    6.04
 -13   4   6   29.30    5.86
 -13   4   6   22.57    5.38
  13  -4  -7   63.63    7.29
  13  -4  -7   84.09    8.41
 -13   4   7   64.16    8.89
 -13   4   7   63.52   19.33
  13  -4  -8   32.92    5.52
  13  -4  -8   31.45    6.43
 -13   4   8   44.84    7.30
  13  -4  -9  124.02   14.99
  13  -4  -9  117.24   12.47
 -13   4   9  139.69   12.30
 -13   4  10  107.75   11.78
  13  -4 -10   95.53   12.83
  13  -4 -10   92.59   10.17
 -13   4  11   11.61   13.57
  13  -4 -11   12.86    6.07
  13  -4 -11   -0.18    5.87
  13  -4 -12   49.68    8.94
  13  -4 -12   45.87    8.71
 -13   4  12   60.94   11.80
  13  -4 -13   -8.76    6.08
  13  -4 -13   -3.55   10.12
 -13   4  13    3.22    6.61
 -13   4  14   43.80   11.98
  13  -4 -14   55.60   10.19
  13  -4 -15   17.69   10.72
 -13   4  15   37.89   11.08
 -13   4  16    6.97   10.00
  13  -4 -16    6.79    6.97
 -13   5   0   11.46    4.76
 -13   5   0    1.95    8.34
 -13   5   0    8.87    2.66
 -13   5   0    8.46    3.60
  13  -5   0   11.53    2.66
 -13   5   1   44.85    4.26
 -13   5   1   38.46    6.00
  13  -5  -1   47.15    4.61
  13  -5  -1   59.12    6.31
 -13   5   1   33.52    4.33
  13  -5  -2   12.59    3.37
  13  -5  -2   12.08    3.79
 -13   5   2   12.24    3.90
 -13   5   2   -5.12    6.35
 -13   5   2    7.39    2.88
 -13   5   3  364.12   34.06
 -13   5   3  397.21   27.37
 -13   5   3  411.73   29.82
  13  -5  -3  414.00   26.31
  13  -5  -3  408.71   26.46
  13  -5  -4   48.78    6.12
  13  -5  -4   34.43    5.68
 -13   5   4   53.99    9.35
 -13   5   4   44.01    6.92
 -13   5   4   40.86    6.66
 -13   5   5   59.84    6.39
 -13   5   5   50.26    6.70
 -13   5   5   59.16    5.40
  13  -5  -5   54.34    6.04
  13  -5  -5   71.03    8.27
 -13   5   6   20.48    5.03
  13  -5  -6   22.40    4.80
  13  -5  -6   23.53    5.39
 -13   5   6   25.42    4.80
 -13   5   7   79.82   18.48
  13  -5  -7   63.19    6.77
 -13   5   7   42.36    6.76
  13  -5  -7   55.42    8.07
  13  -5  -8   39.93    6.06
  13  -5  -8   32.60    7.16
 -13   5   8   32.44    7.13
  13  -5  -9    0.18    4.11
 -13   5   9    6.60    5.36
  13  -5  -9    1.43    6.98
 -13   5  10   67.55    7.51
  13  -5 -10   57.19    7.69
  13  -5 -10   55.55   11.43
 -13   5  11   68.86   10.20
  13  -5 -11   49.05   10.35
  13  -5 -11   58.31    9.84
  13  -5 -12    0.18    5.73
 -13   5  12   -6.44    7.16
  13  -5 -12    0.00    6.06
 -13   5  13   -4.29    8.95
  13  -5 -13   -0.18    9.48
 -13   5  14    8.59    7.69
  13  -5 -14   -0.72    6.80
  13  -5 -15   81.52   11.26
 -13   5  15   52.92   11.80
 -13   6   0    7.81    7.10
 -13   6   0    2.64    5.29
 -13   6   0    7.79    2.83
  13  -6   0    2.48    2.66
  13  -6   0   10.06    2.69
 -13   6   0   -3.05    1.98
 -13   6   1  133.03    9.93
  13  -6  -1  133.39   10.10
 -13   6   1  133.31   11.82
 -13   6   1  117.49    8.64
  13  -6  -1  138.20   10.98
 -13   6   2  244.11   15.00
  13  -6  -2  249.11   18.20
 -13   6   2  266.26   18.63
 -13   6   2  214.16   20.36
  13  -6  -2  251.90   17.21
 -13   6   3   50.63    9.17
 -13   6   3   45.76    6.56
  13  -6  -3   49.19    5.77
 -13   6   3   52.97   10.63
  13  -6  -3   36.90    5.50
 -13   6   4  393.32   26.65
 -13   6   4  295.05   31.53
  13  -6  -4  364.03   24.32
 -13   6   4  378.14   20.80
  13  -6  -4  382.05   22.04
 -13   6   5    8.28    3.42
  13  -6  -5   14.40    3.96
  13  -6  -5    4.98    4.27
 -13   6   5   20.62    5.33
  13  -6  -6   22.43    6.41
  13  -6  -6   17.26    6.11
 -13   6   6   27.95    6.59
 -13   6   6   19.06    5.04
  13  -6  -7   22.63    8.62
 -13   6   7   26.75    6.24
  13  -6  -7   30.14    4.82
  13  -6  -8   16.32    7.89
 -13   6   8   28.57    5.72
  13  -6  -8   11.07    4.82
  13  -6  -9    8.23    3.93
  13  -6  -9    9.67    6.09
 -13   6   9    6.62    6.26
 -13   6  10   16.65    5.91
  13  -6 -10    0.36    7.51
  13  -6 -10    8.41    5.91
 -13   6  11   36.89   10.03
  13  -6 -11   18.63    9.49
  13  -6 -11   10.90    6.97
 -13   6  12   50.15    9.49
  13  -6 -12   27.29   10.17
  13  -6 -12   47.82    8.42
 -13   6  13   34.02   10.56
  13  -6 -13   36.89    7.52
  13  -6 -14   -2.15    9.31
 -13   6  14    8.23   15.75
 -13   6  15  -23.24   12.34
 -13   7   0    7.79    3.01
 -13   7   0   18.15    5.82
  13  -7   0   11.68    2.83
  13  -7  -1   18.59    3.37
 -13   7   1   13.64    3.23
  13  -7  -1   27.65    9.51
 -13   7   1   37.73    7.94
 -13   7   1   11.69    3.90
 -13   7   2  286.64   21.12
  13  -7  -2  255.11   21.58
  13  -7  -2  283.28   15.10
 -13   7   2  300.23   20.83
 -13   7   2  244.31   17.80
 -13   7   3  141.07   12.60
 -13   7   3  168.50   14.30
  13  -7  -3  139.84   11.37
  13  -7  -3  161.95   11.34
 -13   7   3  167.34   11.37
  13  -7  -4    4.86    4.50
  13  -7  -4   -3.91    3.91
 -13   7   4   -1.44    5.58
 -13   7   4    0.71    4.62
  13  -7  -5   93.11    7.84
 -13   7   5   83.33    9.54
  13  -7  -5   89.45    9.90
 -13   7   5   84.02    9.79
 -13   7   6   87.39    8.03
  13  -7  -6  102.89    8.82
 -13   7   6   77.16   10.07
  13  -7  -6   89.53    9.28
  13  -7  -7    6.65    4.49
  13  -7  -7   17.33    5.90
 -13   7   7   14.65    5.00
  13  -7  -8    6.28    6.82
  13  -7  -8    0.89    3.94
 -13   7   8   -4.12    4.12
  13  -7  -9    1.08    6.99
  13  -7  -9   -0.36    4.12
 -13   7   9   -4.84    5.19
  13  -7 -10   59.50    9.86
  13  -7 -10   43.50   11.99
 -13   7  10   40.68    9.86
 -13   7  11   16.67    6.81
  13  -7 -11   12.37    7.71
  13  -7 -11   13.59    8.22
  13  -7 -12   37.28   11.11
 -13   7  12   31.37   10.93
  13  -7 -13  124.31   13.98
 -13   7  13  102.82   14.87
  13  -7 -14   -3.40   10.74
 -13   7  14   -4.47   11.10
  13  -8   0    0.53    2.48
 -13   8   0    0.53    2.65
 -13   8   0   -1.06    4.41
  13  -8   0   -0.53    1.95
  13  -8  -1    1.42    2.48
 -13   8   1    4.48    3.23
  13  -8  -1   12.19   12.37
 -13   8   1    1.77    2.66
 -13   8   1    2.47    4.94
  13  -8  -2   12.77    3.19
 -13   8   2   10.29    4.08
  13  -8  -2   10.94    3.59
 -13   8   2    8.47    5.30
 -13   8   3   25.78    7.06
 -13   8   3   41.57    5.51
  13  -8  -3   35.53    5.33
  13  -8  -3   32.15    5.75
 -13   8   3   33.95    4.67
  13  -8  -4   79.20    6.77
  13  -8  -4   76.39    7.55
 -13   8   4   74.05    8.45
 -13   8   4   79.56    7.48
 -13   8   5   85.96   10.17
  13  -8  -5   81.26    8.45
 -13   8   5   79.46   10.79
  13  -8  -5   77.23    8.56
  13  -8  -6    1.25    3.93
  13  -8  -6    6.83    5.03
 -13   8   6   11.08    4.29
  13  -8  -7   24.25    5.39
  13  -8  -7   20.94    6.98
 -13   8   7   25.78    6.62
 -13   8   8   13.62    5.74
  13  -8  -8   -3.77    5.38
  13  -8  -8    9.32    4.66
  13  -8  -9   42.69    9.33
 -13   8   9   45.92    8.61
  13  -8 -10    3.23    5.92
 -13   8  10   -3.59    5.92
  13  -8 -11  217.61   17.59
 -13   8  11  221.19   22.25
 -13   8  12   57.38   11.48
  13  -8 -12   50.21    8.61
 -13   8  13   22.57    8.24
  13  -8 -13   18.09    7.17
 -13   9   0   -0.71    3.01
 -13   9   0    8.47    6.53
  13  -9   0    3.54    2.83
  13  -9  -1   64.69    7.45
 -13   9   1   45.05    8.66
 -13   9   1   59.25    7.16
  13  -9  -2    1.60    3.37
 -13   9   2   -0.53    3.91
 -13   9   2   -0.54    3.76
 -13   9   2    5.83    6.54
 -13   9   3    6.23    5.16
  13  -9  -3   12.63    4.63
 -13   9   3    3.94    4.84
 -13   9   4   -0.54    4.31
 -13   9   4    9.09    5.17
  13  -9  -4    5.17    3.92
 -13   9   5   25.20    4.83
  13  -9  -5   24.84    5.18
  13  -9  -6   12.18    5.73
 -13   9   6    9.67    5.91
  13  -9  -7    5.38    5.02
 -13   9   7    8.97    4.48
 -13   9   8    3.77    5.56
  13  -9  -8    5.74    5.03
  13  -9  -9    7.18    8.08
 -13   9   9   11.85    9.34
 -13   9  10   59.62   12.75
  13  -9 -10   56.39   13.29
  13  -9 -11   -2.69    6.10
 -13   9  11    3.05    8.26
 -13   9  12   58.29   10.76
  13  -9 -12   50.40   10.22
  13 -10   0   26.38    4.96
 -13  10   0   15.03    4.78
 -13  10   0   34.88    4.43
 -13  10   1    3.90    4.25
  13 -10  -1   20.58    4.97
 -13  10   1   12.34    4.29
 -13  10   2    5.01    3.22
  13 -10  -2   -1.78    3.73
 -13  10   3    6.80    5.55
  13 -10  -3    1.96    4.46
 -13  10   4    3.76    5.02
  13 -10  -4    3.22    3.57
  13 -10  -5    0.54    2.87
 -13  10   5    3.76    3.76
 -13  10   6   -2.69    4.13
  13 -10  -6    0.90    3.59
 -13  10   7   41.31    7.01
  13 -10  -7   49.04    6.65
 -13  10   8   18.33   20.31
  13 -10  -8   13.66    8.81
  13 -10  -9   12.58    6.47
 -13  10   9    8.45    9.17
 -13  10  10   -7.55    6.65
  13 -10 -10   -4.85    6.47
  13 -10 -11   -7.36    6.64
 -13  10  11   -5.57    8.26
  13 -11   0   30.49    4.96
 -13  11   0   12.42    6.74
 -13  11   0   20.56    5.32
 -13  11   1    4.47    4.47
  13 -11  -1    0.36    2.13
  13 -11  -2   -3.39    4.10
 -13  11   2   -4.83    5.00
  13 -11  -3    2.86    4.82
 -13  11   3    7.51    4.47
 -13  11   4   -2.69    3.58
 -13  11   5    5.03    4.49
 -13  11   6   11.68    4.85
 -13  11   7   14.57    7.20
 -13  11   8    2.34    5.04
 -13  11   9   -0.18    8.45
  13 -11  -9   -1.44    6.12
 -13  11  10  -19.06    8.45
  13 -11 -10    4.49    7.37
 -13  12   0    6.75    3.91
 -13  12   1   12.85    5.89
  13 -12  -1   23.15    4.99
  13 -12  -2   45.83   12.79
  13 -12  -2   64.85    8.04
 -13  12   3   -3.22    4.84
 -13  12   4   32.32    5.57
 -13  12   5    1.62    6.47
 -13  12   6   14.76    8.28
 -13  12   7    8.28    8.83
 -13  12   8   -1.44    5.76
 -13  13   0    9.96    4.63
 -13  13   1    7.14    5.00
 -13  13   2   28.66    6.81
 -13  13   3  101.28   10.42
 -13  13   4 -143.57  383.76
 -13  13   5   27.56    5.59
 -13  13   6   -0.18    7.39
 -13  13   7    5.41    8.11
 -13  14   0   38.00    6.43
 -13  14   1   64.63    7.70
 -13  14   2   23.70    5.57
 -13  14   3   31.13    7.38
 -13  14   4   23.25    6.31
 -12  -9   5    4.26    6.56
 -12  -9   6    2.31   11.75
  12   9  -6   -3.03   10.50
 -12  -9   6   -0.53    6.57
  12   9  -7   33.82    8.01
 -12  -9   7   33.82    8.19
 -12  -9   8  -16.01   10.67
  12   9  -9   14.39   11.55
 -12  -9   9   -8.17    9.95
 -12  -9  10    0.53   10.82
  12   9 -10   14.36   12.77
  12   9 -11   17.52   11.33
 -12  -9  11    1.95   12.39
  12   9 -12    9.72    9.72
 -12  -9  12    1.59    8.13
  12   8  -3   -3.02    6.58
 -12  -8   3   10.50   11.92
 -12  -8   3   22.35    8.87
  12   8  -4   29.56   12.11
 -12  -8   4    0.00   10.86
 -12  -8   4   -7.99    6.21
 -12  -8   5   -7.46    8.00
 -12  -8   5    3.03   10.69
  12   8  -5    5.52   13.36
  12   8  -6    0.36    6.06
 -12  -8   6    9.44    7.84
 -12  -8   6    2.85    5.51
 -12  -8   7    4.63    9.98
  12   8  -7    8.19    7.48
 -12  -8   8   22.25   11.39
  12   8  -8  -23.67    8.36
 -12  -8   9   61.31   14.40
  12   8  -9   64.16   10.49
  12   8 -10   -6.92    7.27
 -12  -8  10    3.55    8.34
  12   8 -11   19.12   10.27
 -12  -8  11    4.60   11.51
 -12  -8  12   12.19   12.01
  12   8 -12   39.05   12.01
 -12  -8  13   30.33   12.87
  12   8 -13   18.34   11.29
 -12  -8  14   31.87   14.08
  12   8 -14   -5.28   11.97
 -12  -7   1   18.77    7.08
  12   7  -1    2.67    6.22
 -12  -7   2   47.14   11.38
  12   7  -2   39.14    7.83
 -12  -7   2   69.34   14.01
  12   7  -3   20.30    8.90
 -12  -7   3   22.20   10.48
 -12  -7   3   13.71    6.77
  12   7  -4    4.99    5.35
 -12  -7   4    6.06    5.88
 -12  -7   4  -13.87    8.53
 -12  -7   5    1.78    6.95
 -12  -7   5    0.71    5.87
  12   7  -5    1.96    5.35
 -12  -7   6   18.90    9.45
  12   7  -6   -0.89    5.35
  12   7  -6  -13.30    8.40
 -12  -7   6   14.96    7.66
 -12  -7   7   36.00   10.52
  12   7  -7   37.78    9.80
 -12  -7   8   -1.96    8.90
  12   7  -8   26.17    6.94
 -12  -7   9  195.86   17.42
  12   7  -9  182.89   16.89
 -12  -7  10   17.92    8.51
  12   7 -10   31.57    9.40
 -12  -7  11   41.07   11.86
  12   7 -11   38.95    9.56
  12   7 -12    2.83   10.07
 -12  -7  12   -7.60   12.01
  12   7 -13   88.54   11.82
 -12  -7  13  108.83   13.76
 -12  -7  14    1.23   10.22
  12   7 -14    0.00   11.10
 -12  -7  15   40.48   11.79
  12   7 -15   47.52   12.85
 -12  -7  16   12.66    8.44
  12   7 -16    2.11    8.09
 -12  -6   1   47.31   14.76
 -12  -6   1   72.67   12.41
  12   6  -1   66.35   11.56
 -12  -6   2   20.76    6.57
 -12  -6   2   34.18    9.26
  12   6  -2   27.95    9.08
 -12  -6   3   76.41   12.09
  12   6  -3   66.47   10.51
 -12  -6   3   68.43   11.23
  12   6  -4  112.18   12.13
  12   6  -4   88.48   12.97
 -12  -6   4   85.61   11.06
 -12  -6   4  125.61   13.88
  12   6  -5    0.00    5.95
 -12  -6   5   -5.53    8.56
 -12  -6   5    0.71    9.80
  12   6  -5   -1.07    7.85
 -12  -6   6   33.89    9.28
 -12  -6   6   29.77    9.63
  12   6  -6   34.79   10.17
  12   6  -6   14.17    8.40
  12   6  -7   13.47    8.92
  12   6  -7    2.32    5.35
 -12  -6   7   14.09    5.53
 -12  -6   7   16.93    6.95
  12   6  -8  165.55   16.74
  12   6  -8  140.44   20.12
 -12  -6   8  179.43   16.02
  12   6  -9   23.26    8.92
  12   6  -9   35.72    8.53
 -12  -6   9   34.29    9.77
 -12  -6  10  234.08   21.82
  12   6 -10  211.03   18.45
 -12  -6  11    4.76    4.76
  12   6 -11   22.12    7.08
 -12  -6  11   14.16    7.43
  12   6 -12   18.38   10.07
 -12  -6  12   19.79    9.36
  12   6 -13    2.65    9.88
 -12  -6  13   -0.71    9.53
 -12  -6  14   14.81   12.16
  12   6 -14   48.30   11.81
 -12  -6  15   25.90   11.28
  12   6 -15   11.80   10.75
 -12  -6  16    4.05    8.81
  12   6 -16    1.23    8.45
 -12  -5   1  149.66   12.59
 -12  -5   1  153.59   13.71
  12   5  -1  162.50   13.53
  12   5  -2   84.43   11.22
 -12  -5   2  100.85   11.37
 -12  -5   2   80.51   11.40
  12   5  -3    7.02    7.02
 -12  -5   3   14.22    5.69
 -12  -5   3    7.31    4.46
  12   5  -3   12.84    5.53
 -12  -5   4   62.65   11.93
 -12  -5   4   52.28    9.28
  12   5  -4   41.53    8.06
  12   5  -4   44.60    8.56
  12   5  -5   16.77    7.50
  12   5  -5   -5.25    6.13
 -12  -5   5   23.87    8.02
 -12  -5   5   -1.07    7.32
 -12  -5   6   29.60    7.13
 -12  -5   6   42.10   15.70
  12   5  -6    9.28    8.40
  12   5  -6   26.40    8.21
  12   5  -7    4.20    8.05
 -12  -5   7   -0.53    5.52
 -12  -5   7   -2.85    5.71
  12   5  -7    4.99    4.99
 -12  -5   8   64.06   10.14
 -12  -5   8   85.20   10.06
  12   5  -8   85.40   13.48
  12   5  -8   98.58    9.61
  12   5  -9   86.81   15.23
  12   5  -9  103.90   13.14
 -12  -5   9  132.85   15.28
 -12  -5   9  102.99   11.67
  12   5 -10   14.36   10.33
  12   5 -10    9.93    5.50
 -12  -5  10    5.50    5.67
 -12  -5  10   -1.06    6.90
  12   5 -11    2.65    5.66
  12   5 -11   11.21    7.88
 -12  -5  11    9.23    7.63
 -12  -5  11   11.50    5.31
  12   5 -12   -3.89    9.01
 -12  -5  12    4.27    5.51
 -12  -5  12    3.53    9.19
 -12  -5  13   15.18    9.18
  12   5 -13   12.89   10.06
  12   5 -14    4.94   11.12
 -12  -5  14   18.00    9.53
  12   5 -15    2.65    7.06
 -12  -5  15   14.82    7.06
 -12  -5  16   54.52   12.00
  12   5 -16   52.76   10.23
  12   5 -17    8.65   13.77
 -12  -5  17   15.71   11.30
  12   4  -1   55.55    6.94
 -12  -4   1   55.55    9.44
 -12  -4   1   63.49   10.82
  12   4  -2  152.35   15.33
  12   4  -2  138.18   16.33
 -12  -4   2  149.85   14.43
 -12  -4   2  163.20   12.79
 -12  -4   3   39.12   10.31
 -12  -4   3   23.29    3.56
  12   4  -3   22.98    8.60
 -12  -4   3   27.82    7.85
  12   4  -3   22.11    7.67
 -12  -4   4    4.99    3.03
  12   4  -4   21.39    8.24
 -12  -4   4   -7.30    7.30
 -12  -4   4   -1.25    4.64
  12   4  -4    1.96    4.46
 -12  -4   5   -2.32    5.71
  12   4  -5   -4.38    7.71
 -12  -4   5    0.00    2.48
  12   4  -5    3.57    4.28
 -12  -4   5   10.15    5.70
  12   4  -6   11.77    4.64
 -12  -4   6   10.60    4.59
 -12  -4   6   21.40    5.35
 -12  -4   6    9.27    6.06
  12   4  -6    5.08    5.43
  12   4  -7   70.71    8.19
 -12  -4   7   84.88    8.92
 -12  -4   7   85.85   10.51
  12   4  -7   84.94   11.21
 -12  -4   7   91.24    7.26
  12   4  -8    9.98    7.71
  12   4  -8   15.12    4.98
 -12  -4   8    4.62    5.16
 -12  -4   8   14.54    5.14
 -12  -4   9   11.02    5.51
  12   4  -9    7.53    6.31
  12   4  -9    7.28    7.46
 -12  -4   9   14.02    8.88
 -12  -4  10   20.20    6.38
  12   4 -10   22.33    5.14
 -12  -4  10   21.21    4.46
  12   4 -10   23.30    6.66
  12   4 -11  201.38   17.88
 -12  -4  11  179.82   15.90
  12   4 -11  177.54   19.81
 -12  -4  11  174.83   16.28
  12   4 -12   12.80   10.87
 -12  -4  12    1.61    5.37
  12   4 -12   -0.35    8.84
 -12  -4  12  -13.79    9.90
  12   4 -13   39.75   10.95
 -12  -4  13   52.12   10.60
 -12  -4  13   32.41    8.77
  12   4 -14    9.19    9.54
 -12  -4  14    6.89    9.36
  12   4 -15    7.78    6.71
 -12  -4  15   -4.59    9.72
  12   4 -16    8.84    6.54
 -12  -4  16    6.01    6.72
 -12  -4  17   15.04   10.61
  12   4 -17   15.74   12.21
 -12  -3   1  108.19   10.82
 -12  -3   1   87.97    9.26
  12   3  -1   69.45    9.50
 -12  -3   1   71.70    8.70
  12   3  -1   86.01   10.15
 -12  -3   2    8.35    5.33
  12   3  -2   -2.63    5.80
 -12  -3   2    1.96    3.20
  12   3  -2    8.91    4.46
 -12  -3   2    4.99    3.92
  12   3  -3   23.36    6.06
 -12  -3   3   31.64    8.00
  12   3  -3   20.19    6.14
 -12  -3   3   21.58    7.13
  12   3  -4  177.87   14.63
  12   3  -4  145.62   13.34
 -12  -3   4  182.34   15.88
 -12  -3   4  179.36   17.97
 -12  -3   4  178.87   13.10
 -12  -3   4  188.06   16.06
 -12  -3   5   14.63    5.89
 -12  -3   5   21.72    6.05
  12   3  -5   24.44    6.78
 -12  -3   5   20.00    3.36
  12   3  -5   22.80    7.19
  12   3  -6   23.17    4.63
 -12  -3   6   25.56    4.44
  12   3  -6   23.85    7.89
 -12  -3   6   23.53    6.95
 -12  -3   6   18.53    5.52
  12   3  -7   85.97    7.48
 -12  -3   7   85.18    8.56
 -12  -3   7   85.67    8.91
 -12  -3   7   88.28    8.90
  12   3  -7   95.55    8.77
 -12  -3   8   17.77    4.98
  12   3  -8   10.87    6.14
 -12  -3   8   23.04    5.90
  12   3  -8    9.60    4.44
 -12  -3   9   -3.04    3.94
 -12  -3   9    9.23    6.92
  12   3  -9    7.81    6.21
  12   3  -9    5.96    7.72
 -12  -3  10   19.67    6.02
  12   3 -10   15.61    5.79
  12   3 -10   10.98    4.96
 -12  -3  10    7.71    6.10
 -12  -3  11   90.88   11.50
  12   3 -11  115.27   12.81
 -12  -3  11  114.52   11.68
  12   3 -11  100.72   12.92
 -12  -3  12  165.60   13.98
  12   3 -12  124.08   17.73
  12   3 -12  142.95   13.45
 -12  -3  12  116.28   13.30
  12   3 -13   -2.30    8.31
 -12  -3  13    3.01    9.20
  12   3 -14   -2.65    9.38
 -12  -3  14    2.83    9.56
 -12  -3  15   19.12    8.68
  12   3 -15    5.13    7.08
  12   3 -16   -4.08    9.57
 -12  -3  16   33.66   10.45
  12   3 -17   53.36   12.59
 -12  -3  17   63.29   11.52
  12   3 -18   44.35   19.16
 -12  -3  18   31.75   12.24
 -12  -2   1    2.49    3.56
  12   2  -1   11.57    5.16
 -12  -2   1   12.50    6.16
 -12  -2   1    3.01    7.27
  12   2  -1    2.11    5.46
 -12  -2   2  160.00   10.87
 -12  -2   2  169.62   14.79
  12   2  -2  154.29   10.16
  12   2  -2  169.87   11.61
 -12  -2   2  135.26   10.30
 -12  -2   2  160.74   13.72
  12   2  -3  207.71   13.73
 -12  -2   3  194.71   16.94
 -12  -2   3  200.77   16.71
 -12  -2   3  208.96   17.30
 -12  -2   3  163.47   13.89
 -12  -2   3  191.44   13.47
  12   2  -3  204.40   16.17
  12   2  -4   53.15    6.24
 -12  -2   4   58.13    5.51
 -12  -2   4   61.17    8.74
  12   2  -4   62.72    5.97
 -12  -2   4   54.64    7.38
 -12  -2   4   62.41    8.00
 -12  -2   5  395.27   31.27
 -12  -2   5  440.36   34.00
 -12  -2   5  399.17   33.52
 -12  -2   5  389.96   30.57
  12   2  -5  422.59   26.01
  12   2  -5  446.77   27.64
  12   2  -6   11.04    5.52
 -12  -2   6   17.39    6.85
 -12  -2   6    9.97    5.16
 -12  -2   6   13.71    6.23
  12   2  -6   22.83    7.73
 -12  -2   6    5.02    2.87
 -12  -2   7  134.10   11.56
  12   2  -7  159.81   15.46
 -12  -2   7  144.01   13.53
 -12  -2   7  158.77   13.36
  12   2  -7  163.62   13.52
 -12  -2   7  137.41   10.96
 -12  -2   8    0.72    3.60
  12   2  -8   -3.69    4.22
 -12  -2   8   11.90    4.79
  12   2  -8    1.60    3.91
  12   2  -9   29.86    7.73
  12   2  -9   33.52    5.68
 -12  -2   9   16.40    6.85
 -12  -2   9   35.29    6.56
 -12  -2  10  146.75   17.67
  12   2 -10  168.64   16.16
  12   2 -10  169.23   14.36
 -12  -2  10  161.08   12.76
  12   2 -11    6.20    6.91
 -12  -2  11    0.00    5.95
  12   2 -11    5.62    5.97
  12   2 -11    1.41    4.92
 -12  -2  11   -3.37    8.15
 -12  -2  12   56.86    9.57
  12   2 -12   39.36    8.08
 -12  -2  12   38.76    7.93
  12   2 -12   17.71    8.15
 -12  -2  13   15.06    7.80
  12   2 -13    8.44    9.67
  12   2 -13   28.53    8.68
 -12  -2  14    0.89    6.21
  12   2 -14    4.97    6.03
  12   2 -15   17.21    6.21
 -12  -2  15    2.48    5.15
 -12  -2  16   -0.53   11.72
  12   2 -16   10.48   11.19
  12   2 -17   92.21   13.86
 -12  -2  17   87.95   10.48
 -12  -2  18   29.68    8.89
  12   2 -18   46.21   12.98
 -12  -1   1  123.91   10.51
 -12  -1   1  126.76   11.64
 -12  -1   1  152.92   10.68
  12   1  -1  162.00   11.11
  12   1  -1  133.52   12.11
 -12  -1   1  124.07    9.93
  12   1  -2   23.33    5.34
 -12  -1   2   22.80    3.21
  12   1  -2   20.97    5.46
 -12  -1   2   12.95    5.50
 -12  -1   2   25.83    4.99
 -12  -1   2   21.20    6.06
 -12  -1   2   14.45    4.23
 -12  -1   3  609.70   38.33
  12   1  -3  646.75   39.40
 -12  -1   3  559.53   42.83
  12   1  -3  599.85   39.82
 -12  -1   3  574.92   41.59
 -12  -1   3  629.05   38.19
 -12  -1   4  179.43   13.67
 -12  -1   4  214.61   16.00
 -12  -1   4  211.22   15.33
 -12  -1   4  168.87   16.91
  12   1  -4  195.71   16.40
  12   1  -4  190.50   12.86
 -12  -1   5  158.72   11.58
  12   1  -5  143.05   10.87
 -12  -1   5  132.74   11.27
 -12  -1   5  154.28   11.56
 -12  -1   5  145.46    9.02
  12   1  -6  146.44   12.50
  12   1  -6  130.79   12.99
 -12  -1   6  128.33   14.26
 -12  -1   6  140.26   12.63
 -12  -1   6  132.57   10.86
 -12  -1   6  147.14   10.12
  12   1  -7    2.31    5.33
 -12  -1   7    1.26    4.52
  12   1  -7   -0.18    3.70
 -12  -1   7    2.11    4.22
 -12  -1   7    7.64    5.51
  12   1  -8  -10.56    4.93
  12   1  -8  -11.36    5.33
 -12  -1   8    2.89    4.70
 -12  -1   8    9.86    6.34
 -12  -1   8   -1.60    6.04
 -12  -1   9    9.40    4.61
  12   1  -9    3.34    7.57
 -12  -1   9   15.73    5.60
  12   1  -9    9.22    4.43
  12   1 -10  304.29   18.09
 -12  -1  10  311.92   19.33
  12   1 -10  299.04   23.59
 -12  -1  10  240.03   20.79
  12   1 -11  231.63   19.16
 -12  -1  11  200.94   16.67
 -12  -1  11  155.17   20.41
  12   1 -11  205.58   18.84
  12   1 -12    2.29    6.51
  12   1 -12   -6.21    6.57
 -12  -1  12    8.87    7.28
 -12  -1  12    5.05    7.58
  12   1 -13    9.59    7.10
 -12  -1  13   -1.60    7.10
 -12  -1  14   -5.86    5.33
  12   1 -14   -3.38    5.69
 -12  -1  15   -5.69    5.34
  12   1 -15    1.24    6.22
  12   1 -16   -2.67   10.14
 -12  -1  16    6.94   11.57
  12   1 -17   -0.71   11.93
 -12  -1  17    4.45   12.64
  12   1 -18   91.16   12.82
 -12  -1  18   95.61   11.40
 -12   0   1   -3.18    4.42
 -12   0   1   -2.14    4.81
 -12   0   1    6.38    7.09
 -12   0   1    1.80    2.16
  12   0  -1   -1.94    4.24
 -12   0   1   -4.45    2.85
  12   0  -1    0.18    2.49
 -12   0   2  316.73   16.80
  12   0  -2  293.52   18.56
  12   0  -2  323.48   19.06
 -12   0   2  322.76   19.59
 -12   0   2  327.94   19.24
 -12   0   2  296.93   20.75
 -12   0   2  292.79   18.60
 -12   0   3    8.66    5.12
  12   0  -3   -1.77    5.12
 -12   0   3    2.67    4.63
 -12   0   3    2.13    5.14
 -12   0   3    5.79    2.71
  12   0  -3    5.34    5.17
  12   0  -4   89.77    7.66
  12   0  -4   92.89    9.71
 -12   0   4   80.19    7.60
 -12   0   4   94.04    8.73
 -12   0   4   80.39    8.70
  12   0  -4   80.70    9.98
 -12   0   4   74.21    6.52
  12   0  -5    6.59    3.20
 -12   0   5    7.95    3.71
  12   0  -5    8.90    6.59
  12   0  -5   17.13    4.06
 -12   0   5    1.78    4.81
 -12   0   5    7.61    4.35
 -12   0   5   12.07    4.79
  12   0  -6   36.13    8.54
 -12   0   6   30.71    7.10
 -12   0   6   30.23    4.98
  12   0  -6   32.89    4.98
 -12   0   6   34.95    4.71
 -12   0   6   31.60    5.12
  12   0  -6   29.83    5.12
  12   0  -7   -0.88    5.82
  12   0  -7    8.36    6.40
 -12   0   7    5.25    3.62
  12   0  -7    5.15    4.09
 -12   0   7    5.51    5.51
 -12   0   7    9.88    5.47
  12   0  -8    0.18    4.44
  12   0  -8    9.71    6.71
 -12   0   8   16.06    6.35
 -12   0   8   -3.44    4.71
 -12   0   8    2.31    4.62
  12   0  -9  210.85   17.30
 -12   0   9  197.26   19.59
  12   0  -9  212.10   15.09
 -12   0   9  174.93   17.37
 -12   0   9  226.83   19.17
 -12   0  10   35.61    5.42
  12   0 -10   33.38    7.46
  12   0 -10   39.69    6.53
 -12   0  10   52.73    8.52
 -12   0  11  113.42   12.46
  12   0 -11  138.29   12.70
 -12   0  11  127.02   11.90
  12   0 -11  147.81   13.33
  12   0 -12   37.21    8.11
  12   0 -12   23.47    7.65
 -12   0  12   52.98   10.13
 -12   0  12   36.99    9.20
  12   0 -13   19.92    8.99
  12   0 -13   12.81    7.47
 -12   0  13   33.63    8.54
  12   0 -14   10.33    6.95
 -12   0  14   28.85    6.59
 -12   0  15   17.82    8.91
  12   0 -15   -0.53    7.84
  12   0 -16    8.74    7.67
 -12   0  16    0.71    8.91
 -12   0  17   11.05   13.02
  12   0 -17    1.78   11.77
  12   0 -18    2.14   11.77
 -12   0  18   30.48   14.62
  12  -1   0    3.20    3.73
 -12   1   0   10.30    3.91
 -12   1   0    5.66    6.19
 -12   1   0    4.80    4.09
  12  -1   0   -2.49    3.02
 -12   1   0    2.49    3.56
 -12   1   1   24.51    4.97
 -12   1   1   26.85    4.80
  12  -1  -1   25.96    3.38
  12  -1  -1   26.81    5.15
 -12   1   1   28.85    5.13
 -12   1   1   25.07    4.62
 -12   1   2   33.47    7.44
  12  -1  -2   31.23    5.86
  12  -1  -2   25.27    4.45
 -12   1   2   36.30    6.05
 -12   1   2   23.43    4.62
 -12   1   3   -4.27    4.45
 -12   1   3    8.86    5.67
  12  -1  -3    5.70    3.20
 -12   1   3    3.37    4.61
  12  -1  -3    4.97    4.26
  12  -1  -3    9.97    6.59
  12  -1  -4   -1.42    5.14
  12  -1  -4   -6.05    6.23
 -12   1   4    2.49    4.98
  12  -1  -4   -2.31    3.92
 -12   1   4   -1.42    6.56
 -12   1   4   -1.24    4.26
 -12   1   5   75.88    9.04
  12  -1  -5   98.28   12.29
 -12   1   5   99.42    8.72
  12  -1  -5   97.46    9.07
  12  -1  -5   94.82    9.04
 -12   1   5   71.97    7.80
  12  -1  -5   75.33    7.98
 -12   1   6   15.06    4.78
  12  -1  -6   13.86    4.44
  12  -1  -6   14.00    3.37
 -12   1   6    6.75    5.51
 -12   1   6   13.29    6.91
  12  -1  -6   18.15    6.41
 -12   1   7   -3.02    6.57
 -12   1   7    3.72    3.37
  12  -1  -7    2.84    5.15
  12  -1  -7    8.89    5.16
  12  -1  -7    3.01    4.25
  12  -1  -8   18.47    4.62
  12  -1  -8   22.84    5.31
 -12   1   8   10.98    4.96
 -12   1   8   15.99    4.62
  12  -1  -9   27.72    7.11
 -12   1   9   26.37    5.31
  12  -1  -9   31.14    6.37
 -12   1   9   33.76    7.82
  12  -1 -10  164.67   13.62
  12  -1 -10  170.37   16.19
 -12   1  10  181.39   13.70
 -12   1  10  166.40   17.15
 -12   1  11   25.96    9.02
 -12   1  11   25.81    4.98
  12  -1 -11   31.68    5.70
  12  -1 -11   28.29    6.01
 -12   1  12    5.88    5.17
  12  -1 -12   13.72    5.52
  12  -1 -12   12.02    7.95
 -12   1  13   87.92   11.24
  12  -1 -13   88.51   15.02
  12  -1 -13  114.31   11.06
 -12   1  14    7.32    5.89
  12  -1 -14    1.78    6.60
 -12   1  15   26.06    9.28
  12  -1 -15   16.42    9.64
 -12   1  16    7.50   13.93
  12  -1 -16   18.57    7.68
  12  -1 -17    0.18    7.85
 -12   1  17   -5.53    8.75
  12  -1 -18   -4.82    8.74
 -12   1  18   -2.85    7.67
 -12   2   0    5.72    3.57
 -12   2   0    1.96    3.38
  12  -2   0   -1.60    2.13
 -12   2   0   -0.18    3.73
  12  -2   0    4.29    3.39
 -12   2   0   10.78    6.36
 -12   2   1    0.00    3.39
 -12   2   1    3.71    6.72
 -12   2   1    4.62    5.87
  12  -2  -1   -3.20    2.84
 -12   2   1   -1.07    3.20
  12  -2  -1   -1.61    3.75
 -12   2   2   -1.42    2.49
  12  -2  -2   -1.78    3.03
 -12   2   2    2.32    2.14
  12  -2  -2   -0.71    4.27
 -12   2   2   -8.32    4.42
  12  -2  -2   -0.71    2.68
  12  -2  -3   47.24    6.06
  12  -2  -3   47.50    5.16
 -12   2   3   38.94    5.49
 -12   2   3   38.96    6.05
 -12   2   3   37.26    4.46
  12  -2  -3   41.49    5.88
  12  -2  -4   15.67    5.34
 -12   2   4   18.59    4.96
  12  -2  -4   17.46    3.21
  12  -2  -4   16.18    4.45
 -12   2   4   10.69    3.74
 -12   2   4   19.03    4.98
 -12   2   5   69.08    6.77
  12  -2  -5   68.72    8.19
 -12   2   5   68.35    7.97
  12  -2  -5   79.04    8.01
 -12   2   5   76.79    6.93
  12  -2  -5   75.19    6.22
  12  -2  -6    0.71    3.74
 -12   2   6   -3.02    4.27
  12  -2  -6    4.44    4.27
 -12   2   6   -1.24    4.43
 -12   2   6    0.36    3.02
  12  -2  -6    0.36    3.56
 -12   2   7    5.16    4.27
  12  -2  -7   -2.85    4.27
 -12   2   7    0.89    3.38
  12  -2  -7   -1.78    3.38
  12  -2  -7   -3.38    3.73
 -12   2   8    7.46    4.26
  12  -2  -8    3.55    4.80
  12  -2  -8   -4.98    6.22
  12  -2  -8    8.53    5.15
 -12   2   8    1.07    5.34
  12  -2  -9   -1.78    3.56
 -12   2   9   -2.67    4.45
 -12   2   9    2.66    4.44
  12  -2  -9    7.10    7.10
  12  -2 -10   21.46    8.16
  12  -2 -10   30.29    5.70
 -12   2  10   26.55    6.77
  12  -2 -11   -2.68    3.75
  12  -2 -11  -12.41    7.27
 -12   2  11    3.03    4.99
  12  -2 -12   78.48   14.00
 -12   2  12   67.67    8.93
  12  -2 -12   78.02    8.75
  12  -2 -13   22.84    9.91
  12  -2 -13   34.48    9.11
 -12   2  13    0.89    8.40
 -12   2  14    7.33    6.79
  12  -2 -14    2.68    5.54
  12  -2 -15    1.25    5.72
 -12   2  15   -6.08    6.61
  12  -2 -16   -4.65    9.11
 -12   2  16   11.97   16.44
 -12   2  17   18.39   11.97
  12  -2 -17   27.50   11.43
 -12   3   0    0.88    4.24
 -12   3   0   -4.97    2.84
  12  -3   0    0.00    2.70
 -12   3   0    9.06    4.97
  12  -3   0   -0.36    2.66
 -12   3   0    3.77    2.88
  12  -3  -1   18.31    4.13
 -12   3   1   17.78    4.13
 -12   3   1    8.17    3.55
 -12   3   1   15.55    5.30
  12  -3  -1   11.37    5.68
 -12   3   2   75.36    8.00
  12  -3  -2   71.03   10.15
 -12   3   2   85.21    9.90
  12  -3  -2   79.99    7.18
  12  -3  -2   83.71    6.40
 -12   3   2   73.19    7.72
 -12   3   3   14.87    4.12
  12  -3  -3    9.26    4.10
 -12   3   3   16.18    4.44
  12  -3  -3   20.42    5.02
  12  -3  -3   17.07    3.91
 -12   3   3   15.92    7.07
  12  -3  -4  174.74   11.21
  12  -3  -4  172.52   14.96
 -12   3   4  183.45   14.05
  12  -3  -4  203.50   17.01
 -12   3   4  191.91   14.69
 -12   3   4  188.32   11.64
  12  -3  -5   -0.18    3.04
 -12   3   5    5.51    4.80
 -12   3   5    3.22    3.22
 -12   3   5   -6.54    7.07
  12  -3  -5    4.27    4.62
  12  -3  -5    5.52    4.81
  12  -3  -6    1.79    3.75
  12  -3  -6   11.91    3.56
 -12   3   6    2.14    3.75
  12  -3  -6    1.07    4.45
 -12   3   6    2.67    3.73
  12  -3  -7   58.52    6.42
  12  -3  -7   47.87    8.36
 -12   3   7   48.00    7.50
  12  -3  -7   54.09    6.76
 -12   3   7   50.00    7.47
 -12   3   8   -0.71    4.63
  12  -3  -8   -3.03    5.88
  12  -3  -8   -3.73    7.47
 -12   3   8    8.38    6.06
  12  -3  -8   -0.89    4.81
 -12   3   9  170.60   17.45
  12  -3  -9  224.35   16.39
  12  -3  -9  203.67   16.95
 -12   3   9  185.65   16.77
 -12   3  10    0.00    3.93
  12  -3 -10   11.07    5.89
  12  -3 -10    7.12    5.16
  12  -3 -11  200.65   18.49
 -12   3  11  206.25   14.48
  12  -3 -11  224.65   18.95
  12  -3 -12   -3.22    5.37
 -12   3  12    4.47    5.72
  12  -3 -12    1.60    5.68
  12  -3 -13    3.40    5.01
  12  -3 -13   11.71    6.03
 -12   3  13   13.78    6.98
  12  -3 -14   -5.37    8.05
 -12   3  14   -2.50    8.59
  12  -3 -15    6.44    7.69
 -12   3  15    5.55    8.05
  12  -3 -16   10.90    8.04
 -12   3  16   -7.69   13.94
 -12   3  17   24.47   10.72
  12  -3 -17   14.47    7.50
 -12   4   0  203.86   15.54
 -12   4   0  195.05   11.01
 -12   4   0  195.63   16.16
  12  -4   0  207.01   11.89
 -12   4   0  208.97   15.97
  12  -4   0  212.89   13.72
 -12   4   1   24.88    3.97
  12  -4  -1   25.28    6.23
  12  -4  -1   29.46    3.55
  12  -4  -1   26.68    3.61
 -12   4   1   31.77    4.26
 -12   4   1   35.49    6.71
 -12   4   2  150.65   12.44
  12  -4  -2  143.37    9.96
  12  -4  -2  152.55   12.61
 -12   4   2  148.57   13.43
  12  -4  -2  132.44   10.86
 -12   4   2  143.21    8.11
 -12   4   3   11.49    6.54
 -12   4   3   15.11    3.91
 -12   4   3   14.39    4.68
  12  -4  -3    8.35    4.09
  12  -4  -3   22.85    4.50
  12  -4  -3   20.30    5.16
  12  -4  -4  168.37   12.22
  12  -4  -4  170.12   11.56
  12  -4  -4  171.46   13.36
 -12   4   4  159.63   12.63
 -12   4   4  160.67   12.04
 -12   4   4  165.07   11.32
 -12   4   5   48.02    6.58
  12  -4  -5   51.46    7.48
  12  -4  -5   55.82    6.46
  12  -4  -5   50.33    5.16
 -12   4   5   49.83    8.66
 -12   4   5   51.34    7.00
  12  -4  -6   -3.56    4.63
  12  -4  -6    2.87    3.41
  12  -4  -6    3.56    5.52
 -12   4   6    1.42    4.45
 -12   4   6   -3.05    2.87
 -12   4   7  138.04   14.32
  12  -4  -7  138.13    9.98
  12  -4  -7  151.80   12.00
 -12   4   7  130.99   10.70
  12  -4  -7  153.63   14.60
  12  -4  -8   29.90    6.58
  12  -4  -8   48.09    7.69
  12  -4  -8   24.09    6.60
 -12   4   8   37.01    7.33
 -12   4   8   53.90    7.67
 -12   4   9   15.19    6.79
 -12   4   9   22.50    8.93
  12  -4  -9   19.29    5.18
  12  -4  -9   33.06    6.25
 -12   4  10  122.00   12.88
  12  -4 -10  111.62   10.20
  12  -4 -10  115.93   14.27
  12  -4 -11   11.76    8.55
 -12   4  11   16.83    5.55
  12  -4 -11    8.06    5.37
  12  -4 -12  113.19   11.82
  12  -4 -12  100.18   13.88
 -12   4  12  117.66   12.36
 -12   4  13   12.18    7.34
  12  -4 -13    6.09    6.09
  12  -4 -13   13.51    7.47
 -12   4  14   31.33    7.88
  12  -4 -14   25.42    8.59
 -12   4  15   17.00   10.74
  12  -4 -15   39.90   10.20
 -12   4  16   -3.57   18.41
  12  -4 -16    3.22   10.01
  12  -4 -17    6.43   10.89
 -12   4  17   -6.25   11.96
 -12   5   0   79.58    6.03
 -12   5   0   66.40    7.22
  12  -5   0   73.20    6.03
 -12   5   0   78.32    9.00
 -12   5   0   72.43    7.99
 -12   5   1  137.72    9.93
 -12   5   1  155.49   13.06
  12  -5  -1  152.88   10.83
  12  -5  -1  166.61   15.13
 -12   5   1  148.53    9.41
  12  -5  -1  158.11    9.77
  12  -5  -2   29.77    4.15
  12  -5  -2   24.33    3.73
 -12   5   2   28.33    4.51
  12  -5  -2   33.47    7.12
 -12   5   2   33.39    5.33
 -12   5   2   36.73    7.59
 -12   5   3  506.01   31.57
 -12   5   3  551.31   30.25
  12  -5  -3  518.79   44.17
 -12   5   3  513.14   38.35
  12  -5  -3  523.77   35.75
  12  -5  -3  543.12   31.21
 -12   5   4   10.14    3.73
 -12   5   4    6.85    4.14
  12  -5  -4    7.48    5.16
  12  -5  -4    2.85    3.56
  12  -5  -4    9.91    4.32
 -12   5   4    4.24    6.01
  12  -5  -5   47.36    6.41
 -12   5   5   24.57    6.23
  12  -5  -5   50.38    5.94
  12  -5  -5   46.48    6.59
 -12   5   5   39.23    5.22
  12  -5  -6    1.42    4.63
  12  -5  -6   -0.18    3.03
 -12   5   6    2.16    5.03
 -12   5   6   -2.85    3.92
  12  -5  -6    3.06    3.06
  12  -5  -7   55.53    5.72
  12  -5  -7   62.33    9.97
  12  -5  -7   53.66    7.72
 -12   5   7   61.02   10.05
 -12   5   7   67.50    7.86
  12  -5  -8   69.80   11.04
 -12   5   8   63.12    7.51
  12  -5  -8   73.12    6.99
 -12   5   8   60.94    8.96
  12  -5  -8   77.61    7.51
  12  -5  -9   16.82    9.49
 -12   5   9   -0.18    6.09
  12  -5  -9   15.93    4.65
 -12   5  10   53.39    8.60
  12  -5 -10   43.90    6.81
  12  -5 -10   34.49    7.86
  12  -5 -11   99.12    8.79
  12  -5 -11   87.63   12.49
 -12   5  11   94.10   10.76
  12  -5 -12    0.71    9.27
  12  -5 -12    1.79    7.53
 -12   5  12   -0.18    8.78
 -12   5  13    3.76    9.50
  12  -5 -13   12.90    7.35
  12  -5 -13   -3.03    6.76
 -12   5  14   12.18    6.45
  12  -5 -14   21.31    8.95
 -12   5  15    8.05    8.59
  12  -5 -15    1.25    6.08
 -12   5  16   -7.50    8.22
  12  -5 -16    0.18    7.50
  12  -6   0   -1.42    2.13
 -12   6   0    4.32    2.52
 -12   6   0    2.66    2.30
 -12   6   0    3.70    6.00
  12  -6  -1  211.29   17.98
 -12   6   1  169.95   15.32
 -12   6   1  226.58   16.07
  12  -6  -1  227.69   14.04
  12  -6  -1  198.44   13.70
 -12   6   1  222.54   14.04
  12  -6  -2   17.06    4.97
 -12   6   2   10.64    3.43
 -12   6   2   16.24    6.36
  12  -6  -2   17.50    3.61
 -12   6   2   14.21    3.73
  12  -6  -2    9.97    4.27
 -12   6   3  218.34   13.26
 -12   6   3  172.79   16.78
 -12   6   3  209.48   15.30
  12  -6  -3  182.12   12.82
  12  -6  -3  187.08   11.92
  12  -6  -3  203.27   13.17
  12  -6  -4  187.14   12.62
 -12   6   4  168.79   14.61
 -12   6   4  177.40   12.80
 -12   6   4  188.87   14.14
  12  -6  -4  164.71   15.32
  12  -6  -4  181.44   11.76
 -12   6   5  174.94   14.45
  12  -6  -5  157.64   15.86
 -12   6   5  156.91   14.41
  12  -6  -5  185.65   11.24
  12  -6  -5  188.61   16.04
  12  -6  -6   40.80    7.13
 -12   6   6   46.43    6.48
  12  -6  -6   60.82    7.74
 -12   6   6   41.62    6.61
 -12   6   7   14.13    4.83
 -12   6   7   10.96    5.93
  12  -6  -7   13.72    6.06
  12  -6  -7    8.05    3.40
  12  -6  -8   21.32    4.84
 -12   6   8   15.08    5.74
 -12   6   8   16.12    6.81
  12  -6  -8   24.41    6.64
  12  -6  -9   45.17    6.81
 -12   6   9   30.84    8.07
  12  -6  -9   29.23    5.92
  12  -6 -10   18.12    7.00
 -12   6  10   16.50    6.82
  12  -6 -10   23.45    9.66
 -12   6  11   24.58    7.54
  12  -6 -11   30.86    7.89
  12  -6 -11   19.30    9.11
  12  -6 -12   43.72   11.60
 -12   6  12   66.18    8.97
  12  -6 -12   78.73   10.22
  12  -6 -13   35.85    8.24
 -12   6  13   41.40    8.60
 -12   6  14    5.73   11.10
  12  -6 -14   12.18    7.34
  12  -6 -15    0.18    7.51
 -12   6  15   -1.61    7.51
  12  -7   0    2.48    2.30
 -12   7   0    1.23    6.00
 -12   7   0    2.30    2.13
 -12   7   1    9.76    3.02
  12  -7  -1    6.39    3.55
 -12   7   1    6.83    2.70
  12  -7  -1    5.75    2.88
  12  -7  -1    4.81    4.63
 -12   7   1   20.30    6.53
  12  -7  -2   53.65    5.58
  12  -7  -2   43.55    5.51
 -12   7   2   48.43    5.40
  12  -7  -2   41.29    6.76
 -12   7   2   59.91    6.93
 -12   7   2   57.42    7.60
  12  -7  -3    3.20    3.38
  12  -7  -3    5.95    3.78
 -12   7   3    7.95    4.24
 -12   7   3    6.85    3.60
 -12   7   3    3.56    3.92
  12  -7  -3    1.78    3.74
  12  -7  -4    2.68    2.85
 -12   7   4    6.24    2.68
  12  -7  -4    1.44    3.24
 -12   7   4    2.88    2.52
  12  -7  -4    1.25    5.70
  12  -7  -5   75.34   10.15
  12  -7  -5  105.06    7.69
  12  -7  -5  111.67    9.91
 -12   7   5   82.85   10.45
 -12   7   5   94.88    9.83
 -12   7   6  243.60   15.94
  12  -7  -6  215.15   17.73
 -12   7   6  219.23   17.64
  12  -7  -6  211.13   18.89
  12  -7  -6  260.99   18.36
 -12   7   7   18.52    6.29
  12  -7  -7   17.64    6.06
  12  -7  -7   12.77    5.75
  12  -7  -7   14.88    4.30
 -12   7   7   19.72    5.38
  12  -7  -8    6.29    7.36
  12  -7  -8    7.18    3.59
 -12   7   8    6.82    3.95
 -12   7   9   -5.39    6.46
  12  -7  -9   -1.61    5.92
  12  -7  -9    0.00    5.92
  12  -7 -10  106.57   14.15
 -12   7  10  111.32   10.24
  12  -7 -10  103.78    9.34
 -12   7  11   43.26    9.51
  12  -7 -11   48.11   11.27
  12  -7 -11   45.06    9.16
 -12   7  12   12.38    9.15
  12  -7 -12    9.29    8.39
  12  -7 -12   14.17    9.69
  12  -7 -13  100.90   12.19
 -12   7  13   88.17   12.90
 -12   7  14  -15.57   10.38
  12  -7 -14   15.39   10.74
 -12   7  15   17.16   11.26
  12  -7 -15    2.86   10.54
 -12   8   0    4.24    3.71
 -12   8   0    1.60    2.66
  12  -8   0    4.61    3.02
 -12   8   1   50.46    4.62
  12  -8  -1   51.51    5.39
 -12   8   1   44.36    7.60
  12  -8  -1   47.70    6.94
 -12   8   1   40.74    4.49
  12  -8  -1   46.20    4.62
 -12   8   2   22.42    4.27
 -12   8   2   23.36    4.13
  12  -8  -2   22.46    3.95
  12  -8  -2   23.85    5.87
 -12   8   2   26.36    5.48
  12  -8  -2   24.38    4.09
  12  -8  -3   16.58    2.85
  12  -8  -3   12.23    2.88
 -12   8   3   16.28    5.66
 -12   8   3   10.97    4.68
  12  -8  -3   13.88    4.63
 -12   8   3    9.81    4.28
  12  -8  -4  122.95    8.94
 -12   8   4  120.55   12.60
  12  -8  -4  123.26   10.80
 -12   8   4  129.73   10.73
  12  -8  -4  124.79   14.60
  12  -8  -5   81.11    7.70
  12  -8  -5   62.33    9.08
 -12   8   5   70.72    7.88
 -12   8   5   65.68    9.54
  12  -8  -5   73.60    8.28
  12  -8  -6   61.28    8.73
  12  -8  -6   47.17    6.82
  12  -8  -6   51.45    8.81
 -12   8   6   54.14    7.56
 -12   8   6   57.21    7.71
  12  -8  -7   95.81   10.79
  12  -8  -7   99.06   12.12
  12  -8  -7   89.24   10.60
 -12   8   7   96.05   11.31
 -12   8   8   35.03    6.29
  12  -8  -8   28.55    6.82
  12  -8  -8   27.31    5.93
  12  -8  -9   27.14    7.91
 -12   8   9   45.82    8.99
  12  -8  -9   13.27    8.97
 -12   8  10    7.73   14.01
  12  -8 -10   21.20    8.27
  12  -8 -10   34.93   10.03
  12  -8 -11  107.02   12.03
  12  -8 -11   82.81   14.31
 -12   8  11  117.43   13.11
  12  -8 -12   19.55    6.46
 -12   8  12   22.42    7.18
 -12   8  13   13.98    8.06
  12  -8 -13   10.75    6.81
  12  -8 -14   11.45    7.87
 -12   8  14   28.98   12.17
  12  -9   0   10.83    2.49
 -12   9   0    4.97    2.84
 -12   9   0   20.16    6.72
  12  -9  -1   82.22   10.14
  12  -9  -1   84.08    6.28
 -12   9   1   78.09    6.05
 -12   9   1   64.18    6.63
  12  -9  -1   81.47    6.41
 -12   9   1   89.41   10.63
  12  -9  -2   10.88    3.39
 -12   9   2   11.23    3.57
 -12   9   2   11.84    4.13
  12  -9  -2   10.67    5.34
 -12   9   2    5.49    6.03
  12  -9  -2   15.97    4.13
 -12   9   3   77.20    6.82
  12  -9  -3   91.57    7.54
  12  -9  -3   88.06   10.85
  12  -9  -3   83.81    8.05
 -12   9   3   68.62    8.22
  12  -9  -4  -11.46    4.12
 -12   9   4   -4.84    4.30
  12  -9  -4   -0.72    3.95
 -12   9   4    1.98    4.13
  12  -9  -4    5.69    4.80
  12  -9  -5  229.48   15.09
 -12   9   5  199.81   18.15
 -12   9   5  228.21   14.91
  12  -9  -5  222.28   18.15
  12  -9  -5  195.98   18.34
  12  -9  -6   13.53    5.70
  12  -9  -6   21.56    4.85
 -12   9   6    3.59    6.65
  12  -9  -6   12.76    5.03
 -12   9   7    0.00    5.21
  12  -9  -7    4.27    5.70
  12  -9  -7   -0.18    5.39
  12  -9  -7   -0.72    3.78
  12  -9  -8   -6.48    5.22
  12  -9  -8    0.72    5.74
 -12   9   8   -3.96    8.09
  12  -9  -9   58.99    8.45
  12  -9  -9   41.41   10.58
 -12   9   9   68.16   10.07
  12  -9 -10    7.52    9.67
  12  -9 -10   19.59    5.39
 -12   9  10   19.05    7.55
  12  -9 -11   28.74    7.36
 -12   9  11   15.44    7.72
 -12   9  12   37.85    8.97
  12  -9 -12   24.93    7.89
 -12   9  13   37.79   10.21
  12  -9 -13   39.23    8.06
  12 -10   0  143.11    9.97
 -12  10   0  134.54   12.06
 -12  10   0  121.06    8.37
 -12  10   1    6.75    4.79
  12 -10  -1   -1.43    2.85
  12 -10  -1    1.25    3.58
 -12  10   1   -6.27    3.22
  12 -10  -1    9.61    6.58
 -12  10   1   -4.10    2.85
  12 -10  -2    0.18    2.33
  12 -10  -2   -2.49    6.40
  12 -10  -2   -0.54    3.22
 -12  10   2    1.61    2.87
 -12  10   2   -5.18    4.11
  12 -10  -3   73.79    9.96
 -12  10   3   63.58    8.42
  12 -10  -3   65.92    6.81
 -12  10   3   65.97    6.99
  12 -10  -3   79.24    7.89
 -12  10   4   45.95    7.54
  12 -10  -4   43.03    7.11
  12 -10  -4   32.64    6.46
 -12  10   4   48.07    8.07
  12 -10  -4   31.59    6.64
  12 -10  -5   11.92    5.87
 -12  10   5   12.22    5.93
  12 -10  -5   17.76    6.64
  12 -10  -5   20.49    5.21
  12 -10  -6   45.02    8.01
  12 -10  -6   44.27   11.52
  12 -10  -6   32.30    8.61
 -12  10   6   41.21    7.02
  12 -10  -7    1.26    4.32
  12 -10  -7   12.91    7.17
  12 -10  -7   12.46    8.54
 -12  10   7    7.20    7.92
  12 -10  -8    6.27    6.45
 -12  10   8   15.48    6.66
  12 -10  -8    3.42    5.58
 -12  10   9    0.54    5.58
  12 -10  -9    1.26    8.46
 -12  10  10    5.03    9.17
  12 -10 -10    2.70    8.63
  12 -10 -11    8.08    9.34
 -12  10  11   -2.87    7.54
  12 -10 -12   29.06    9.15
 -12  10  12   26.19    8.61
 -12  11   0    4.11    3.75
  12 -11   0    5.34    2.67
 -12  11   0    1.07    6.40
  12 -11  -1   -2.85    5.16
 -12  11   1   -2.32    3.57
  12 -11  -1    0.71    3.22
 -12  11   1    5.19    3.94
  12 -11  -2    4.44    5.15
 -12  11   2   13.78    5.01
 -12  11   2   22.93    5.55
  12 -11  -2   20.06    4.30
  12 -11  -3   23.34    5.03
 -12  11   3   11.10    5.01
 -12  11   3   40.04    7.18
  12 -11  -3   13.68    8.17
  12 -11  -4   36.52    6.66
 -12  11   4   33.81    7.74
  12 -11  -4   38.02    9.06
  12 -11  -5    2.16    4.86
 -12  11   5    3.60    6.48
  12 -11  -5   -4.09    8.00
 -12  11   6    3.24    4.69
  12 -11  -6  -11.02    8.89
  12 -11  -6    1.44    5.23
 -12  11   7   -2.16    5.23
  12 -11  -7    0.90    5.05
  12 -11  -7    0.18    9.60
 -12  11   8   11.71    9.01
  12 -11  -8   -9.73    7.03
  12 -11  -9   24.13   10.98
 -12  11   9   16.56   11.88
 -12  11  10  -13.13   10.61
  12 -11 -10   -0.18    8.09
 -12  11  11  -11.85   10.96
  12 -11 -11  -13.47    9.34
  12 -12   0   -2.50    2.86
 -12  12   0    1.43    4.28
  12 -12  -1    8.60    2.69
 -12  12   1   11.43    5.36
 -12  12   2    5.00    5.36
  12 -12  -2    6.65    4.67
  12 -12  -2    8.53    7.11
  12 -12  -3   -5.86    7.99
  12 -12  -3   14.76    5.40
  12 -12  -4   -0.36    5.86
 -12  12   4    2.70    7.21
  12 -12  -4   -3.79    5.41
  12 -12  -5   -6.31    4.33
 -12  12   5    7.40    5.59
  12 -12  -5    2.31    5.86
 -12  12   5   11.00    6.31
 -12  12   6   13.89    8.66
  12 -12  -6   20.75    7.94
 -12  12   6   21.11    6.68
  12 -12  -6   14.38   10.65
 -12  12   7   11.18   11.73
  12 -12  -7    3.79    7.58
 -12  12   8   44.35   11.54
  12 -12  -8   68.52   11.36
 -12  12   9   16.75   11.71
  12 -12  -9   12.61   10.27
 -12  12  10   10.97   13.67
  12 -12 -10   -4.86    9.17
 -12  13   0    1.60    4.63
  12 -13   0   -1.43    3.76
  12 -13  -1    6.83    4.13
 -12  13   1    8.03    5.89
  12 -13  -2    8.10    5.04
  12 -13  -2   -3.55    7.46
  12 -13  -3   39.68    6.31
  12 -13  -3   40.63   11.71
  12 -13  -4   25.10    5.96
  12 -13  -4    9.75    8.34
 -12  13   5   45.16    8.31
 -12  13   6    5.96    8.49
 -12  13   7   22.93    9.39
 -12  13   8   12.99    9.74
 -12  14   0    4.13    4.67
 -12  14   1   22.69    6.48
 -12  14   2    5.05    4.69
 -12  14   3   10.66  275.37
 -12  14   4    0.36    4.52
 -12  14   5    5.61    8.68
 -12  14   6   10.12    9.22
 -12  15   0   -7.74    6.30
 -12  15   1    6.32    6.50
 -12  15   2   11.93    8.50
 -12  15   3    6.87    5.43
 -11 -10   4   19.37   13.15
 -11 -10   4   16.48    6.56
 -11 -10   5   26.43   10.11
  11  10  -5   16.72   10.49
 -11 -10   5   17.25   12.27
 -11 -10   6   -0.71    7.65
  11  10  -6   -2.85    8.01
 -11 -10   7  -10.32   12.63
  11  10  -7   -4.80   13.34
 -11 -10   8    5.33    8.71
  11  10  -8   -1.60    7.64
 -11 -10   9    1.78    8.52
  11  10  -9   -8.70   10.30
 -11 -10  10   45.74   14.72
  11  10 -10   42.37   12.77
  11  10 -11   12.74    8.14
 -11 -10  11   10.26    8.85
  11  10 -12   15.01    8.83
 -11 -10  12   11.30    9.54
 -11 -10  13    0.53    8.99
  11  10 -13   17.45    9.52
 -11  -9   2   22.86    7.26
  11   9  -2   20.96   10.84
 -11  -9   2   12.43   12.26
 -11  -9   3   41.69    7.98
  11   9  -3   19.03   11.20
 -11  -9   3   29.69   11.56
 -11  -9   4   25.27    8.19
 -11  -9   4   14.21    6.93
  11   9  -4    8.19    7.12
  11   9  -5    6.77    6.59
 -11  -9   5    6.41    7.66
 -11  -9   5    0.18    6.22
 -11  -9   6   -5.52    9.80
 -11  -9   6   -1.07    7.30
  11   9  -6  -11.76    8.91
 -11  -9   7   30.28    9.80
  11   9  -7   27.07    8.73
  11   9  -8   17.08   10.68
 -11  -9   8   23.31   11.39
  11   9  -9   17.59    7.29
 -11  -9   9   13.50    7.29
 -11  -9  10   12.06   10.29
  11   9 -10   15.79   11.00
  11   9 -11   24.78   11.86
 -11  -9  11    5.84   10.98
  11   9 -12   12.19    6.71
 -11  -9  12   16.78    8.30
  11   9 -13   11.11    7.93
 -11  -9  13   20.80    8.29
  11   9 -14   48.93    9.15
 -11  -9  14   27.63    9.50
 -11  -9  15    7.38   10.02
  11   9 -15    6.50    8.26
  11   8  -1    7.46    7.46
 -11  -8   1   -0.89    6.04
 -11  -8   1   -7.26    8.86
 -11  -8   2   12.77    6.03
  11   8  -2    4.27    5.51
 -11  -8   2   12.80    6.58
 -11  -8   3   15.45    8.17
  11   8  -3   11.93    8.54
 -11  -8   3   16.56    9.26
  11   8  -4    5.52    8.55
 -11  -8   4   -1.96    8.36
 -11  -8   4   12.47    7.84
  11   8  -4   -5.44    8.24
 -11  -8   5    2.85    8.38
  11   8  -5    6.60    9.27
  11   8  -5    9.99    7.54
 -11  -8   5   16.74    6.05
  11   8  -6   33.63    8.93
 -11  -8   6   42.78    7.31
  11   8  -6   26.03    7.85
 -11  -8   6   23.54    9.63
  11   8  -7    4.99    5.70
 -11  -8   7    1.07    5.70
  11   8  -8   25.81    9.61
 -11  -8   8    9.44    9.61
  11   8  -9   12.26    7.29
 -11  -8   9   14.22    8.89
  11   8 -10   53.58    7.98
 -11  -8  10   57.65    8.69
 -11  -8  11    0.00    9.03
  11   8 -11   -4.96    8.32
 -11  -8  12   65.19   13.25
  11   8 -12   54.94    9.36
  11   8 -13   62.60   12.35
 -11  -8  13   58.55    8.82
 -11  -8  14   22.19   28.70
  11   8 -14   26.77    8.80
 -11  -8  15   31.13   11.79
  11   8 -15   13.90   11.26
  11   8 -16   33.75   12.13
 -11  -8  16    1.23   10.90
  11   7  -1   -4.62    4.98
 -11  -7   1    1.42    4.96
 -11  -7   2   37.64   10.47
  11   7  -2   36.31    7.48
  11   7  -2   33.91   10.37
 -11  -7   2   22.43    7.12
 -11  -7   3   31.18    6.95
 -11  -7   3   29.69    6.05
  11   7  -3   31.18    6.95
  11   7  -3   16.50   10.53
 -11  -7   4    2.85    6.05
  11   7  -4   -4.56    9.12
  11   7  -4   -0.36    5.71
 -11  -7   4   -1.43    4.82
 -11  -7   5   -0.53    6.95
  11   7  -5   -4.28    5.35
  11   7  -5   11.74    7.19
 -11  -7   5   -4.28    5.89
  11   7  -6    6.83    6.31
 -11  -7   6    8.39    6.24
  11   7  -6   -0.36    5.35
 -11  -7   6    1.78    6.78
 -11  -7   7   -6.24    8.02
  11   7  -7    8.06    8.93
  11   7  -7    9.98   10.16
 -11  -7   8    3.01    4.95
  11   7  -8    8.90    5.52
 -11  -7   8    4.45    8.01
  11   7  -8   -5.78    8.93
  11   7  -9  153.74   15.64
 -11  -7   9  135.25   14.40
 -11  -7   9  122.91   12.00
  11   7  -9  129.82   21.55
 -11  -7  10   -6.74    6.21
 -11  -7  10   -1.23    5.46
  11   7 -10   15.25    7.45
  11   7 -11  149.92   14.87
 -11  -7  11  127.79   14.16
 -11  -7  11  118.65   14.29
 -11  -7  12   -7.60    8.48
 -11  -7  12    4.77    8.83
  11   7 -12  -14.31    9.89
  11   7 -13   61.38    9.70
 -11  -7  13   65.26   10.23
 -11  -7  14   13.74    9.34
  11   7 -14   23.79    8.63
  11   7 -15    5.46   10.92
 -11  -7  15   20.07   10.74
  11   7 -16  -11.62   10.91
 -11  -7  16   16.72   11.27
  11   7 -17   -2.82    6.69
 -11  -7  17   -8.80    8.45
  11   6  -1   66.66   13.02
  11   6  -1   77.76   10.32
 -11  -6   1   84.52   12.63
 -11  -6   1   99.68   10.64
 -11  -6   2    4.99    7.66
  11   6  -2   15.29    8.43
 -11  -6   2   11.55    6.39
  11   6  -2    8.73    7.66
 -11  -6   3  118.21   12.66
  11   6  -3  124.79   14.22
  11   6  -3  121.60   12.66
 -11  -6   3  129.15   12.81
 -11  -6   4   25.30    7.13
  11   6  -4   28.76    9.47
  11   6  -4   34.44    5.00
 -11  -6   4   20.16    7.14
 -11  -6   5    6.78    6.60
 -11  -6   5   -0.36    1.78
  11   6  -5    1.96    5.00
  11   6  -5    6.84    6.13
 -11  -6   5    8.93    5.18
 -11  -6   6    0.18    6.96
  11   6  -6    2.50    7.32
 -11  -6   6    1.60    3.55
  11   6  -6   -3.33    4.73
 -11  -6   6    2.32    4.46
 -11  -6   7   27.81    8.74
  11   6  -7   25.67    7.31
 -11  -6   7   24.76    5.13
  11   6  -7   22.85    5.00
  11   6  -7   29.26    9.64
 -11  -6   7   27.70    5.00
  11   6  -8   66.57    7.66
  11   6  -8   53.27    7.54
  11   6  -8   51.53    8.20
 -11  -6   8   53.83    6.36
 -11  -6   8   57.32    7.65
  11   6  -9   15.07    6.84
 -11  -6   9   40.86    7.64
  11   6  -9   11.55    6.40
 -11  -6   9   26.12    6.35
  11   6 -10   84.22    9.58
  11   6 -10   68.74   12.45
 -11  -6  10   65.38    9.72
 -11  -6  10   78.01   13.30
  11   6 -11   -5.79    5.79
 -11  -6  11    5.84    5.67
  11   6 -11  -13.80    7.79
 -11  -6  11    5.49    8.67
  11   6 -12   23.14    9.36
 -11  -6  12    4.06    8.66
 -11  -6  12    7.63    7.27
 -11  -6  13   -2.84    7.82
 -11  -6  13   -2.29    6.71
  11   6 -13   16.41    6.18
 -11  -6  14    8.46   10.58
  11   6 -14    4.41   10.23
  11   6 -15   22.92   13.57
 -11  -6  15   -5.99   11.11
 -11  -6  16    8.29    9.17
  11   6 -16    0.71    8.29
 -11  -6  17   15.70    9.00
  11   6 -17   19.05    8.29
  11   6 -18  -34.41   15.71
 -11  -6  18   -7.94   11.47
 -11  -5   1  168.76   14.60
  11   5  -1  154.52   14.42
 -11  -5   1  174.21   14.73
  11   5  -1  154.76   16.53
 -11  -5   2  117.97   10.66
  11   5  -2   97.65    9.27
 -11  -5   2   99.07    9.98
  11   5  -2  118.41   12.83
 -11  -5   3   27.12    3.72
  11   5  -3   40.85    6.60
 -11  -5   3   59.93    7.85
  11   5  -3   38.44    8.25
 -11  -5   3   53.74    8.54
  11   5  -4   90.32    9.28
 -11  -5   4   83.68    7.30
 -11  -5   4  118.49   10.87
 -11  -5   4  104.42   12.14
  11   5  -4   95.42   10.70
 -11  -5   5   32.67    9.11
  11   5  -5   13.93    6.25
 -11  -5   5   30.92    3.91
  11   5  -5   31.38    5.79
 -11  -5   5   32.50    3.75
 -11  -5   5   30.86    5.89
  11   5  -5   24.82    7.50
 -11  -5   6   44.29    7.14
 -11  -5   6   52.28    9.10
  11   5  -6   44.07    8.21
 -11  -5   6   64.04    6.37
  11   5  -6   55.70   10.35
  11   5  -6   56.97    7.71
  11   5  -7   18.73    9.10
 -11  -5   7    3.00    3.36
 -11  -5   7    2.50    4.65
  11   5  -7    2.28    5.26
  11   5  -7    7.84    6.42
 -11  -5   7  -12.48    6.24
  11   5  -8   48.74    7.36
  11   5  -8   66.81    9.98
 -11  -5   8   62.61    6.02
 -11  -5   8   47.68    7.29
  11   5  -8   51.77    7.29
  11   5  -9   11.75    7.89
  11   5  -9    7.29    7.29
  11   5  -9   -0.53    4.44
 -11  -5   9   -2.48    4.61
 -11  -5   9    3.91    4.44
 -11  -5  10   67.35    9.04
 -11  -5  10   74.08   12.26
  11   5 -10   60.19   10.53
  11   5 -10   69.47    8.51
 -11  -5  11    9.91    8.14
  11   5 -11   20.19    9.48
  11   5 -11    7.43    8.49
 -11  -5  11    0.18    4.45
  11   5 -12   90.31    9.72
  11   5 -12   78.87   10.72
 -11  -5  12   97.90   10.78
 -11  -5  12   73.15   10.71
  11   5 -13   23.66    6.53
 -11  -5  13    7.50    6.07
 -11  -5  13   20.66    7.59
  11   5 -14    6.18    6.71
 -11  -5  14   19.07   10.24
 -11  -5  15   11.12   10.42
  11   5 -15   17.30   10.95
 -11  -5  16   14.13    8.13
  11   5 -16   -1.59    8.30
  11   5 -17    7.60    8.84
 -11  -5  17    4.77    8.13
  11   5 -18    7.08    9.73
 -11  -5  18   -7.78    9.73
 -11  -4   1   30.14    4.43
  11   4  -1   38.11    5.52
 -11  -4   1   39.00    5.88
 -11  -4   1   41.34    6.03
  11   4  -1   44.84    8.27
 -11  -4   2  105.53   10.66
 -11  -4   2   76.60   10.37
 -11  -4   2  115.67   11.94
  11   4  -2  108.58   68.52
 -11  -4   2  100.18    9.24
  11   4  -2  105.87    8.74
  11   4  -3  206.94   14.81
 -11  -4   3  210.29   17.80
 -11  -4   3  179.43   16.86
 -11  -4   3  199.75   17.11
 -11  -4   3  203.20   16.42
  11   4  -3  211.91   15.81
 -11  -4   4   49.88    7.13
 -11  -4   4   44.45    4.64
 -11  -4   4   43.87    6.14
 -11  -4   4   51.05    7.85
  11   4  -4   48.54    9.64
 -11  -4   4   47.79    4.27
  11   4  -4   51.59    7.85
  11   4  -4   46.33    5.97
 -11  -4   5   -1.96    6.25
  11   4  -5   -6.67    6.14
  11   4  -5    1.78    6.43
 -11  -4   5    1.25    4.28
  11   4  -5    4.64    8.57
 -11  -4   5   11.15    3.36
 -11  -4   5    8.77    6.84
 -11  -4   6    4.56    5.09
  11   4  -6   -6.84    4.91
 -11  -4   6    0.35    3.36
  11   4  -6   13.38    6.60
 -11  -4   6    2.68    6.96
  11   4  -6   10.17    8.03
 -11  -4   6    5.00    4.28
 -11  -4   7   22.44    7.12
 -11  -4   7   36.26    5.00
 -11  -4   7   31.40    7.54
  11   4  -7   21.75    7.37
  11   4  -7   33.48    6.59
 -11  -4   7   34.42    4.62
  11   4  -7   30.83    8.73
 -11  -4   8    4.09    5.51
 -11  -4   8   -1.07    4.63
  11   4  -8   -3.73    6.22
 -11  -4   8    5.79    5.79
  11   4  -8   12.64    8.01
  11   4  -8    6.14    5.09
 -11  -4   9    9.28    5.35
  11   4  -9    2.67    5.69
  11   4  -9    5.09    5.27
  11   4  -9    7.28    5.50
 -11  -4   9    7.63    5.68
  11   4 -10   53.74    9.83
 -11  -4  10   66.09   10.28
  11   4 -10   68.22   10.63
 -11  -4  10   52.05    6.98
 -11  -4  11  436.58   30.98
  11   4 -11  421.38   37.17
  11   4 -11  429.03   32.51
 -11  -4  11  386.65   35.13
 -11  -4  12   16.50    7.18
  11   4 -12   25.13    8.44
  11   4 -12   23.17    6.01
 -11  -4  12   15.56    7.07
 -11  -4  13  101.79   12.75
 -11  -4  13  108.56    9.02
  11   4 -13  101.85   11.67
 -11  -4  14   27.59    6.72
  11   4 -14    6.72    6.54
  11   4 -15   10.79    8.85
 -11  -4  15    9.20   10.97
  11   4 -16  -12.75    6.55
 -11  -4  16   15.40    7.44
 -11  -4  17    9.21   11.16
  11   4 -17    5.32   12.58
 -11  -4  18  171.82   16.32
  11   4 -18  148.95   15.96
 -11  -3   1   10.11    7.98
  11   3  -1    9.15    6.33
 -11  -3   1   25.47    5.52
  11   3  -1   15.85    5.16
 -11  -3   1   16.89    3.73
 -11  -3   1   11.08    4.75
 -11  -3   2   36.59    8.70
  11   3  -2   39.03    6.95
 -11  -3   2   37.44    6.15
 -11  -3   2   35.10    4.46
 -11  -3   2   37.07    6.77
  11   3  -3  108.74    9.49
 -11  -3   3  105.64    8.18
 -11  -3   3  110.25   10.17
  11   3  -3   99.37    9.10
 -11  -3   3   98.49    7.14
 -11  -3   3   98.52    8.35
 -11  -3   3  103.30   10.19
  11   3  -4  328.21   20.35
 -11  -3   4  323.71   20.31
  11   3  -4  333.66   22.49
  11   3  -4  313.76   23.02
 -11  -3   4  293.10   21.78
 -11  -3   4  348.57   23.39
 -11  -3   4  322.40   17.22
  11   3  -5   28.62    5.44
 -11  -3   5   20.70    6.25
  11   3  -5   38.36    7.14
 -11  -3   5   28.80    7.73
 -11  -3   5   33.75    3.20
 -11  -3   5   37.07    5.88
  11   3  -5   33.35    6.60
 -11  -3   6   23.55    5.71
 -11  -3   6   13.90    5.35
  11   3  -6   19.96    4.81
 -11  -3   6   19.67    5.09
 -11  -3   6   19.61    4.10
  11   3  -6   30.03    5.62
  11   3  -6   23.35    5.88
  11   3  -7   -8.43    4.04
 -11  -3   7   -0.70    4.04
  11   3  -7    4.27    5.17
  11   3  -7   11.03    5.16
 -11  -3   7   -0.36    3.58
 -11  -3   7    0.18    4.09
 -11  -3   7   -3.57    4.64
 -11  -3   8   34.61    7.91
  11   3  -8   41.28    7.55
  11   3  -8   29.18    6.76
  11   3  -8   43.35   11.19
 -11  -3   8   33.90    4.49
 -11  -3   8   32.34    7.28
 -11  -3   9  231.12   16.72
 -11  -3   9  255.81   18.28
  11   3  -9  257.61   19.56
 -11  -3   9  243.56   20.57
  11   3  -9  255.28   18.81
  11   3  -9  248.13   20.57
  11   3 -10   52.81    8.86
  11   3 -10   29.62    6.74
 -11  -3  10   33.67    8.33
 -11  -3  10   28.43    5.40
  11   3 -10   51.16    8.44
  11   3 -11  316.99   24.62
  11   3 -11  337.64   25.86
 -11  -3  11  287.80   25.04
 -11  -3  11  315.03   23.74
 -11  -3  12  121.60   13.15
 -11  -3  12  135.81   11.69
  11   3 -12  124.19   14.25
  11   3 -12  136.69   13.99
 -11  -3  13  114.92   14.41
  11   3 -13   97.41    9.92
  11   3 -13  119.83   12.85
 -11  -3  13  118.49   12.58
  11   3 -14    7.98    5.85
 -11  -3  14   15.24    6.56
  11   3 -15   -6.74    9.75
 -11  -3  15   12.06    9.93
 -11  -3  16   27.87    8.17
  11   3 -16   38.87    7.46
  11   3 -17   60.93   11.37
 -11  -3  17   71.94   12.79
  11   3 -18   48.16    9.42
 -11  -3  18   40.17    9.42
 -11  -3  19   99.56   12.98
  11   3 -19   96.36   12.27
 -11  -2   1   -9.51    4.58
 -11  -2   1   -1.95    7.62
 -11  -2   1    9.62    4.99
 -11  -2   1   -4.45    3.38
  11   2  -1    1.42    4.45
  11   2  -1    1.23    4.40
 -11  -2   2  482.89   29.84
 -11  -2   2  459.59   30.14
  11   2  -2  482.59   29.41
 -11  -2   2  449.29   30.35
 -11  -2   2  458.31   30.80
 -11  -2   2  467.99   33.51
  11   2  -2  470.07   28.34
  11   2  -3  322.53   18.65
 -11  -2   3  308.39   23.01
  11   2  -3  306.77   18.91
  11   2  -3  303.57   23.72
 -11  -2   3  302.33   20.98
 -11  -2   3  296.84   18.34
 -11  -2   3  302.68   17.25
  11   2  -4  136.30    9.81
 -11  -2   4  143.76    9.97
 -11  -2   4  128.28   10.53
  11   2  -4  149.94   10.17
 -11  -2   4  132.44    9.30
  11   2  -4  125.90    8.62
 -11  -2   4  126.26   11.26
 -11  -2   5  248.53   13.12
  11   2  -5  276.41   19.00
  11   2  -5  240.82   17.30
 -11  -2   5  225.78   16.71
  11   2  -5  232.69   15.52
 -11  -2   5  249.31   17.82
 -11  -2   5  254.63   19.97
  11   2  -6   -1.60    4.27
 -11  -2   6    4.45    4.45
  11   2  -6   -1.25    5.88
  11   2  -6   -2.29    3.34
 -11  -2   6    2.99    3.87
 -11  -2   6    4.14    3.78
 -11  -2   6    0.53    3.92
 -11  -2   7    0.53    4.05
  11   2  -7   -2.81    3.87
 -11  -2   7   -3.73    3.73
  11   2  -7    2.13    4.27
  11   2  -7   -2.67    5.70
 -11  -2   7    4.15    2.89
  11   2  -8   43.57    8.18
 -11  -2   8   53.10    7.10
 -11  -2   8   35.75    5.06
 -11  -2   8   26.92    6.86
  11   2  -8   43.86    5.51
  11   2  -8   45.57    7.57
  11   2  -9   86.04   11.18
 -11  -2   9   68.45    7.57
  11   2  -9   59.86    9.59
 -11  -2   9   54.20    6.87
 -11  -2   9   54.64    7.81
  11   2  -9   58.95    8.10
  11   2 -10  345.93   26.25
 -11  -2  10  354.97   24.83
 -11  -2  10  319.12   20.25
  11   2 -10  297.82   21.13
 -11  -2  10  275.24   26.21
  11   2 -10  322.43   26.80
 -11  -2  11    9.22    5.85
  11   2 -11   21.63    5.50
  11   2 -11   14.08    9.16
  11   2 -11   26.59    6.51
 -11  -2  11   14.64    5.42
 -11  -2  12  111.97   11.56
  11   2 -12   98.79   12.86
  11   2 -12  102.52   10.47
 -11  -2  12  130.19   11.89
 -11  -2  13    5.41    5.77
 -11  -2  13    6.92    4.44
  11   2 -13   -1.24    5.15
  11   2 -13  -11.62    7.05
  11   2 -14   -3.20    4.80
 -11  -2  14   -4.44    4.44
 -11  -2  15   64.01   11.20
  11   2 -15   45.69   11.20
  11   2 -16   14.41    6.76
 -11  -2  16    8.90    6.23
 -11  -2  17  144.20   17.63
  11   2 -17  133.52   18.52
 -11  -2  18   92.78   15.14
  11   2 -18   91.00   15.32
 -11  -2  19   11.93    8.73
  11   2 -19   15.49   11.40
 -11  -1   1  111.42    9.87
 -11  -1   1  113.65    9.09
 -11  -1   1  124.31   10.87
  11   1  -1  128.50    8.64
 -11  -1   1  119.10   11.88
 -11  -1   1  113.92    8.37
  11   1  -1  118.01    9.08
 -11  -1   2    1.06    7.63
  11   1  -2    1.41    4.23
  11   1  -2    1.07    2.85
 -11  -1   2    0.53    3.74
 -11  -1   2   -3.92    3.56
 -11  -1   2    2.11    4.58
 -11  -1   2    4.13    1.97
  11   1  -2    8.37    4.63
 -11  -1   3  590.34   41.38
  11   1  -3  575.35   36.01
  11   1  -3  599.41   37.37
 -11  -1   3  588.14   35.35
 -11  -1   3  586.08   35.26
 -11  -1   3  614.14   34.65
  11   1  -3  595.52   34.96
 -11  -1   4   16.94    4.46
 -11  -1   4   23.31    3.61
 -11  -1   4   11.28    5.11
  11   1  -4   15.87    3.21
  11   1  -4   16.39    5.17
 -11  -1   4   22.93    6.58
 -11  -1   5   68.40    5.61
  11   1  -5   83.16   10.04
 -11  -1   5   78.06    7.58
  11   1  -5   79.82    8.38
  11   1  -5   73.40    8.38
 -11  -1   5   70.98    9.07
 -11  -1   5   69.49    7.31
  11   1  -6   41.59    5.64
  11   1  -6   46.13    6.59
 -11  -1   6   31.02    4.93
  11   1  -6   36.48    6.41
 -11  -1   6   54.28    6.94
 -11  -1   6   28.83    6.76
 -11  -1   6   34.23    4.71
 -11  -1   7    4.05    5.64
  11   1  -7    8.54    6.23
  11   1  -7   14.45    4.76
  11   1  -7    5.87    5.69
 -11  -1   7    0.72    4.53
 -11  -1   7    6.93    6.40
  11   1  -8    3.91    7.11
  11   1  -8    4.41    4.23
  11   1  -8   -1.24    5.51
 -11  -1   8    7.07    4.89
 -11  -1   8    5.99    4.94
 -11  -1   8    1.60    5.50
 -11  -1   9    3.37    3.73
 -11  -1   9    1.59    3.88
 -11  -1   9   -7.79    4.71
  11   1  -9    2.13    5.50
  11   1  -9    2.29    4.05
  11   1  -9    8.17    6.93
  11   1 -10  276.99   20.99
  11   1 -10  310.85   17.40
  11   1 -10  258.45   22.72
 -11  -1  10  273.63   22.93
 -11  -1  10  270.72   18.82
 -11  -1  10  244.93   21.18
 -11  -1  11   84.11    9.52
 -11  -1  11   89.54    9.41
 -11  -1  11   93.78   10.66
  11   1 -11   98.40    9.41
  11   1 -11   91.16   10.23
 -11  -1  12    8.85    5.60
 -11  -1  12   16.18    8.18
  11   1 -12   -4.06    4.23
  11   1 -12    8.53    6.40
  11   1 -13   -0.18    5.69
 -11  -1  13   -2.53    8.30
 -11  -1  13    5.52    5.69
  11   1 -13    7.76    8.46
 -11  -1  14   18.34    7.12
  11   1 -14   11.11    6.88
  11   1 -14   19.94    6.23
  11   1 -15   82.16   10.52
 -11  -1  15  112.28   12.83
 -11  -1  16    6.06    7.85
  11   1 -16   -0.36    6.24
  11   1 -17    0.18    9.81
 -11  -1  17    6.96    7.49
 -11  -1  18   96.67   12.49
  11   1 -18   96.85   15.16
 -11  -1  19   49.93   14.26
  11   1 -19   73.46   16.58
 -11   0   1   56.77    5.87
 -11   0   1   61.34    5.13
  11   0  -1   78.12    6.72
 -11   0   1   67.26    6.76
  11   0  -1   64.94    5.16
 -11   0   1   58.45    6.91
 -11   0   2   94.91    7.78
 -11   0   2  116.83    8.02
  11   0  -2   82.27    9.08
  11   0  -2  100.55    7.07
  11   0  -2   88.69    7.13
 -11   0   2   68.43    9.22
 -11   0   3   99.09    7.31
  11   0  -3   84.07    7.48
 -11   0   3   93.49    7.95
  11   0  -3   78.10    6.72
  11   0  -3   81.26    7.13
 -11   0   3   81.44    8.87
 -11   0   4   80.89    7.13
  11   0  -4   88.17    7.78
 -11   0   4   68.04    6.54
 -11   0   4   76.36    7.99
  11   0  -4   70.90    6.77
  11   0  -4   75.90    7.31
  11   0  -5   97.89    9.19
 -11   0   5  108.96    8.73
 -11   0   5  109.03    9.37
  11   0  -5  101.30    7.48
 -11   0   5   96.65    8.89
  11   0  -5   95.12    9.27
 -11   0   6   10.96    4.06
 -11   0   6   13.86    4.62
 -11   0   6   16.36    5.87
  11   0  -6   18.85    5.16
  11   0  -6    8.55    5.52
  11   0  -6    8.48    9.19
 -11   0   7   42.59    5.13
  11   0  -7   40.17    5.15
 -11   0   7   32.28    4.35
  11   0  -7   39.23    5.30
  11   0  -7   38.45    7.65
 -11   0   7   19.02    4.09
 -11   0   8   64.70    8.16
 -11   0   8   75.10    9.37
  11   0  -8   82.09    6.75
 -11   0   8   68.41    7.82
  11   0  -8   56.21    8.18
  11   0  -8   72.80    9.72
 -11   0   9   81.98   10.60
 -11   0   9   83.30    9.06
  11   0  -9   95.59   10.07
  11   0  -9   82.98    9.95
 -11   0   9   97.75    9.07
  11   0  -9   81.75    7.82
  11   0 -10    3.19    4.61
 -11   0  10    2.83    4.59
 -11   0  10   -1.09    5.07
  11   0 -10    9.36    4.59
  11   0 -10    6.76    6.40
 -11   0  10    3.02    5.69
 -11   0  11   58.12    7.77
  11   0 -11   54.11    7.30
  11   0 -11   48.58    7.95
 -11   0  11   38.86    5.60
 -11   0  11   57.14    9.08
 -11   0  12   19.96    7.84
  11   0 -12   11.13    7.60
  11   0 -12   24.23    6.95
 -11   0  12   21.30    5.78
  11   0 -13  201.71   18.19
 -11   0  13  185.30   16.77
  11   0 -13  203.46   18.90
 -11   0  14   25.70    5.53
  11   0 -14   13.07    6.36
  11   0 -14   21.95    8.21
 -11   0  15   43.04    9.82
  11   0 -15   66.07    9.82
 -11   0  16   36.08    9.29
  11   0 -16   44.30   10.54
 -11   0  17    6.07    8.04
  11   0 -17   19.65    8.57
  11   0 -18    0.00    8.75
 -11   0  18   -5.18    8.03
 -11   0  19   19.45   10.17
  11   0 -19   16.41    9.81
 -11   1   0   63.28    7.29
 -11   1   0   72.61    4.80
 -11   1   0   78.00    9.20
  11  -1   0   82.17    7.10
 -11   1   0   72.70    6.40
  11  -1   0   79.99    6.04
 -11   1   1   48.19    4.80
  11  -1  -1   40.55    4.27
 -11   1   1   53.18    5.51
  11  -1  -1   44.01    4.79
 -11   1   1   48.28    4.97
 -11   1   1   58.06    6.20
 -11   1   2    6.39    4.79
 -11   1   2    3.92    3.74
  11  -1  -2    8.19    2.85
  11  -1  -2    3.73    4.08
  11  -1  -2    3.56    6.23
 -11   1   2   -1.77    4.61
  11  -1  -3   -1.42    2.84
 -11   1   3   -4.79    4.25
  11  -1  -3   14.96    3.92
 -11   1   3    3.03    3.74
  11  -1  -3   -1.07    6.95
 -11   1   3   -1.24    2.84
 -11   1   4  225.96   16.21
 -11   1   4  233.79   14.55
  11  -1  -4  215.69   52.37
  11  -1  -4  247.08   18.27
  11  -1  -4  213.85   11.23
 -11   1   4  212.35   13.31
 -11   1   5   94.85    8.19
  11  -1  -5   95.20    8.01
 -11   1   5  102.34    7.98
  11  -1  -5   92.39    9.40
 -11   1   5   92.45    8.88
  11  -1  -5   97.08   10.16
 -11   1   6   63.30    7.09
  11  -1  -6   73.38    9.62
  11  -1  -6   66.49    7.27
 -11   1   6   55.37    8.17
  11  -1  -6   77.37    5.16
 -11   1   6   67.41    6.05
 -11   1   7   10.28    3.90
  11  -1  -7    4.27    3.91
  11  -1  -7   -4.25    3.01
 -11   1   7    2.85    4.09
  11  -1  -7    1.78    5.88
 -11   1   8   37.89    6.40
 -11   1   8   33.67    5.85
  11  -1  -8   21.35    6.23
  11  -1  -8   33.27    5.52
  11  -1  -8   29.24    4.78
  11  -1  -9  166.78   13.52
  11  -1  -9  155.55   12.58
 -11   1   9  148.46   13.82
  11  -1  -9  157.03   11.93
 -11   1   9  175.90   14.60
 -11   1  10   35.42    7.97
 -11   1  10   32.61    6.42
  11  -1 -10   32.23    7.44
  11  -1 -10   39.08    6.22
  11  -1 -10   36.00    6.59
 -11   1  11   65.48    7.85
  11  -1 -11   43.89    6.78
 -11   1  11   37.70    7.58
  11  -1 -11   55.95    7.97
 -11   1  11   59.85    8.50
 -11   1  12   23.79    6.13
  11  -1 -12   19.47    8.67
 -11   1  12   30.90    6.61
  11  -1 -12   29.47    5.72
 -11   1  13   91.87   10.01
  11  -1 -13   95.62   10.90
  11  -1 -13   69.36   10.26
  11  -1 -14   66.86   10.44
 -11   1  14   67.06    9.30
  11  -1 -14   48.64    7.69
  11  -1 -15   57.41    8.94
 -11   1  15   72.61   10.91
 -11   1  16   31.29   11.09
  11  -1 -16    8.40    8.40
  11  -1 -17   41.82    9.29
 -11   1  17   28.06   11.80
 -11   1  18   37.51   13.40
  11  -1 -18    5.00   12.32
 -11   2   0   63.28    6.01
 -11   2   0   55.36    5.36
 -11   2   0   58.79    5.68
  11  -2   0   60.21    4.80
  11  -2   0   53.38    5.36
 -11   2   0   48.67    7.64
  11  -2  -1  172.08   10.32
 -11   2   1  175.82    9.29
 -11   2   1  167.67   12.56
  11  -2  -1  183.48   13.89
  11  -2  -1  189.51   12.50
 -11   2   1  186.84   14.23
  11  -2  -2    6.96    3.57
  11  -2  -2    1.96    3.03
 -11   2   2    6.19    6.37
 -11   2   2    3.75    3.57
 -11   2   2    7.30    3.92
  11  -2  -2    8.90    6.05
 -11   2   3  306.74   16.66
  11  -2  -3  278.26   14.61
  11  -2  -3  305.57   20.67
 -11   2   3  284.14   18.88
  11  -2  -3  326.10   19.09
 -11   2   3  286.39   17.48
  11  -2  -4    5.87    3.03
 -11   2   4    6.05    2.85
  11  -2  -4    7.12    4.27
 -11   2   4    4.61    3.90
 -11   2   4    2.50    4.10
  11  -2  -4    7.48    3.92
 -11   2   5   65.66    7.30
 -11   2   5   45.96    6.06
  11  -2  -5   56.82    6.06
  11  -2  -5   56.05    5.87
  11  -2  -5   60.58    6.77
 -11   2   5   55.66    6.91
 -11   2   6  221.64   16.20
  11  -2  -6  220.12   16.55
  11  -2  -6  245.64   17.63
 -11   2   6  219.23   15.49
  11  -2  -6  213.11   19.43
  11  -2  -7  130.94   10.87
 -11   2   7  107.82   10.50
  11  -2  -7  106.38    9.61
 -11   2   7  125.88   10.15
  11  -2  -7  108.61   10.33
  11  -2  -8   33.60    5.33
  11  -2  -8   39.74    5.70
  11  -2  -8   47.19    6.41
 -11   2   8   22.99    4.28
 -11   2   8   37.52    5.51
  11  -2  -9   40.87    5.15
  11  -2  -9   39.68    6.41
  11  -2  -9   44.07    7.49
 -11   2   9   34.97    7.67
 -11   2   9   32.87    6.40
  11  -2 -10   89.32    7.99
  11  -2 -10   78.05    9.60
 -11   2  10   83.06    8.93
 -11   2  10   78.50    7.99
  11  -2 -10   80.56    8.93
  11  -2 -11   28.25    5.19
  11  -2 -11   41.35    6.03
 -11   2  11   37.91    7.51
 -11   2  11   36.74    7.10
  11  -2 -12  274.68   24.52
  11  -2 -12  301.00   20.76
 -11   2  12  307.61   24.70
  11  -2 -13   -3.37    4.79
 -11   2  13    3.94    7.34
  11  -2 -13    0.18    6.09
  11  -2 -14   99.19   10.21
 -11   2  14  101.52   13.07
  11  -2 -14   85.57   12.58
 -11   2  15   -1.79    5.73
  11  -2 -15   -0.36    4.48
 -11   2  16   18.07    8.59
  11  -2 -16    2.68    5.90
  11  -2 -17   -5.90    7.33
 -11   2  17   16.09   30.03
  11  -2 -18   23.57   10.00
 -11   2  18   42.14    9.46
  11  -3   0  103.70    6.83
  11  -3   0   94.42    5.68
 -11   3   0  100.67    9.59
 -11   3   0   94.50   10.25
 -11   3   0   95.67    7.81
 -11   3   0   87.90    6.65
  11  -3  -1   -0.36    2.84
 -11   3   1    1.44    1.98
  11  -3  -1    0.00    1.80
 -11   3   1    0.89    2.49
 -11   3   1    4.95    5.83
  11  -3  -1   -4.80    3.91
 -11   3   2   62.10    6.05
  11  -3  -2   43.26    5.52
  11  -3  -2   50.17    4.27
 -11   3   2   54.91    5.92
  11  -3  -2   54.54    5.20
 -11   3   2   54.82    8.14
 -11   3   3   33.46    4.45
  11  -3  -3   19.40    4.81
 -11   3   3    8.85    5.66
  11  -3  -3   30.27    6.59
 -11   3   3   18.64    4.12
  11  -3  -3   27.60    3.94
  11  -3  -4    4.10    5.34
  11  -3  -4    8.37    4.09
 -11   3   4   -2.30    3.90
  11  -3  -4    6.45    4.30
 -11   3   4    2.67    3.74
 -11   3   4    4.48    3.94
  11  -3  -5   83.95    7.84
 -11   3   5   83.20    6.80
 -11   3   5   80.65    6.59
  11  -3  -5   95.96    7.66
  11  -3  -5   79.07    7.87
 -11   3   5   96.69    8.50
 -11   3   6   52.19    5.18
  11  -3  -6   54.37    6.60
 -11   3   6   55.05    6.95
  11  -3  -6   60.58    6.06
  11  -3  -6   54.33    7.33
  11  -3  -7  454.42   33.36
  11  -3  -7  460.18   25.34
 -11   3   7  468.55   26.59
 -11   3   7  443.04   35.72
  11  -3  -7  449.95   33.93
  11  -3  -8    4.63    4.10
  11  -3  -8    0.18    5.36
 -11   3   8    3.75    6.07
 -11   3   8   12.49    4.28
  11  -3  -8    2.14    3.39
  11  -3  -9   50.26    6.95
 -11   3   9   44.02    7.31
  11  -3  -9   48.46    5.37
  11  -3  -9   47.02    8.55
 -11   3   9   45.60    6.26
  11  -3 -10   11.28    8.59
 -11   3  10    1.25    6.09
 -11   3  10   10.33    6.94
  11  -3 -10   -0.53    4.63
  11  -3 -10   12.46    6.41
 -11   3  11  245.06   18.64
 -11   3  11  210.12   14.59
  11  -3 -11  237.50   16.02
  11  -3 -11  229.65   17.56
  11  -3 -12    2.51    6.09
  11  -3 -12    3.02    8.18
 -11   3  12    2.33    4.48
  11  -3 -13   66.60   10.83
  11  -3 -13   77.07   11.47
 -11   3  13   54.30   10.57
 -11   3  14   -1.79    8.24
  11  -3 -14  -14.33    7.17
 -11   3  15   -3.94    7.70
 -11   3  16    4.29    9.84
  11  -3 -16   26.12   10.20
  11  -3 -17   10.01   11.26
 -11   3  17    9.83   10.36
  11  -3 -18   18.92   12.85
 -11   3  18    1.61   11.24
 -11   4   0    6.32    2.53
 -11   4   0   10.47    2.84
  11  -4   0   10.29    2.48
  11  -4   0   12.10    2.89
 -11   4   0    7.59   10.42
 -11   4   1    9.38    3.43
 -11   4   1   13.07    4.24
  11  -4  -1    9.92    2.35
  11  -4  -1   13.70    4.63
  11  -4  -1   10.66    2.67
 -11   4   1   11.02    2.84
 -11   4   2  130.42    8.90
 -11   4   2  119.15    8.84
  11  -4  -2  126.39   11.22
  11  -4  -2  126.15    8.01
 -11   4   2  112.60    9.02
  11  -4  -2  132.11   13.52
 -11   4   3    8.28    3.78
  11  -4  -3    7.92    3.24
  11  -4  -3    9.80    4.10
 -11   4   3    2.12    5.13
 -11   4   3    3.92    3.56
  11  -4  -3   10.32    3.38
  11  -4  -4   74.44    6.41
 -11   4   4   70.08    6.55
 -11   4   4   64.02    6.29
 -11   4   4   76.58    6.06
  11  -4  -4   76.78    7.73
  11  -4  -4   63.08    7.66
  11  -4  -5  245.46   13.56
  11  -4  -5  245.85   16.17
 -11   4   5  221.21   16.76
  11  -4  -5  233.04   15.52
 -11   4   5  230.09   14.17
 -11   4   5  226.48   14.91
 -11   4   6   14.17    5.74
 -11   4   6    5.71    5.18
  11  -4  -6    9.99    4.64
  11  -4  -6    6.06    5.71
  11  -4  -6   14.71    4.84
 -11   4   7  434.67   26.46
 -11   4   7  412.24   28.50
  11  -4  -7  431.46   24.14
  11  -4  -7  432.80   24.29
  11  -4  -7  414.88   35.12
  11  -4  -8   75.81    8.56
  11  -4  -8   70.14    8.23
 -11   4   8   70.32    8.23
 -11   4   8   64.79    7.88
  11  -4  -8   71.59    7.16
 -11   4   9    4.12    3.94
 -11   4   9    9.47    5.72
  11  -4  -9    3.76    4.48
  11  -4  -9    8.76    6.25
  11  -4  -9    3.21    5.17
  11  -4 -10   46.50    8.55
 -11   4  10   44.29    6.28
 -11   4  10   59.80    7.14
  11  -4 -10   55.23    7.17
  11  -4 -10   53.19    7.32
  11  -4 -11   57.59    9.27
 -11   4  11   36.95    9.33
  11  -4 -11   52.56    8.07
  11  -4 -12   61.44   11.40
 -11   4  12   66.19    9.51
  11  -4 -12   73.55    8.43
  11  -4 -13   -2.87    5.02
  11  -4 -13  -12.81    8.01
 -11   4  13   12.73    6.10
  11  -4 -14   12.90    6.09
 -11   4  14    4.12    6.45
 -11   4  15   -6.98    6.44
  11  -4 -15    5.91    5.37
  11  -4 -16    2.86    7.15
 -11   4  16    2.15    9.30
 -11   4  17   -5.71    6.43
  11  -4 -17    9.64    9.11
 -11   5   0   25.59    4.94
 -11   5   0   20.76    2.66
  11  -5   0   24.75    4.16
 -11   5   0   17.16    2.89
  11  -5   0   20.94    2.66
  11  -5  -1    5.33    2.67
  11  -5  -1    5.52    4.98
 -11   5   1    7.06    3.71
 -11   5   1    7.77    2.53
 -11   5   1    9.42    3.20
  11  -5  -1   -0.90    2.53
  11  -5  -2    5.78    2.17
 -11   5   2    6.36    4.24
  11  -5  -2    0.36    3.92
  11  -5  -2    4.45    3.20
 -11   5   2    5.87    3.56
 -11   5   2    4.33    2.35
 -11   5   3  148.39   11.15
 -11   5   3  138.75    9.62
  11  -5  -3  149.98   10.34
 -11   5   3  150.33    9.93
  11  -5  -3  147.07   11.91
  11  -5  -3  153.35    9.09
  11  -5  -4   81.84    6.78
 -11   5   4   61.34    7.31
 -11   5   4   66.18    7.08
  11  -5  -4   73.73    6.85
 -11   5   4   61.84    5.95
  11  -5  -4   77.00    7.67
 -11   5   5   61.04    6.30
 -11   5   5   54.46    6.43
  11  -5  -5   59.10    7.14
  11  -5  -5   47.09    5.17
  11  -5  -5   68.24    7.20
 -11   5   6   13.85    4.68
  11  -5  -6    8.81    4.50
 -11   5   6    7.69    4.83
  11  -5  -6    9.46    3.93
  11  -5  -6    5.19    4.83
 -11   5   7    3.95    3.23
  11  -5  -7    7.50    4.28
  11  -5  -7    5.21    3.77
 -11   5   7   14.69    5.55
  11  -5  -7   19.34    5.01
  11  -5  -8    4.82    6.07
 -11   5   8    2.87    4.84
 -11   5   8    3.23    5.02
  11  -5  -8   22.78    5.74
  11  -5  -8   11.12    5.38
  11  -5  -9    3.57    8.03
  11  -5  -9   15.04    4.48
 -11   5   9   24.23    5.56
 -11   5   9   13.97    5.55
  11  -5  -9   16.87    6.28
 -11   5  10    3.23    4.49
 -11   5  10    4.83    5.37
  11  -5 -10    4.46    4.64
  11  -5 -10    4.31    3.95
  11  -5 -10    6.26    5.72
 -11   5  11    3.77    4.49
  11  -5 -11   10.05    4.67
  11  -5 -11    6.25    7.68
  11  -5 -12    5.71    4.82
 -11   5  12   12.38    7.90
  11  -5 -12  -12.56    6.28
 -11   5  13   -0.18    7.71
  11  -5 -13    0.53    9.09
  11  -5 -13    7.89    7.53
 -11   5  14    9.32   11.11
  11  -5 -14   20.60    9.67
 -11   5  15    2.15   10.56
  11  -5 -15  -12.52    9.30
  11  -5 -16   46.45   11.08
 -11   5  16   -1.79   10.01
 -11   5  17   11.06    9.63
  11  -5 -17    2.85    8.21
  11  -6   0   63.74    4.27
 -11   6   0   64.99    4.80
 -11   6   0   66.53    6.71
 -11   6   0   55.50    5.05
 -11   6   1    1.62    2.53
  11  -6  -1    6.14    2.53
 -11   6   1    4.09    2.67
 -11   6   1   -0.35    3.71
  11  -6  -1    0.53    2.31
  11  -6  -1    9.79    4.27
 -11   6   2    2.48    5.66
  11  -6  -2    1.07    6.41
 -11   6   2    1.42    2.85
  11  -6  -2   -0.89    2.85
 -11   6   2    2.89    2.71
  11  -6  -2    2.89    2.53
 -11   6   3   57.24    5.17
  11  -6  -3   59.68    7.13
  11  -6  -3   51.54    4.82
  11  -6  -3   47.66    4.15
 -11   6   3   52.20    6.73
 -11   6   3   47.29    4.69
  11  -6  -4  126.10    6.97
 -11   6   4  110.11    8.50
 -11   6   4  107.35    8.30
  11  -6  -4  107.68    8.92
 -11   6   4  131.82   10.01
  11  -6  -4  112.76    9.20
 -11   6   5  146.72   11.28
  11  -6  -5  145.10   12.08
  11  -6  -5  155.06   12.49
  11  -6  -5  134.55    8.77
 -11   6   5  126.18   11.54
 -11   6   6    8.96    3.05
  11  -6  -6    4.86    3.24
  11  -6  -6    8.75    4.29
 -11   6   6    1.80    3.96
  11  -6  -6    5.02    2.69
  11  -6  -7   27.69    5.04
  11  -6  -7   33.55    4.67
 -11   6   7   32.19    5.75
  11  -6  -7   41.79    5.72
 -11   6   7   34.09    5.20
 -11   6   8   12.21    6.29
  11  -6  -8    3.41    5.57
  11  -6  -8    4.13    3.59
  11  -6  -8    8.75    4.47
 -11   6   8   -1.08    4.67
  11  -6  -9   19.40    5.75
 -11   6   9   27.62    5.56
  11  -6  -9   31.78    8.21
 -11   6   9   27.67    7.73
  11  -6  -9   22.24    5.92
  11  -6 -10    1.62    4.13
 -11   6  10   18.68    6.65
  11  -6 -10   11.82    5.19
  11  -6 -10    7.67    5.53
  11  -6 -11   -1.61    5.54
 -11   6  11    8.98    5.93
  11  -6 -11    3.95    4.67
  11  -6 -12   39.46   11.25
  11  -6 -12   42.89    8.97
 -11   6  12   59.40    7.72
 -11   6  13   15.24    7.17
  11  -6 -13    5.17    7.31
  11  -6 -13    6.27    6.27
  11  -6 -14   -5.19    6.45
 -11   6  14   -3.40    6.27
 -11   6  15    7.33    6.97
  11  -6 -15   18.59    8.40
 -11   6  16   17.49   11.60
  11  -6 -16    1.43    7.14
 -11   7   0   15.28    2.70
  11  -7   0   14.58    2.67
 -11   7   0   17.42    3.38
 -11   7   0   22.95    6.71
  11  -7   0   15.66    4.09
  11  -7  -1   48.25    3.92
 -11   7   1   36.50    4.63
  11  -7  -1   42.36    5.70
 -11   7   1   43.75    4.50
 -11   7   1   51.26    7.43
  11  -7  -1   48.61    4.86
  11  -7  -2   -2.49    4.45
 -11   7   2    2.65    4.42
 -11   7   2    2.52    1.98
  11  -7  -2    0.54    3.06
  11  -7  -2   -0.18    2.85
 -11   7   3   89.07    9.02
  11  -7  -3   83.72    7.31
 -11   7   3  113.43   10.19
 -11   7   3  120.81    9.57
  11  -7  -3  106.29    6.62
  11  -7  -3  103.14    8.66
  11  -7  -4    7.70    4.47
 -11   7   4    9.20    4.33
 -11   7   4   11.10    3.22
  11  -7  -4    8.74    3.74
  11  -7  -4   10.10    4.15
 -11   7   5  123.17    9.87
 -11   7   5   85.79    8.29
  11  -7  -5  100.05    8.43
  11  -7  -5   91.19    9.28
  11  -7  -5   93.00   10.09
 -11   7   6  192.52   16.75
  11  -7  -6  204.22   19.09
  11  -7  -6  191.61   14.65
  11  -7  -6  201.09   15.45
 -11   7   6  177.74   13.29
  11  -7  -7   10.00    6.07
 -11   7   7    5.57    3.77
  11  -7  -7    7.73    3.23
  11  -7  -7    7.92    3.78
 -11   7   7    5.94    4.14
  11  -7  -8   -5.93    3.24
  11  -7  -8    8.27    5.03
  11  -7  -8    0.18    4.64
 -11   7   8    4.85    3.95
 -11   7   8    6.29    5.39
 -11   7   9    0.18    3.96
  11  -7  -9   12.74    7.00
  11  -7  -9    3.24    4.32
  11  -7  -9   16.79    6.97
  11  -7 -10   49.99    8.42
  11  -7 -10   45.84    8.09
 -11   7  10   39.00    8.27
  11  -7 -11   14.85    6.26
 -11   7  11   26.04    9.52
  11  -7 -11   22.09    7.19
  11  -7 -12   35.19   12.51
 -11   7  12   63.52   10.23
  11  -7 -12   62.27    9.87
  11  -7 -13   40.86   10.93
 -11   7  13   30.64   10.57
 -11   7  14   -0.72   10.02
  11  -7 -14   12.53    9.66
  11  -7 -15    9.29    6.25
 -11   7  15    8.93    8.22
  11  -8   0   89.34    5.88
  11  -8   0   19.75    5.21
 -11   8   0  103.22    8.19
  11  -8   0   87.58    8.90
 -11   8   0   89.10    8.13
 -11   8   0   93.74    6.47
  11  -8  -1   14.59    4.81
  11  -8  -1   26.78    3.59
 -11   8   1   22.66    4.07
 -11   8   1   19.41    3.59
  11  -8  -1   11.05    3.03
 -11   8   1   18.18    3.39
 -11   8   2    2.30    5.67
  11  -8  -2    4.09    4.98
 -11   8   2    4.32    3.24
  11  -8  -2   -1.80    2.88
  11  -8  -2   -3.57    2.32
 -11   8   2    2.86    2.86
  11  -8  -3    1.07    3.92
  11  -8  -3    1.61    2.15
 -11   8   3    3.04    2.86
 -11   8   3   -5.58    2.88
  11  -8  -3    5.76    3.78
 -11   8   4  224.01   20.35
  11  -8  -4  228.70   17.30
  11  -8  -4  225.10   18.19
 -11   8   4  211.83   14.36
  11  -8  -4  235.52   15.26
 -11   8   5   58.92    8.27
 -11   8   5   52.58    7.20
  11  -8  -5   49.23    6.47
  11  -8  -5   65.36    7.20
  11  -8  -5   59.41    7.85
  11  -8  -6   90.71   10.72
 -11   8   6   86.50    8.82
  11  -8  -6   91.79   11.70
 -11   8   6   84.41    8.10
  11  -8  -6   95.68    8.10
  11  -8  -7   19.60    4.86
 -11   8   7   21.04    5.57
  11  -8  -7   23.39    4.50
 -11   8   7   18.71    5.94
  11  -8  -7   20.01    6.61
  11  -8  -8    6.47    6.83
  11  -8  -8    5.22    5.40
  11  -8  -8    6.25    5.54
 -11   8   8    8.10    5.94
  11  -8  -9   16.73    5.76
  11  -8  -9   17.05    6.10
  11  -8  -9   24.47    8.04
 -11   8   9   18.17    5.94
  11  -8 -10   32.79    8.78
 -11   8  10   47.47    9.17
  11  -8 -10   46.03    7.19
  11  -8 -11   53.71    7.01
  11  -8 -11   40.26   11.45
 -11   8  11   66.28    9.34
 -11   8  12   28.52    8.07
  11  -8 -12   23.32    6.64
  11  -8 -12   16.08    9.29
 -11   8  13    8.60    8.06
  11  -8 -13  -70.76   45.14
  11  -8 -14    4.47    8.94
 -11   8  14   10.01   10.73
 -11   8  15   18.39    9.10
  11  -8 -15   -2.50    7.32
 -11   9   0   17.76    3.23
  11  -9   0   36.96    5.38
 -11   9   0   36.85    6.38
  11  -9   0   26.37    3.03
 -11   9   0   23.34    3.56
  11  -9  -1   12.28    4.27
  11  -9  -1   14.82    3.57
 -11   9   1   23.87    3.95
 -11   9   1   15.62    4.44
  11  -9  -1   14.90    3.41
 -11   9   1   16.61    3.22
 -11   9   2    3.04    3.94
  11  -9  -2   -4.98    4.80
 -11   9   2    7.11    4.44
  11  -9  -2   -2.86    2.86
  11  -9  -2    0.54    3.41
 -11   9   2    1.26    3.41
 -11   9   3   -1.80    2.16
 -11   9   3    2.15    3.05
  11  -9  -3   -2.34    3.59
  11  -9  -3   -8.01    4.98
  11  -9  -4   79.65    8.38
 -11   9   4   69.92    9.17
 -11   9   4   61.85    7.55
  11  -9  -4   64.19    9.17
  11  -9  -4   69.93    7.01
 -11   9   5  483.60   36.38
 -11   9   5  479.02   41.72
  11  -9  -5  480.26   43.17
  11  -9  -5  492.34   37.77
  11  -9  -5  491.19   40.88
  11  -9  -6    4.28    4.28
 -11   9   6   -3.24    5.94
 -11   9   6   -4.85    3.95
  11  -9  -6    1.08    5.22
  11  -9  -7   14.01    7.55
  11  -9  -7    6.31    4.14
  11  -9  -7   10.18    5.00
 -11   9   7    4.68    6.67
  11  -9  -8   -8.11    5.40
  11  -9  -8   -2.68    3.57
 -11   9   8   -0.36    6.12
  11  -9  -8    2.33    7.90
  11  -9  -9  111.76   14.46
 -11   9   9  147.06   14.95
  11  -9  -9  131.76   12.43
  11  -9  -9  106.70   15.96
  11  -9 -10    5.91    9.49
 -11   9  10    4.14    7.73
  11  -9 -10    0.36    7.55
 -11   9  11    0.18    6.47
  11  -9 -11  -17.53   11.27
  11  -9 -11    8.26    7.36
 -11   9  12   32.46    9.33
  11  -9 -12   24.75    7.89
  11  -9 -13   18.62    7.88
 -11   9  13    5.37    7.70
  11  -9 -14    0.18   10.72
 -11   9  14   -0.54   11.44
 -11  10   0   11.78    2.68
 -11  10   0   10.49    5.15
 -11  10   0   13.26    3.76
  11 -10   0   11.29    3.23
  11 -10   0    6.07    2.50
 -11  10   1    5.19    3.40
  11 -10  -1    6.63    2.87
 -11  10   1    6.06    6.23
  11 -10  -1    4.80    4.98
  11 -10  -1    9.86    4.12
 -11  10   1    8.61    3.59
 -11  10   2    7.18    3.05
 -11  10   2    8.07    4.13
  11 -10  -2    2.31    3.38
  11 -10  -2   11.31    3.95
  11 -10  -2    9.33    3.59
  11 -10  -3   25.09    5.52
 -11  10   3   16.73    5.58
  11 -10  -3   25.30    5.20
 -11  10   3   26.38    6.28
  11 -10  -3   19.61    4.68
 -11  10   4    2.52    4.50
  11 -10  -4   13.64    5.21
  11 -10  -4    3.42    4.14
 -11  10   4    6.82    5.21
  11 -10  -4    4.10    4.81
  11 -10  -5  106.56   11.94
 -11  10   5  105.10   12.26
 -11  10   5  117.42   12.21
  11 -10  -5  108.90    8.48
  11 -10  -5  117.25    9.88
 -11  10   5  106.18   11.72
 -11  10   6  129.66   12.81
  11 -10  -6  128.01   13.11
  11 -10  -6  140.14   13.35
  11 -10  -6  133.39   11.42
  11 -10  -7    0.36    5.77
 -11  10   7    8.47    6.31
  11 -10  -7   12.56    5.74
  11 -10  -7    4.64    4.64
  11 -10  -8    0.54    7.71
  11 -10  -8    3.42    4.87
  11 -10  -8   -3.21    6.60
 -11  10   8   -3.96    7.39
  11 -10  -9    9.10    6.24
  11 -10  -9    1.79    8.78
  11 -10  -9    7.20    7.38
 -11  10   9   -2.34    7.20
  11 -10 -10   12.05    8.27
  11 -10 -10   -8.41    9.13
 -11  10  10   -2.88    8.45
 -11  10  11    1.08    9.16
  11 -10 -11   -3.05    8.08
 -11  10  12    1.97    8.07
 -11  10  12   30.30   16.14
  11 -10 -12   16.85    6.81
 -11  10  13   44.02   11.28
  11 -10 -13   39.19    9.31
 -11  10  13   37.05   11.63
  11 -11   0   28.29    4.48
 -11  11   0   32.03    4.29
 -11  11   0   30.88    6.25
 -11  11   0   24.17    4.48
  11 -11   0   36.51    4.29
  11 -11  -1    5.55    3.04
 -11  11   1    3.04    2.86
  11 -11  -1    7.47    3.73
  11 -11  -1    6.46    3.41
 -11  11   1    2.33    3.59
 -11  11   2   52.73    7.20
 -11  11   2   54.10    7.88
  11 -11  -2   44.46    6.30
  11 -11  -2   69.86    7.64
  11 -11  -2   52.31    5.55
  11 -11  -3   99.71    8.48
 -11  11   3   76.34    8.06
 -11  11   3   89.77    8.48
  11 -11  -3   91.03    8.71
  11 -11  -3   84.04    8.96
 -11  11   4   36.57    8.60
  11 -11  -4   29.35    4.98
  11 -11  -4   42.48    7.17
  11 -11  -4   35.38    5.78
 -11  11   4   29.78    5.78
  11 -11  -5   21.49    5.96
  11 -11  -5   -4.81    6.41
 -11  11   5   22.93    6.68
  11 -11  -5   -5.02    5.92
  11 -11  -6    6.50    4.51
  11 -11  -6    5.70    6.06
 -11  11   6    7.58    4.69
  11 -11  -6   12.37    8.61
  11 -11  -7   32.25    8.55
  11 -11  -7   46.06    9.86
 -11  11   7   26.53    6.86
  11 -11  -7   43.68    6.86
  11 -11  -8   14.69    7.34
  11 -11  -8    4.69    5.41
  11 -11  -8    7.84    7.31
 -11  11   8   16.59    7.03
  11 -11  -9    5.94    5.22
  11 -11  -9    4.29    8.95
 -11  11   9   -2.34    5.94
 -11  11  10    3.42    9.53
  11 -11 -10    6.12    7.73
  11 -11 -11  -11.67    8.26
 -11  11  11   -1.80    9.34
  11 -11 -12   89.80   13.45
 -11  11  12  104.31   12.91
 -11  12   0   12.21    4.67
 -11  12   0    5.54    3.57
  11 -12   0    3.05    3.23
 -11  12   1  124.96   11.17
  11 -12  -1  115.09   12.25
 -11  12   1  130.71   11.27
  11 -12  -1  153.96   14.05
  11 -12  -2    6.75    5.69
 -11  12   2    3.25    4.33
  11 -12  -2   -7.76    4.15
 -11  12   2    6.98    5.72
  11 -12  -3   12.29    5.24
  11 -12  -3    6.39    4.44
 -11  12   3    7.70    6.80
 -11  12   3    8.49    5.42
  11 -12  -4    4.26    6.57
  11 -12  -4    4.70    3.80
 -11  12   4   -8.50    5.60
  11 -12  -5   63.47    8.89
 -11  12   5   56.22    7.05
  11 -12  -5   69.97    9.22
  11 -12  -6   37.05    6.87
  11 -12  -6   43.58    9.61
 -11  12   6   33.97    7.41
 -11  12   7   -2.89    5.78
  11 -12  -7  -11.03    8.54
  11 -12  -7    5.24    4.88
 -11  12   8   44.91   10.10
  11 -12  -8   54.48    9.38
 -11  12   9    8.65    7.21
  11 -12  -9   -1.98    6.85
  11 -12 -10   26.26   11.33
 -11  12  10   12.23   12.59
 -11  12  11  -14.18    8.26
  11 -13   0   32.25    9.73
 -11  13   0   25.51    5.53
  11 -13  -1   29.98    5.96
 -11  13   1   25.53    6.25
  11 -13  -2    7.28    6.75
 -11  13   2    6.15    5.60
  11 -13  -2    8.86    5.61
 -11  13   3    3.44    6.33
  11 -13  -3   -7.28    6.39
  11 -13  -3    2.90    4.34
  11 -13  -4   46.14    9.58
  11 -13  -4   57.56    7.97
 -11  13   4   47.78    7.96
  11 -13  -5    8.14    5.61
  11 -13  -5   10.30    8.34
 -11  13   5   11.76    6.69
  11 -13  -6   40.69    7.42
 -11  13   6   40.87    7.41
 -11  13   7   52.38    9.39
  11 -13  -7   54.02    8.49
 -11  13   8   19.84    7.58
  11 -13  -8    9.74    7.04
 -11  13   9   56.19   14.05
  11 -13  -9   41.97   10.99
 -11  14   0   27.96    7.12
  11 -14   0   28.37    5.24
 -11  14   1    7.96    4.89
 -11  14   2    2.90    6.16
 -11  14   3    0.18    4.71
 -11  14   4   14.31    5.80
 -11  14   5   39.29    7.24
  11 -14  -6   -7.05    5.61
 -11  14   6   -4.52    7.42
 -11  14   7    0.90    8.85
  11 -14  -7   10.84    7.23
 -11  15   0    3.98    4.16
 -11  15   1   -3.99    5.98
 -11  15   2   23.39    5.44
 -11  15   3    8.52    6.35
 -11  15   4    0.00    6.71
 -11  15   5    9.60    6.52
 -11  16   0   -5.44    6.71
 -11  16   1   11.06    7.80
 -11  16   2   -0.91    7.62
 -10 -12   9   26.94   14.36
 -10 -12  10    4.60    7.44
 -10 -11   4   48.38   10.99
 -10 -11   4   49.20   13.85
  10  11  -4   50.62    9.77
 -10 -11   5    5.50    7.45
  10  11  -5  -18.84   15.11
 -10 -11   5   15.11   13.15
 -10 -11   6    4.27    8.36
  10  11  -6    5.51    7.29
 -10 -11   7   31.11   12.62
  10  11  -7   15.11   11.38
 -10 -11   8    7.82    9.59
  10  11  -8   18.83    9.42
 -10 -11   9   74.55   12.60
  10  11  -9   96.03   14.56
  10  11 -10   70.19   13.83
 -10 -11  10   79.58   15.42
 -10 -11  11    7.43    7.08
  10  11 -11   10.79    7.96
 -10 -11  12   86.88   13.07
  10  11 -12   82.82   12.19
  10  11 -13   58.34   10.58
 -10 -11  13   47.06   10.40
 -10 -11  14   18.47   14.43
  10  11 -14   26.57   10.03
  10  10  -1   15.08    7.98
 -10 -10   1   -7.45    8.34
 -10 -10   1   15.22    9.20
 -10 -10   2   56.71   10.28
  10  10  -2   58.76   10.12
 -10 -10   2   69.95   12.43
  10  10  -3   10.49   10.13
 -10 -10   3    4.08    7.45
 -10 -10   3   14.39   22.92
  10  10  -4   15.65    9.78
 -10 -10   4   15.10    7.28
 -10 -10   4   29.35   11.21
 -10 -10   5   -0.18    7.30
 -10 -10   5  -10.31    8.00
  10  10  -5    6.76    8.01
 -10 -10   6    9.44   10.68
  10  10  -6   20.30   10.86
  10  10  -7   27.06    7.83
 -10 -10   7   15.31    8.19
  10  10  -8   -0.53    6.94
 -10 -10   8    4.27    9.07
 -10 -10   9    5.68    6.75
  10  10  -9   -1.07    8.53
  10  10 -10   59.59   10.47
 -10 -10  10   68.28   14.37
  10  10 -11   53.46    8.14
 -10 -10  11   52.40   12.92
 -10 -10  12    2.12    7.77
  10  10 -12    1.06    7.60
 -10 -10  13   50.78    9.87
  10  10 -13   38.96   11.11
  10  10 -14   41.53    9.68
 -10 -10  14   35.02    8.62
  10  10 -15    2.81    9.84
 -10 -10  15   -2.11    7.73
 -10 -10  16  -24.58   13.69
  10  10 -16   21.07   12.82
  10   9  -1   -3.37    9.59
 -10  -9   1   17.54    8.33
 -10  -9   1    1.60   10.48
  10   9  -2   -2.13    5.51
 -10  -9   2   14.20    8.16
 -10  -9   2   -5.15    7.82
  10   9  -3    2.67    5.87
 -10  -9   3    8.89    5.15
  10   9  -3    7.90    8.43
 -10  -9   3   -3.91    6.05
  10   9  -4    5.17    5.17
 -10  -9   4    6.23    7.12
  10   9  -4   10.88    8.25
 -10  -9   4   14.43    8.73
  10   9  -5    0.89    7.31
 -10  -9   5    8.91    6.41
  10   9  -5   -2.81    8.07
 -10  -9   5    7.13    9.62
 -10  -9   6   18.00    9.09
 -10  -9   6   24.80    6.96
  10   9  -6   19.43    8.56
 -10  -9   7  172.12   19.25
  10   9  -7  178.90   16.04
  10   9  -7  141.20   15.00
 -10  -9   8   -0.89    8.72
  10   9  -8   17.31    6.96
  10   9  -8    0.36    8.54
 -10  -9   9   11.02    5.87
  10   9  -9    5.15    6.04
  10   9  -9   13.20    7.13
  10   9 -10    6.59    9.09
 -10  -9  10  -12.77   10.11
  10   9 -10    3.02    8.87
 -10  -9  10    4.06    6.89
  10   9 -11   74.89   11.51
  10   9 -11   31.31    9.43
 -10  -9  11   53.82   11.33
 -10  -9  11   58.68    9.87
 -10  -9  11   62.07    5.49
 -10  -9  12    7.27    4.61
 -10  -9  12    4.75    7.75
  10   9 -12   15.55    8.66
 -10  -9  12    2.83    6.18
  10   9 -13   23.63    6.35
 -10  -9  13   13.22    8.11
 -10  -9  13   15.98    5.68
 -10  -9  14   38.04    8.18
  10   9 -14   39.61    9.68
 -10  -9  14   42.08    8.28
 -10  -9  15   -1.60    6.40
  10   9 -15    0.88    7.21
 -10  -9  15   -5.10    7.03
  10   9 -16   41.65   12.30
 -10  -9  16   46.08    9.96
 -10  -9  16   58.69   11.95
 -10  -9  17   87.51   12.63
  10   9 -17   65.00   11.24
 -10  -9  17   69.04   14.23
 -10  -8   1    7.47    8.71
  10   8  -1   13.55   11.27
 -10  -8   1    9.04    6.38
  10   8  -1    1.96    8.35
  10   8  -2    9.96    8.72
 -10  -8   2   12.63    8.72
 -10  -8   2    5.86    6.93
  10   8  -2  -11.78   11.08
  10   8  -3   25.83    9.26
 -10  -8   3   21.53    5.51
 -10  -8   3   27.79    9.26
  10   8  -3   16.87   12.30
  10   8  -4   -8.78    8.43
 -10  -8   4    9.98    5.88
 -10  -8   4   -4.64    8.38
  10   8  -4   -2.14    7.13
 -10  -8   5  111.50   13.20
  10   8  -5  106.49   12.98
  10   8  -5  117.39   14.99
 -10  -8   5  112.95   11.60
  10   8  -6   54.02   10.00
  10   8  -6   51.56    9.46
 -10  -8   6   54.41   10.88
 -10  -8   6   56.99    7.68
  10   8  -7   55.27    7.67
  10   8  -7   53.41    9.11
 -10  -8   7   71.49   10.16
  10   8  -7   45.24   10.87
 -10  -8   8   12.55    2.30
  10   8  -8   14.21    6.84
 -10  -8   8   12.41    4.26
  10   8  -8   16.07    5.71
 -10  -8   8   30.98    9.26
  10   8  -8   10.86    9.79
 -10  -8   9   -0.35    2.48
  10   8  -9    6.40    6.22
  10   8  -9   -2.85    7.49
  10   8  -9    0.00    6.14
 -10  -8   9   10.60    3.71
 -10  -8   9   -0.53    6.75
  10   8 -10   54.67   10.33
 -10  -8  10   59.27    9.18
  10   8 -10   78.76    8.69
 -10  -8  10   71.89    6.94
 -10  -8  10   89.41    9.94
  10   8 -11   -4.43    8.14
 -10  -8  11   18.87    6.52
  10   8 -11   -5.87    8.89
 -10  -8  11   20.36    8.32
 -10  -8  12   55.47    7.95
 -10  -8  12   44.46    8.47
  10   8 -12   56.71    6.89
  10   8 -13   28.22    6.70
 -10  -8  13   12.70    6.88
 -10  -8  13    4.95    8.83
 -10  -8  14    0.53    5.81
  10   8 -14   22.19    8.10
 -10  -8  15   -7.39    9.50
  10   8 -15   -2.64    7.04
 -10  -8  16    6.16   11.26
  10   8 -16  -19.53   11.43
 -10  -8  17   33.78    8.44
  10   8 -17   44.15    9.85
 -10  -8  18   -1.76   14.96
  10   8 -18    7.74   10.38
 -10  -7   1   31.58    6.39
  10   7  -1   29.22    8.98
  10   7  -1   26.33    6.05
 -10  -7   1   36.29    7.47
 -10  -7   2   25.29    6.23
 -10  -7   2   60.95    8.18
  10   7  -2   28.31    7.03
  10   7  -2   25.82    5.52
 -10  -7   3    9.45    4.81
  10   7  -3    5.62    5.27
  10   7  -3    8.74    5.88
 -10  -7   3  -12.64    6.05
 -10  -7   4    2.50    4.64
  10   7  -4   -3.93    4.64
 -10  -7   4    0.00    6.06
  10   7  -4    3.51    7.90
 -10  -7   5    5.54    6.25
  10   7  -5   16.78    5.00
 -10  -7   5    7.50    5.18
  10   7  -5   17.90    7.90
 -10  -7   6   52.08    3.37
  10   7  -6   68.78   10.72
 -10  -7   6   48.19    8.03
 -10  -7   6   57.32    3.38
  10   7  -6   61.22    7.50
  10   7  -6   44.56    7.72
 -10  -7   6   65.63    8.41
  10   7  -7   17.72    8.07
  10   7  -7   13.39    7.86
  10   7  -7    6.60    7.31
 -10  -7   7    0.36    7.67
 -10  -7   7    2.13    3.55
  10   7  -8   15.49    7.66
 -10  -7   8    8.90    8.01
 -10  -7   8   10.96    4.42
  10   7  -8   -4.21    5.97
  10   7  -8    9.46    5.00
  10   7  -9  105.69   13.52
  10   7  -9  123.15   12.09
 -10  -7   9  123.61    9.55
  10   7  -9  118.16   11.41
 -10  -7   9  127.77   12.26
  10   7 -10   -2.31    4.27
 -10  -7  10   -8.48    4.77
 -10  -7  10    0.18    7.27
  10   7 -10  -13.00    7.38
  10   7 -10   -3.55    5.67
 -10  -7  11   27.61    8.49
 -10  -7  11   22.28    7.43
  10   7 -11   32.92    8.32
  10   7 -11   18.65    6.75
  10   7 -11   20.22    7.38
  10   7 -12   -0.88    5.83
 -10  -7  12   -3.71    5.48
 -10  -7  12    2.30    7.44
  10   7 -12    8.87    6.38
  10   7 -13   53.80    7.59
 -10  -7  13   59.45    9.53
 -10  -7  13   36.01    7.10
  10   7 -14   53.05    8.64
 -10  -7  14   36.48    6.52
 -10  -7  15    2.99    8.28
  10   7 -15   -4.76    6.69
  10   7 -16    6.34    9.87
 -10  -7  16   -1.06   13.04
  10   7 -17   11.81    8.81
 -10  -7  17   24.32    9.34
  10   7 -18    4.06   10.05
 -10  -7  18    2.12   10.93
 -10  -6   1  139.90   14.42
  10   6  -1  144.71   13.17
 -10  -6   1  146.04   13.84
  10   6  -1  161.24   13.91
  10   6  -2   28.51    7.31
  10   6  -2   29.01    8.09
 -10  -6   2   30.22    6.93
 -10  -6   2   31.36    8.02
  10   6  -3    6.68    4.57
  10   6  -3    7.31    5.53
 -10  -6   3   -3.75    5.35
 -10  -6   3   10.15    4.81
  10   6  -4   -1.61    4.46
  10   6  -4   -8.43    4.92
 -10  -6   4   -4.10    3.75
 -10  -6   4    3.75    5.00
  10   6  -5    0.00    4.47
 -10  -6   5    1.43    1.61
  10   6  -5    1.93    7.20
 -10  -6   5    9.47    3.93
  10   6  -5   -1.79    3.93
 -10  -6   5   -3.21    3.75
 -10  -6   6   -0.36    5.90
 -10  -6   6   11.71    3.02
  10   6  -6   13.93    6.79
 -10  -6   6    5.97    5.62
  10   6  -6    2.86    4.46
  10   6  -6   14.39    5.79
 -10  -6   6   16.60    4.64
 -10  -6   7    5.17    6.95
 -10  -6   7   -1.42    3.01
  10   6  -7    2.86    5.89
  10   6  -7   -8.07    6.67
  10   6  -7   -8.56    5.53
  10   6  -8   -7.55    5.44
 -10  -6   8   11.31    3.71
 -10  -6   8    1.78    6.76
  10   6  -8    0.89    6.05
  10   6  -8    7.49    4.99
 -10  -6   9   17.23    4.97
  10   6  -9   14.60    5.34
 -10  -6   9   14.33    5.49
  10   6  -9   22.66    8.43
  10   6  -9   19.36    5.51
  10   6 -10   24.08    6.86
 -10  -6  10   11.17    7.09
  10   6 -10   19.03    5.69
 -10  -6  10   29.78    8.15
  10   6 -10   14.00    7.09
 -10  -6  11   10.62    7.61
 -10  -6  11   -1.24    6.22
  10   6 -11    2.30    5.48
  10   6 -11    5.86    5.68
  10   6 -11    2.46    8.09
  10   6 -12    6.56    6.73
  10   6 -12   12.37    6.18
 -10  -6  12   14.24    6.41
  10   6 -12   12.32    5.46
 -10  -6  12   16.08    5.48
 -10  -6  13   12.88    6.00
  10   6 -13   24.53    7.41
 -10  -6  13   20.86    8.56
 -10  -6  14   32.46    7.76
  10   6 -14   33.87    8.12
  10   6 -15   94.22   10.06
 -10  -6  15   79.40   13.23
  10   6 -16   16.94    8.83
 -10  -6  16   -1.77   10.77
  10   6 -17   15.72    7.42
 -10  -6  17   -9.36    8.83
 -10  -6  18   13.79   11.49
  10   6 -18    5.30   10.07
  10   6 -19   18.22   10.08
 -10  -6  19   -3.01    8.49
  10   5  -1   39.17    6.23
  10   5  -1   33.09    7.39
 -10  -5   1   20.06    6.51
 -10  -5   1   32.12    4.79
 -10  -5   1   20.12    8.01
  10   5  -2    8.26    6.33
  10   5  -2   18.72    4.28
 -10  -5   2   22.22    4.98
 -10  -5   2   16.69    2.13
 -10  -5   2   16.88    6.86
 -10  -5   2   20.50    5.17
 -10  -5   3    4.98    2.13
 -10  -5   3    8.55    4.27
 -10  -5   3   -0.18    5.71
  10   5  -3   -3.57    5.17
  10   5  -3    0.00    4.22
 -10  -5   3    1.23    4.22
  10   5  -4   19.81    6.78
  10   5  -4   -1.43    5.89
  10   5  -4    1.23    5.27
 -10  -5   4   -5.36    6.43
 -10  -5   4   11.94    6.32
 -10  -5   4    4.64    1.96
 -10  -5   4    3.75    3.92
  10   5  -5   17.73    5.44
  10   5  -5   30.53    7.32
 -10  -5   5   20.36    4.46
  10   5  -5   15.36    5.36
 -10  -5   5   21.62    5.90
 -10  -5   5   14.92    4.57
 -10  -5   5   18.99    3.02
 -10  -5   6    3.22    3.94
 -10  -5   6   -6.32    5.79
  10   5  -6   -0.18    5.53
  10   5  -6   -3.21    4.46
 -10  -5   6    0.18    4.28
  10   5  -6   -8.60    6.50
 -10  -5   6    2.66    3.19
  10   5  -7   -1.60    4.10
 -10  -5   7    0.00    3.56
  10   5  -7    2.32    4.28
  10   5  -7    7.38    4.74
 -10  -5   7    3.36    3.36
 -10  -5   7    1.58    4.92
  10   5  -8   10.85    6.05
 -10  -5   8   11.03    6.58
  10   5  -8   14.43    6.59
  10   5  -8    2.46    7.20
 -10  -5   8    7.10    4.61
 -10  -5   8    7.03    5.97
  10   5  -9   12.48    5.45
 -10  -5   9   -2.64    4.92
  10   5  -9   -4.08    4.97
 -10  -5   9    1.78    4.80
  10   5  -9   10.32    5.69
 -10  -5   9    1.95    5.15
 -10  -5  10  118.19    9.81
  10   5 -10  130.52   11.26
  10   5 -10  111.27   12.05
 -10  -5  10  116.23   12.05
  10   5 -10  124.56   12.62
 -10  -5  10  122.95   13.19
 -10  -5  11   24.06    4.60
  10   5 -11   16.90    6.16
  10   5 -11   21.94    6.02
  10   5 -11    9.58    8.16
 -10  -5  11   17.86    6.79
  10   5 -12   92.62   10.96
  10   5 -12   94.39    9.57
 -10  -5  12   96.33   10.25
  10   5 -12   75.03   11.98
 -10  -5  12   74.62    8.77
  10   5 -13    0.35    5.81
 -10  -5  13    7.42    5.65
 -10  -5  13   -1.07    6.63
  10   5 -13    0.18    4.59
 -10  -5  14   24.39    7.07
  10   5 -14   18.91    5.83
 -10  -5  15   -3.01    7.42
  10   5 -15   15.03    5.30
 -10  -5  16   44.40   10.61
  10   5 -16   40.87   11.15
  10   5 -17    5.13    7.61
 -10  -5  17   -0.53    8.68
 -10  -5  18    0.53   11.52
  10   5 -18   15.42    9.92
 -10  -5  19   85.65   13.83
  10   5 -19   67.03   10.99
 -10  -4   1   15.63    2.66
 -10  -4   1   15.66    5.28
  10   4  -1   -1.23    5.28
  10   4  -1   18.70    4.45
 -10  -4   1   21.73    4.63
 -10  -4   1   13.31    4.61
 -10  -4   2   18.36    8.02
 -10  -4   2   -6.22    5.33
 -10  -4   2   -2.46    4.40
  10   4  -2    1.43    4.81
 -10  -4   2    3.20    2.49
  10   4  -2    5.80    4.04
  10   4  -3   61.75    7.50
  10   4  -3   49.74    7.03
 -10  -4   3   50.50    5.18
 -10  -4   3   48.72    7.67
 -10  -4   3   56.42    6.33
 -10  -4   3   64.62    7.83
 -10  -4   4   -9.46    5.71
 -10  -4   4    4.81    6.24
 -10  -4   4    0.70    3.34
  10   4  -4   -7.38    4.04
 -10  -4   4   -1.24    2.31
  10   4  -4    0.71    3.57
  10   4  -4    0.18    5.18
 -10  -4   5    2.64    6.50
 -10  -4   5   -6.07    4.29
  10   4  -5    0.54    5.00
  10   4  -5    2.64    6.32
 -10  -4   5   -0.53    3.54
 -10  -4   5   -2.86    3.75
  10   4  -5    1.25    3.57
  10   4  -6   53.86    8.21
 -10  -4   6   68.18    5.15
 -10  -4   6   60.44    7.03
  10   4  -6   62.55    6.85
 -10  -4   6   56.14    7.33
 -10  -4   6   54.40    6.24
  10   4  -6   55.29    6.96
  10   4  -7    5.34    4.63
 -10  -4   7   -5.80    5.45
 -10  -4   7    7.66    3.38
  10   4  -7   -4.75   10.72
 -10  -4   7    7.12    3.92
  10   4  -7    3.21    4.81
  10   4  -8   60.37    7.30
  10   4  -8   66.83    8.53
 -10  -4   8   53.11    7.21
 -10  -4   8   51.62    6.61
 -10  -4   8   57.94    7.82
  10   4  -8   65.06    7.03
  10   4  -9   29.45    6.56
  10   4  -9    4.62    4.62
 -10  -4   9   17.74    6.56
 -10  -4   9   15.76    3.94
 -10  -4   9   18.47    5.28
  10   4  -9   22.87    5.45
  10   4 -10   89.82    9.39
  10   4 -10   95.37    8.17
 -10  -4  10   85.73    8.63
 -10  -4  10   98.33    8.26
 -10  -4  10  101.69    8.51
  10   4 -10   96.12   10.74
  10   4 -11  457.84   39.92
  10   4 -11  471.20   33.82
 -10  -4  11  466.19   36.12
 -10  -4  11  443.80   34.70
 -10  -4  11  489.42   34.88
  10   4 -11  451.60   35.06
  10   4 -12    9.56    7.08
  10   4 -12    1.77    6.37
 -10  -4  12   -5.13    6.55
 -10  -4  12    0.72    4.86
  10   4 -12    8.11    7.93
  10   4 -13   26.09    6.87
 -10  -4  13   15.47    6.66
  10   4 -13   33.45    9.56
 -10  -4  13   44.60    8.67
  10   4 -14   29.04    6.02
 -10  -4  14   33.47    6.55
 -10  -4  15   30.13    7.97
  10   4 -15   11.16    6.38
 -10  -4  16   14.54    8.69
  10   4 -16   13.30    8.51
 -10  -4  17   10.65    6.92
  10   4 -17    6.21    6.04
  10   4 -18   89.89   12.61
 -10  -4  18  103.04   14.75
  10   4 -19   53.50   12.44
 -10  -4  19   45.86   13.33
 -10  -3   1   20.58    6.74
 -10  -3   1   22.18    4.75
  10   3  -1   30.45    5.70
 -10  -3   1   30.63    5.52
  10   3  -1   21.47    4.22
 -10  -3   1   22.08    3.38
 -10  -3   2   67.57    8.20
  10   3  -2   82.68    7.74
  10   3  -2   76.30    6.60
 -10  -3   2   66.50    7.57
 -10  -3   2   62.60    5.53
 -10  -3   2   58.09    7.64
  10   3  -3    3.17    5.28
  10   3  -3   13.73    4.28
 -10  -3   3    1.25    5.52
 -10  -3   3    4.40    3.52
 -10  -3   3    4.10    5.18
  10   3  -3    8.74    5.00
 -10  -3   3    9.76    2.13
 -10  -3   4  133.82   10.16
 -10  -3   4  130.14   10.00
 -10  -3   4  122.02    9.15
 -10  -3   4  110.17    9.25
  10   3  -4  122.47    7.32
  10   3  -4  123.58   10.70
  10   3  -4  131.34   10.55
 -10  -3   5   32.65    5.53
 -10  -3   5   22.13    4.82
  10   3  -5   37.10    6.51
 -10  -3   5   29.79    3.93
  10   3  -5   35.84    6.95
 -10  -3   5   30.95    5.63
  10   3  -5   25.87    4.46
  10   3  -6    0.35    3.17
 -10  -3   6    8.41    3.22
  10   3  -6    3.74    4.46
  10   3  -6    7.13    5.35
 -10  -3   6    1.96    4.29
 -10  -3   6    1.23    3.87
 -10  -3   6    6.59    5.35
 -10  -3   7   70.03    8.45
  10   3  -7   83.22    8.10
  10   3  -7   63.78    7.66
 -10  -3   7   89.67    8.19
 -10  -3   7   68.06    6.47
  10   3  -7   82.55    8.36
 -10  -3   8   20.25    6.39
 -10  -3   8   18.54    5.40
  10   3  -8   18.87    6.41
 -10  -3   8   11.09    4.40
  10   3  -8   14.74    4.26
  10   3  -8   15.49    5.28
 -10  -3   9  128.56   11.45
 -10  -3   9  123.11   10.29
  10   3  -9  120.38    9.25
  10   3  -9  130.38   10.29
 -10  -3   9  128.52    8.30
  10   3  -9  120.11   13.91
 -10  -3  10   14.18    6.38
 -10  -3  10    5.41    5.23
 -10  -3  10   15.86    4.93
  10   3 -10   10.75    4.93
  10   3 -10   16.16    6.21
  10   3 -10   18.79    7.09
  10   3 -11  110.81   11.35
  10   3 -11  100.47   11.16
 -10  -3  11  109.86    9.57
 -10  -3  11   90.79   12.27
  10   3 -11   89.72    9.34
 -10  -3  11  105.40   10.40
 -10  -3  12   10.11    6.86
  10   3 -12   -1.06    6.03
 -10  -3  12    8.64    5.64
  10   3 -12    9.35    5.11
  10   3 -12    4.25    4.78
 -10  -3  12   16.84    7.27
 -10  -3  13    7.76    5.41
 -10  -3  13    7.27    6.74
  10   3 -13    1.94    5.11
  10   3 -13   20.75    9.05
 -10  -3  14   40.74    8.11
  10   3 -14   43.14    9.76
 -10  -3  14   41.18    8.88
  10   3 -14   51.16    8.29
  10   3 -15   23.28    7.11
 -10  -3  15   15.81    6.40
 -10  -3  16   62.42   10.14
  10   3 -16   17.61    8.36
 -10  -3  17   -1.60    5.87
  10   3 -17    7.47    7.47
  10   3 -18   34.55    8.90
 -10  -3  18   32.94    8.73
  10   3 -19   88.17   14.07
 -10  -3  19   94.23   16.57
 -10  -2   1    5.81    3.52
 -10  -2   1    2.85    4.63
  10   2  -1    4.10    4.99
  10   2  -1    5.28    2.99
 -10  -2   1    6.42    3.39
 -10  -2   1    3.37    6.21
  10   2  -2  333.27   18.67
 -10  -2   2  295.29   21.53
 -10  -2   2  297.54   18.14
 -10  -2   2  294.68   18.01
 -10  -2   2  290.91   18.37
  10   2  -2  278.98   19.79
 -10  -2   2  335.04   18.65
  10   2  -2  296.60   18.18
  10   2  -3  268.26   16.38
  10   2  -3  263.90   14.82
 -10  -2   3  279.02   18.14
 -10  -2   3  261.38   23.08
  10   2  -3  264.46   18.72
 -10  -2   3  299.57   15.17
 -10  -2   3  286.08   16.90
 -10  -2   4  128.90   10.86
  10   2  -4  130.80    8.39
  10   2  -4  152.45    8.81
 -10  -2   4  127.72   10.42
  10   2  -4  140.46   12.66
 -10  -2   4  141.36   10.92
 -10  -2   4  143.47   10.35
 -10  -2   5   96.98    7.85
  10   2  -5  105.38    7.85
  10   2  -5  100.17   10.52
 -10  -2   5   99.14    8.92
  10   2  -5  105.29    7.93
 -10  -2   5   97.87    7.57
 -10  -2   5   99.84    9.33
 -10  -2   6    2.31    3.92
  10   2  -6   -0.89    3.92
 -10  -2   6    3.79    3.79
  10   2  -6   10.69    5.35
 -10  -2   6    0.00    3.35
 -10  -2   6    3.21    6.25
  10   2  -6   10.57    4.40
  10   2  -7   44.05    7.05
  10   2  -7   60.03    8.02
 -10  -2   7   43.23    4.70
 -10  -2   7   35.42    5.29
 -10  -2   7   51.39    5.87
  10   2  -7   48.36    4.98
  10   2  -8   50.97    5.51
  10   2  -8   44.14    5.70
 -10  -2   8   43.33    4.80
 -10  -2   8   38.43    7.93
  10   2  -8   40.54    7.23
 -10  -2   8   41.27    4.89
  10   2  -9   68.68    7.45
  10   2  -9   57.43    7.83
  10   2  -9   72.65    6.88
 -10  -2   9   84.92    7.24
 -10  -2   9   76.88    6.00
 -10  -2   9   92.10    9.05
 -10  -2  10  123.50   11.00
 -10  -2  10  105.55   10.14
  10   2 -10  112.59   11.55
  10   2 -10  111.83   11.29
 -10  -2  10  100.36    9.88
  10   2 -10  122.44    9.58
 -10  -2  11    0.00    5.61
  10   2 -11    3.88    4.41
  10   2 -11   -5.15    3.91
  10   2 -11   -6.74    6.03
 -10  -2  11   -3.88    4.23
  10   2 -11    7.06    5.12
 -10  -2  11   -1.07    4.26
 -10  -2  12   17.90    5.24
  10   2 -12   24.18    6.00
  10   2 -12   18.12    6.22
 -10  -2  12   26.29    5.33
 -10  -2  12   16.76    5.12
  10   2 -12   11.15    5.13
  10   2 -13    8.65    7.59
 -10  -2  13    6.53    5.47
 -10  -2  13    2.84    4.80
  10   2 -13   15.83    6.05
 -10  -2  13   10.48    6.68
 -10  -2  14   93.27   12.28
  10   2 -14  104.84   11.93
  10   2 -14   81.55   10.06
 -10  -2  15   19.78    6.41
  10   2 -15   18.53    5.88
  10   2 -16   -7.67    8.02
 -10  -2  16   -5.35    7.49
  10   2 -17   91.86   13.56
 -10  -2  17   81.88   11.42
 -10  -2  18   13.56    8.74
  10   2 -18   26.40    8.92
  10   2 -19   18.20    9.28
 -10  -2  19    3.03    8.03
 -10  -1   1   53.34    6.56
 -10  -1   1   61.90    6.00
  10   1  -1   68.89    6.05
 -10  -1   1   69.07    5.88
 -10  -1   1   57.82    4.31
 -10  -1   1   60.55    5.34
  10   1  -1   77.94    6.53
 -10  -1   2  112.83    7.95
  10   1  -2  101.86    9.08
 -10  -1   2  105.69    8.20
  10   1  -2  120.07    7.23
  10   1  -2  122.44    7.67
 -10  -1   2  123.78    7.76
 -10  -1   2  125.80    8.87
 -10  -1   3  765.47   38.78
  10   1  -3  741.65   34.98
 -10  -1   3  734.95   42.48
  10   1  -3  793.59   46.16
 -10  -1   3  741.34   40.58
  10   1  -3  837.20   42.70
 -10  -1   3  776.62   43.00
 -10  -1   4  123.05    8.38
  10   1  -4  116.28    6.42
 -10  -1   4  128.05    8.82
 -10  -1   4  110.99    8.72
  10   1  -4  105.48   10.69
 -10  -1   4  106.62    8.71
  10   1  -4  124.86    8.29
  10   1  -5   56.27    6.35
 -10  -1   5   33.76    4.36
  10   1  -5   41.16    6.24
 -10  -1   5   34.05    4.59
  10   1  -5   44.72    6.24
 -10  -1   5   39.00    5.88
 -10  -1   5   47.04    6.59
 -10  -1   6  142.54   10.86
 -10  -1   6  127.26    8.72
 -10  -1   6  141.70   12.53
 -10  -1   6  125.46    9.45
  10   1  -6  127.77    8.72
  10   1  -6  146.29   14.30
  10   1  -6  112.27   12.30
  10   1  -7  108.20    9.89
  10   1  -7   97.98    8.38
 -10  -1   7  102.03   10.24
 -10  -1   7  109.28    9.26
 -10  -1   7  104.35    8.53
  10   1  -7  120.71    9.60
  10   1  -8   -2.14    3.20
 -10  -1   8   -7.06    3.71
  10   1  -8   -1.07    4.97
 -10  -1   8   -1.07    5.51
 -10  -1   8    3.99    4.90
  10   1  -8   -6.36    9.71
 -10  -1   9   13.25    4.24
  10   1  -9    7.82    4.44
  10   1  -9   15.72    4.42
  10   1  -9   13.87    3.91
 -10  -1   9   14.15    3.45
 -10  -1   9   13.50    4.97
 -10  -1  10    4.59    5.83
  10   1 -10    4.06    5.48
 -10  -1  10    1.78    4.44
  10   1 -10    3.91    3.56
 -10  -1  10   10.69    5.80
  10   1 -10    2.13    5.51
  10   1 -11    0.89    6.56
  10   1 -11    1.06    4.24
 -10  -1  11    3.53    4.77
 -10  -1  11   11.03    6.23
 -10  -1  11    1.45    3.62
  10   1 -11   13.88    6.58
 -10  -1  12    2.14    4.45
  10   1 -12    6.77    5.52
 -10  -1  12   15.90    7.60
 -10  -1  12    5.97    4.34
  10   1 -12   -3.53    6.18
  10   1 -12   -0.18    5.31
  10   1 -13    1.96    4.46
 -10  -1  13   11.66    5.83
  10   1 -13    8.30    6.01
 -10  -1  13   15.89    7.40
 -10  -1  13    1.07    4.64
 -10  -1  14  112.07   10.89
  10   1 -14   96.11   10.43
  10   1 -14  122.42   12.14
 -10  -1  15   -1.61    5.36
  10   1 -15   -4.11    4.46
 -10  -1  16    7.50    8.75
  10   1 -16   11.43    8.93
  10   1 -17    2.14   10.18
 -10  -1  17   -4.29   10.36
  10   1 -18   28.41   11.43
 -10  -1  18   15.19   10.00
  10   1 -19   56.96   11.07
 -10  -1  19   54.29   12.50
  10   0  -1  146.64    9.97
 -10   0   1  152.69   10.50
 -10   0   1  153.61    9.55
 -10   0   1  149.66    9.92
 -10   0   1  152.45   11.39
  10   0  -1  165.25    9.90
  10   0  -2    4.98    4.09
 -10   0   2    3.18    2.47
 -10   0   2    4.45    4.28
  10   0  -2    1.94    2.30
  10   0  -2    3.21    3.92
 -10   0   2   -0.89    4.08
 -10   0   3   64.01    5.66
 -10   0   3   55.91    7.10
  10   0  -3   75.77    8.02
 -10   0   3   72.57    6.24
  10   0  -3   67.32    7.30
  10   0  -3   65.94    5.48
  10   0  -4   47.75    4.95
  10   0  -4   56.50    5.70
 -10   0   4   63.26    7.46
  10   0  -4   44.18    5.17
 -10   0   4   60.13    6.19
 -10   0   4   52.22    6.42
  10   0  -5  222.05   12.11
  10   0  -5  206.02   15.33
 -10   0   5  220.74   12.64
 -10   0   5  218.28   15.22
  10   0  -5  230.46   14.33
 -10   0   5  237.90   13.54
 -10   0   6    6.90    4.95
  10   0  -6    2.85    4.63
  10   0  -6   -4.60   11.85
  10   0  -6    7.66    5.17
 -10   0   6   -6.23    4.63
  10   0  -7  188.60   15.57
 -10   0   7  175.70   13.98
 -10   0   7  178.38   11.21
  10   0  -7  193.33   12.10
  10   0  -7  164.68   11.41
  10   0  -8   -1.25    3.56
 -10   0   8   -0.88    5.13
  10   0  -8   -0.71    3.56
 -10   0   8   -0.36    4.09
  10   0  -8    0.53    5.31
  10   0  -9    5.16    5.16
 -10   0   9    8.52    6.52
  10   0  -9    3.54    3.54
 -10   0   9    4.07    3.89
 -10   0   9   -2.49    5.70
  10   0  -9   -1.25    3.74
 -10   0  10    8.14    4.78
  10   0 -10   12.39    4.78
 -10   0  10    6.70    4.34
  10   0 -10   12.12    4.63
  10   0 -10    8.00    5.87
 -10   0  10   14.43    5.35
  10   0 -11   -0.71    6.04
 -10   0  11    1.06    6.02
  10   0 -11    9.20    6.37
 -10   0  11   -0.90    3.98
 -10   0  11   -2.32    4.28
  10   0 -11   -3.21    3.75
  10   0 -12  141.25   13.22
 -10   0  12  126.59   13.00
 -10   0  12  111.47   11.50
  10   0 -12  137.05   12.59
 -10   0  12  135.71   10.18
  10   0 -12  125.98    9.56
 -10   0  13   22.88    5.72
 -10   0  13   27.59   10.64
  10   0 -13   18.59    5.54
 -10   0  13   24.59    7.25
  10   0 -13   38.92    7.96
 -10   0  14  102.30   12.52
  10   0 -14   90.21   10.61
  10   0 -14   91.21   10.37
 -10   0  15   73.36   10.38
  10   0 -15   62.62    7.87
 -10   0  16    4.12    5.90
  10   0 -16   -6.80    5.19
 -10   0  17  -17.53    9.66
  10   0 -17    5.19    8.23
 -10   0  18  -22.88   10.55
  10   0 -18    6.08   11.98
  10   0 -19    0.18   10.90
 -10   0  19   19.29   11.97
 -10   1   0  265.99   12.57
 -10   1   0  271.70   15.47
 -10   1   0  272.96   15.82
  10  -1   0  240.42   15.29
 -10   1   0  260.46   13.32
  10  -1   0  327.65   13.85
  10  -1  -1  358.49   18.34
 -10   1   1  344.27   18.29
  10  -1  -1  358.58   21.30
  10  -1  -1  341.79   15.85
 -10   1   1  361.41   18.07
 -10   1   1  362.60   18.87
 -10   1   2  233.85   13.83
  10  -1  -2  208.06   14.96
  10  -1  -2  226.61   15.98
  10  -1  -2  240.33   12.30
 -10   1   2  231.60   13.72
 -10   1   2  216.35   11.19
  10  -1  -3    6.59    3.92
  10  -1  -3   -0.71    5.70
 -10   1   3    5.86    4.79
 -10   1   3   -1.96    4.10
  10  -1  -3   10.47    3.73
 -10   1   3   12.95    4.26
  10  -1  -4   53.98    5.52
 -10   1   4   41.89    4.79
  10  -1  -4   45.61    5.88
 -10   1   4   46.34    8.34
 -10   1   4   45.96    6.06
  10  -1  -4   47.57    5.50
  10  -1  -5  217.24   18.11
 -10   1   5  214.61   13.32
 -10   1   5  229.38   15.11
 -10   1   5  216.50   14.60
  10  -1  -5  222.85   14.27
  10  -1  -5  219.00   12.82
 -10   1   6  493.79   25.64
  10  -1  -6  474.76   26.00
  10  -1  -6  488.08   24.51
  10  -1  -6  485.47   30.52
 -10   1   6  474.08   28.11
 -10   1   6  464.67   24.51
  10  -1  -7   32.83    4.26
 -10   1   7   31.34    7.66
 -10   1   7   26.09    4.26
  10  -1  -7   36.03    4.82
  10  -1  -7   29.03    5.34
 -10   1   8  309.03   20.32
 -10   1   8  277.86   21.83
  10  -1  -8  311.04   21.30
  10  -1  -8  296.20   20.32
  10  -1  -8  303.79   19.09
  10  -1  -9   28.21    6.21
 -10   1   9   23.91    4.46
  10  -1  -9   12.67    3.75
 -10   1   9   18.80    5.68
  10  -1  -9   17.10    4.81
  10  -1 -10   30.50    5.14
  10  -1 -10   25.72    5.36
  10  -1 -10   27.40    6.58
 -10   1  10   27.15    5.18
 -10   1  10   33.70    4.97
 -10   1  11  180.95   15.16
 -10   1  11  207.81   17.56
  10  -1 -11  222.69   18.09
 -10   1  11  240.70   16.81
  10  -1 -11  228.36   15.92
  10  -1 -11  221.08   18.49
 -10   1  12   -5.37    5.01
  10  -1 -12   -7.44    4.25
  10  -1 -12    1.24    6.39
 -10   1  12    0.54    3.96
  10  -1 -12    0.89    5.19
 -10   1  12    0.35    4.79
  10  -1 -13  249.47   18.45
 -10   1  13  229.11   25.92
 -10   1  13  225.83   16.66
 -10   1  13  214.59   19.32
  10  -1 -13  244.00   18.08
  10  -1 -14   16.48    7.52
  10  -1 -14   15.59    9.03
 -10   1  14    8.42    7.34
 -10   1  15   92.43   12.36
  10  -1 -15   90.10   10.39
 -10   1  16   21.31    6.80
  10  -1 -16   14.68    5.91
 -10   1  17    7.16    6.08
  10  -1 -17   -8.77    5.37
 -10   1  18   32.00   10.55
  10  -1 -18   24.67    8.40
  10  -1 -19   25.18   10.71
 -10   1  19   13.93    8.75
 -10   2   0   -0.18    3.20
  10  -2   0   -2.86    2.50
 -10   2   0    1.95    4.26
 -10   2   0    0.53    3.89
  10  -2   0    0.89    2.49
 -10   2   0   -2.32    3.03
 -10   2   1  102.80    7.32
  10  -2  -1  102.30    6.76
  10  -2  -1  105.13    9.25
  10  -2  -1  105.99    6.60
 -10   2   1  106.57    6.76
 -10   2   1  100.11    7.08
  10  -2  -2   12.81    3.56
 -10   2   2   15.58    6.02
 -10   2   2   10.17    2.86
  10  -2  -2   18.35    3.74
  10  -2  -2   11.24    2.68
 -10   2   2    6.06    3.21
 -10   2   3   20.16    3.92
  10  -2  -3   24.59    3.74
 -10   2   3   19.78    3.03
  10  -2  -3   25.51    4.46
  10  -2  -3   34.91    6.06
 -10   2   3   25.52    6.38
  10  -2  -4  532.61   27.30
  10  -2  -4  488.20   31.57
 -10   2   4  529.14   25.22
 -10   2   4  496.64   26.91
  10  -2  -4  503.95   22.82
 -10   2   4  528.93   27.84
 -10   2   5  175.64    8.91
 -10   2   5  154.73   11.06
 -10   2   5  183.19   11.90
  10  -2  -5  158.05   10.53
  10  -2  -5  168.70   10.34
  10  -2  -5  154.53   10.88
 -10   2   6  316.18   17.65
  10  -2  -6  305.37   20.67
 -10   2   6  327.66   18.54
  10  -2  -6  282.53   15.36
  10  -2  -6  321.00   16.94
  10  -2  -7   89.79    9.82
  10  -2  -7  103.11    9.08
  10  -2  -7   96.34    7.85
 -10   2   7  107.40    9.64
 -10   2   7  101.51    7.66
 -10   2   8  282.06   16.26
  10  -2  -8  254.83   19.82
  10  -2  -8  254.55   14.65
  10  -2  -8  251.67   23.14
 -10   2   8  239.22   19.58
 -10   2   9    0.36    3.76
  10  -2  -9    0.36    4.98
  10  -2  -9    3.74    4.64
 -10   2   9   -3.02    5.16
  10  -2  -9    5.19    3.58
 -10   2  10    1.78    5.16
 -10   2  10   -5.73    4.83
  10  -2 -10    4.10    4.99
  10  -2 -10    5.91    5.55
  10  -2 -10    1.60    5.51
 -10   2  11   94.08   10.04
 -10   2  11   81.21    9.60
  10  -2 -11   78.19    8.89
  10  -2 -11  100.54    9.68
  10  -2 -11   97.68   11.03
 -10   2  12  166.25   14.39
  10  -2 -12  155.45   13.45
  10  -2 -12  188.79   13.86
  10  -2 -12  132.94   13.16
 -10   2  12  177.87   15.42
  10  -2 -13   35.50    8.70
  10  -2 -13   40.89    6.99
 -10   2  13   43.58    7.71
  10  -2 -14  112.06   13.45
 -10   2  14  116.72   11.48
  10  -2 -14  118.69   14.19
  10  -2 -15   -0.72    6.99
 -10   2  15   -6.99    7.35
  10  -2 -16   -2.69    7.88
 -10   2  16   -0.90    8.24
 -10   2  17   11.63   10.91
  10  -2 -17   -1.61    9.66
  10  -2 -18   25.37   12.69
 -10   2  18   27.16   13.04
 -10   2  19   20.70    9.10
  10  -2 -19   14.99    8.56
  10  -3   0  250.02   11.73
 -10   3   0  263.16   13.86
 -10   3   0  231.22   13.31
 -10   3   0  239.35   13.61
  10  -3   0  241.77   15.29
  10  -3  -1   72.78    5.16
 -10   3   1   62.11    4.81
  10  -3  -1   67.78    5.52
  10  -3  -1   59.28    5.03
 -10   3   1   61.98    4.67
 -10   3   1   52.32    5.30
  10  -3  -2   18.53    2.85
  10  -3  -2   24.23    3.77
 -10   3   2   14.96    2.67
 -10   3   2   13.62    5.84
 -10   3   2   21.54    4.67
  10  -3  -2   17.98    4.81
 -10   3   3   85.35    6.06
 -10   3   3   75.63    9.21
  10  -3  -3   76.42    6.24
  10  -3  -3   73.95    5.53
 -10   3   3   70.13    6.64
  10  -3  -3   72.09    5.56
 -10   3   4   36.52    5.50
  10  -3  -4   37.61    4.63
  10  -3  -4   32.81    5.53
  10  -3  -4   39.96    4.30
 -10   3   4   37.43    5.17
 -10   3   4   22.04    4.30
  10  -3  -5  224.68   13.97
  10  -3  -5  213.51   13.38
 -10   3   5  231.32   15.27
  10  -3  -5  211.00   14.11
 -10   3   5  220.28   13.03
 -10   3   5  193.73   12.36
  10  -3  -6  259.91   15.02
  10  -3  -6  243.75   13.04
 -10   3   6  248.39   16.79
 -10   3   6  230.05   18.61
  10  -3  -6  240.94   19.32
  10  -3  -7  463.94   37.54
 -10   3   7  434.32   32.18
  10  -3  -7  441.86   21.47
  10  -3  -7  455.62   29.50
 -10   3   7  443.46   27.37
  10  -3  -8   67.17    8.04
 -10   3   8   54.11    6.61
  10  -3  -8   69.65    8.06
 -10   3   8   72.88    7.16
  10  -3  -8   55.53    7.86
  10  -3  -9   -2.69    3.41
  10  -3  -9   -1.07    3.93
  10  -3  -9    7.67    3.03
 -10   3   9    6.60    3.75
 -10   3   9    2.33    4.12
 -10   3  10    3.92    3.21
  10  -3 -10    6.24    4.28
 -10   3  10    1.26    4.31
  10  -3 -10    4.46    3.92
  10  -3 -10    8.79    4.13
 -10   3  11    8.55    4.27
  10  -3 -11   33.20    6.10
  10  -3 -11    9.98    5.34
 -10   3  11    3.41    6.64
  10  -3 -11   14.78    5.17
 -10   3  12  115.68   11.21
  10  -3 -12  138.03    9.70
  10  -3 -12  142.37   12.99
 -10   3  12  127.80   12.21
  10  -3 -12  130.80   15.84
 -10   3  13   70.34    8.08
  10  -3 -13   82.54    8.61
  10  -3 -13   64.73    9.25
 -10   3  14   17.75    7.35
  10  -3 -14    4.66    5.20
  10  -3 -14   12.44    7.64
  10  -3 -15   15.05    8.96
 -10   3  15   24.01    9.32
 -10   3  16   72.49   11.81
  10  -3 -16   82.51   10.38
  10  -3 -17    0.54    6.08
 -10   3  17   11.98    7.86
 -10   3  18    2.14    7.85
  10  -3 -18   20.88    9.10
  10  -4   0   19.52    2.71
  10  -4   0   19.01    3.02
 -10   4   0   16.34    3.02
 -10   4   0   34.25    6.53
 -10   4   0   12.83    2.35
  10  -4   0   10.85    4.27
 -10   4   1  210.81   10.79
 -10   4   1  233.07   14.61
  10  -4  -1  209.22   12.10
 -10   4   1  204.05   11.74
  10  -4  -1  204.38   13.37
  10  -4  -1  227.37    9.63
 -10   4   2  116.16    8.84
 -10   4   2  125.81    7.13
 -10   4   2  138.33    7.61
  10  -4  -2  119.93    6.60
  10  -4  -2  117.86    8.55
  10  -4  -2  120.84    7.58
 -10   4   3  157.44   11.06
  10  -4  -3  147.73   10.88
  10  -4  -3  159.97   11.89
  10  -4  -3  164.76    9.10
 -10   4   3  183.47    9.57
 -10   4   3  131.16   10.81
  10  -4  -4    6.60    3.39
 -10   4   4   -1.96    2.68
 -10   4   4    5.85    4.25
  10  -4  -4    3.42    3.06
  10  -4  -4   -5.89    3.21
 -10   4   4    0.72    3.42
  10  -4  -5  884.06   43.64
  10  -4  -5  902.52   60.58
 -10   4   5  892.38   61.85
  10  -4  -5  933.73   55.24
 -10   4   5  928.00   46.32
  10  -4  -6   -8.41    4.30
  10  -4  -6    1.79    3.93
 -10   4   6    5.73    4.83
  10  -4  -6   -2.15    3.05
 -10   4   6   -3.41    2.69
 -10   4   7   22.40    4.48
  10  -4  -7   22.71    4.83
  10  -4  -7   23.49    4.66
 -10   4   7   26.18    5.38
  10  -4  -7   28.14    3.94
  10  -4  -8    8.94    3.58
 -10   4   8    8.60    5.01
  10  -4  -8    4.30    5.55
  10  -4  -8    3.77    3.77
 -10   4   8    6.46    3.95
  10  -4  -9    2.51    5.75
  10  -4  -9   14.30    5.90
  10  -4  -9   15.56    4.83
 -10   4   9   20.75    4.83
 -10   4   9   13.47    6.28
 -10   4  10   28.41    6.43
 -10   4  10   29.28    4.31
  10  -4 -10   26.80   10.54
  10  -4 -10   26.42    5.89
  10  -4 -10   30.00    5.39
  10  -4 -11   38.98    6.65
 -10   4  11   24.63    7.85
  10  -4 -11   19.10    7.14
 -10   4  11   21.74    7.36
  10  -4 -11   21.05    6.78
  10  -4 -12    0.54    4.49
  10  -4 -12    3.03    7.31
 -10   4  12   -4.49    4.13
  10  -4 -13   12.47    6.41
  10  -4 -13   15.43    5.56
 -10   4  13    1.26    5.38
  10  -4 -14    9.50    6.45
 -10   4  14   13.80    5.92
  10  -4 -15   18.26    7.52
 -10   4  15    4.66    7.16
 -10   4  16   45.42   10.37
  10  -4 -16   59.37   10.01
  10  -4 -17   37.67   12.86
 -10   4  17   11.96   13.21
  10  -4 -18   -7.31   10.16
 -10   4  18    4.28    9.27
  10  -5   0  194.39    8.55
 -10   5   0  175.40   10.13
 -10   5   0  199.01   13.17
 -10   5   0  190.13   12.72
  10  -5   0  190.53   12.81
 -10   5   1   48.07    6.01
 -10   5   1   51.32    4.28
  10  -5  -1   47.20    3.98
 -10   5   1   44.30    3.44
  10  -5  -1   45.26    3.92
  10  -5  -1   56.41    5.34
  10  -5  -2   20.83    5.70
  10  -5  -2   13.01    2.89
  10  -5  -2   15.87    3.57
 -10   5   2   15.57    5.66
 -10   5   2    9.81    2.68
 -10   5   2    8.13    2.71
  10  -5  -3   37.74    4.70
 -10   5   3   17.34    3.79
  10  -5  -3   38.33    5.35
  10  -5  -3   34.99    3.39
 -10   5   3   31.36    4.61
 -10   5   3   35.71    3.75
  10  -5  -4   23.03    5.36
  10  -5  -4   15.87    3.61
 -10   5   4   31.91    6.74
 -10   5   4   23.27    4.15
 -10   5   4   13.95    4.29
  10  -5  -4   22.53    4.29
  10  -5  -5    5.77    2.88
 -10   5   5   -1.62    2.34
 -10   5   5    0.36    2.69
  10  -5  -5    2.86    4.47
  10  -5  -5    2.51    3.58
 -10   5   6   21.52    5.38
 -10   5   6    4.68    4.50
  10  -5  -6   12.70    3.40
  10  -5  -6    5.56    4.13
  10  -5  -6   10.26    3.96
 -10   5   7   14.37    5.75
  10  -5  -7   17.36    6.09
  10  -5  -7    8.81    3.77
 -10   5   7    4.13    3.23
  10  -5  -7    3.41    4.67
  10  -5  -8  169.84   15.40
  10  -5  -8  178.45   12.95
 -10   5   8  171.62   12.05
  10  -5  -8  148.77   12.39
 -10   5   8  141.96   12.21
  10  -5  -9   26.52    5.02
 -10   5   9   28.94    5.03
 -10   5   9   19.54    5.20
  10  -5  -9   25.17    4.31
  10  -5  -9   17.71    4.47
  10  -5 -10   76.94    7.55
  10  -5 -10   81.49   10.01
 -10   5  10   74.82    9.13
  10  -5 -10   91.64    9.85
 -10   5  10   79.99    8.81
 -10   5  11   -1.44    7.01
  10  -5 -11    7.14    5.00
  10  -5 -11    8.80    6.11
 -10   5  11    2.32    5.54
  10  -5 -11   -2.50    5.90
  10  -5 -12    2.14    5.71
  10  -5 -12    8.08    7.36
 -10   5  12   13.11    8.44
 -10   5  13    8.97    7.53
  10  -5 -13    7.85    8.20
  10  -5 -13    4.48    7.17
 -10   5  14    1.25    8.60
  10  -5 -14    7.17    8.06
  10  -5 -15   46.34   10.38
 -10   5  15   30.41    9.48
  10  -5 -16    9.29    7.86
 -10   5  16    5.18    7.14
  10  -5 -17   41.55   10.70
 -10   5  17   24.25    9.09
  10  -6   0  190.92   10.34
 -10   6   0  197.25   12.19
  10  -6   0  199.09   12.28
 -10   6   0  195.01   14.26
 -10   6   0  182.90   18.04
 -10   6   1   14.08    2.89
  10  -6  -1    9.45    2.50
 -10   6   1   16.59    2.85
  10  -6  -1   12.63    4.80
  10  -6  -1   13.54    2.71
 -10   6   1   14.15    4.24
  10  -6  -2   24.58    3.74
 -10   6   2   25.86    4.60
  10  -6  -2   25.47    4.34
 -10   6   2   23.57    3.57
 -10   6   2   23.30    3.25
  10  -6  -2   24.11    3.57
 -10   6   3    5.96    3.07
  10  -6  -3   14.44    4.81
 -10   6   3    6.74    5.67
  10  -6  -3    7.69    2.86
  10  -6  -3    0.00    3.43
 -10   6   3    5.54    3.22
  10  -6  -4    5.20    3.76
 -10   6   4   10.03    4.12
 -10   6   4    8.48    4.69
  10  -6  -4   16.43    4.11
  10  -6  -4    0.72    3.43
  10  -6  -5   41.31    5.90
 -10   6   5   37.87    4.87
  10  -6  -5   49.00    4.13
 -10   6   5   43.79    5.03
  10  -6  -5   59.88    5.77
  10  -6  -6   11.99    5.73
 -10   6   6    4.67    3.41
  10  -6  -6   10.81    4.68
  10  -6  -6    1.80    3.05
 -10   6   6   12.61    3.96
  10  -6  -7   57.31    8.42
 -10   6   7   54.34    6.66
  10  -6  -7   61.15    6.48
 -10   6   7   65.64    7.38
  10  -6  -7   59.74    6.48
  10  -6  -8  388.13   34.15
 -10   6   8  381.21   19.45
  10  -6  -8  376.24   24.01
  10  -6  -8  368.45   21.79
 -10   6   8  352.38   31.27
 -10   6   9  281.37   23.51
 -10   6   9  275.05   21.24
  10  -6  -9  252.75   18.18
  10  -6  -9  270.61   24.35
  10  -6  -9  278.85   18.31
 -10   6  10    9.71    5.57
  10  -6 -10   14.33    5.02
  10  -6 -10   10.91    6.26
 -10   6  10    0.72    5.38
  10  -6 -10    9.71    4.32
  10  -6 -11   -5.37    6.62
  10  -6 -11   12.22    5.75
 -10   6  11    9.70    5.39
  10  -6 -11    5.36    6.07
  10  -6 -12   23.51    6.10
 -10   6  12   18.49    6.46
  10  -6 -12   29.48    7.33
  10  -6 -13    0.18    5.02
 -10   6  13    8.60    6.09
  10  -6 -13    6.60    6.24
 -10   6  14    4.30    6.27
  10  -6 -14    6.09    6.44
  10  -6 -15   19.30   10.90
 -10   6  15   23.59   11.44
  10  -6 -16    9.81    7.14
 -10   6  16    6.24    9.46
  10  -6 -17   18.34    9.97
 -10   6  17   25.11   11.04
 -10   7   0  247.50   12.60
 -10   7   0  289.00   16.63
 -10   7   0  252.83   20.16
  10  -7   0  256.05   16.42
  10  -7   0  250.90   16.55
  10  -7  -1   94.79    5.77
 -10   7   1  126.60   10.63
 -10   7   1   91.36    7.39
  10  -7  -1  107.85   10.50
  10  -7  -1  108.22    6.79
 -10   7   1  108.21    7.68
  10  -7  -2   19.84    4.15
 -10   7   2   16.28    2.68
 -10   7   2   13.17    2.89
  10  -7  -2   14.43    3.38
  10  -7  -2   14.67    3.40
 -10   7   2   38.31    6.03
 -10   7   3  307.80   21.35
  10  -7  -3  331.17   19.81
 -10   7   3  311.76   20.57
  10  -7  -3  311.23   16.87
  10  -7  -3  325.48   21.29
 -10   7   3  324.61   17.78
 -10   7   4    3.97    4.15
 -10   7   4   13.83    3.77
  10  -7  -4    5.59    3.25
  10  -7  -4    6.29    3.05
  10  -7  -4    6.25    3.75
  10  -7  -5  418.03   26.85
 -10   7   5  367.02   25.55
 -10   7   5  357.93   23.99
  10  -7  -5  382.69   24.48
  10  -7  -5  406.43   25.79
 -10   7   6    8.65    3.24
 -10   7   6   16.92    5.04
  10  -7  -6   13.14    4.50
  10  -7  -6   11.89    3.42
  10  -7  -6   11.46    5.19
  10  -7  -7  170.33   12.79
  10  -7  -7  191.87   13.98
 -10   7   7  160.91   16.38
 -10   7   7  191.75   15.67
  10  -7  -7  176.56   15.84
 -10   7   8   -0.72    3.95
  10  -7  -8   -7.70    5.37
 -10   7   8   -0.18    5.22
  10  -7  -8   -2.70    3.60
  10  -7  -8  -10.62    5.58
 -10   7   9   77.92    8.64
  10  -7  -9   64.45    7.18
  10  -7  -9   98.11    8.95
 -10   7   9   71.27    9.52
  10  -7  -9   86.02    8.28
  10  -7 -10  -13.42    6.98
  10  -7 -10   -0.18    6.63
  10  -7 -10   -2.52    3.78
 -10   7  10    3.24    4.32
  10  -7 -11   -8.59    5.55
 -10   7  11    1.98    5.75
  10  -7 -11    1.43    5.00
  10  -7 -11   -2.69    4.85
 -10   7  12   36.96   10.76
  10  -7 -12   45.22   11.98
  10  -7 -12   31.58    7.89
  10  -7 -13   31.71    9.32
 -10   7  13   35.47    9.85
  10  -7 -14    5.01    6.44
 -10   7  14   13.77    7.69
  10  -7 -15   -2.68    5.89
 -10   7  15   10.18    8.03
  10  -7 -16   25.31   16.58
 -10   7  16   15.33   12.48
  10  -8   0  181.93   10.79
 -10   8   0  173.90   10.99
 -10   8   0  154.06    9.17
 -10   8   0  167.83   12.15
  10  -8   0  154.64   11.93
  10  -8   0  183.55    7.87
 -10   8   1    1.79    2.33
 -10   8   1    2.16    2.70
  10  -8  -1   -0.89    2.51
 -10   8   1    8.70    4.97
  10  -8  -1    1.78    4.27
  10  -8  -1    1.26    2.52
 -10   8   2   -0.18    3.41
  10  -8  -2   -3.03    2.85
 -10   8   2    6.58    3.02
  10  -8  -2    5.76    3.24
  10  -8  -2   -3.23    2.87
 -10   8   2    1.26    3.60
 -10   8   3  116.62   10.25
  10  -8  -3  137.47   10.43
 -10   8   3  119.97    9.37
  10  -8  -3  125.02   10.45
  10  -8  -3  145.86   10.35
 -10   8   4  477.43   27.56
  10  -8  -4  499.26   30.46
 -10   8   4  460.70   34.96
  10  -8  -4  462.89   23.07
  10  -8  -4  494.51   28.24
  10  -8  -5    3.78    4.50
  10  -8  -5   18.96    5.19
  10  -8  -5   13.15    3.78
 -10   8   5    8.83    3.78
 -10   8   5   -0.72    4.86
 -10   8   6  114.51   12.96
  10  -8  -6  119.01   12.06
 -10   8   6  117.50    9.20
  10  -8  -6  114.09   12.44
 -10   8   6  105.61   12.80
  10  -8  -6  130.52   12.54
  10  -8  -7   12.77    5.22
  10  -8  -7    8.06    5.91
 -10   8   7    6.31    7.21
 -10   8   7   13.85    5.76
 -10   8   7    2.52    3.60
  10  -8  -7   13.16    3.79
  10  -8  -8   11.50    6.29
 -10   8   8   -4.50    5.40
  10  -8  -8    1.61    6.81
 -10   8   8   -3.06    5.75
  10  -8  -9    0.54    4.85
 -10   8   9    4.86    5.76
  10  -8  -9    1.43    4.30
  10  -8  -9    8.28    5.58
  10  -8 -10   41.18    7.19
  10  -8 -10   48.93    9.14
  10  -8 -10   27.19    9.48
 -10   8  10   28.05    6.65
 -10   8  10   34.53    6.83
  10  -8 -11   44.75    9.13
 -10   8  11   61.60    7.55
 -10   8  11   62.86    8.80
  10  -8 -11   57.12    7.19
 -10   8  12    6.99    7.35
 -10   8  12   -0.18    5.56
  10  -8 -12    8.61    5.92
  10  -8 -12   21.44   11.44
 -10   8  13   42.61   10.92
  10  -8 -13   37.96   11.10
  10  -8 -14   10.72    7.15
 -10   8  14   18.41    8.76
 -10   8  15   14.09    8.03
  10  -8 -15    9.10    8.38
  10  -9   0   33.63    5.16
  10  -9   0   39.68    4.13
 -10   9   0   28.42    4.44
 -10   9   0   30.71    3.41
  10  -9   0   31.14    3.58
 -10   9   0   33.64    3.76
 -10   9   1    4.67    3.05
  10  -9  -1   -2.15    2.51
 -10   9   1    4.45    5.34
 -10   9   1   -4.84    3.05
  10  -9  -1    0.18    3.38
  10  -9  -1    4.13    3.05
 -10   9   2   80.35    7.01
  10  -9  -2   89.72    6.77
  10  -9  -2   81.28    6.84
 -10   9   2   86.49    9.53
  10  -9  -2   83.05   10.07
  10  -9  -3   21.04    4.14
 -10   9   3   23.41    4.68
  10  -9  -3   21.21    5.17
  10  -9  -3   14.77    3.06
 -10   9   3   20.50    5.40
 -10   9   3   15.49    3.78
  10  -9  -4   45.80    4.87
  10  -9  -4   53.73    5.71
 -10   9   4   58.60    6.13
 -10   9   4   48.21    6.48
  10  -9  -4   51.45    7.38
  10  -9  -5  172.53   21.41
  10  -9  -5  201.28   15.38
  10  -9  -5  193.78   15.17
 -10   9   5  200.77   17.45
 -10   9   5  206.39   14.62
  10  -9  -6    8.66    3.79
 -10   9   6   -1.98    5.40
 -10   9   6    5.77    4.69
  10  -9  -6    9.66    6.08
  10  -9  -6    0.36    5.04
 -10   9   7    4.51    4.33
  10  -9  -7    2.34    3.79
  10  -9  -7   -1.97    4.66
  10  -9  -7    8.63    4.85
 -10   9   7   -3.41    5.75
  10  -9  -8   10.82    4.15
  10  -9  -8   16.88    5.93
  10  -9  -8   23.99    7.70
 -10   9   8    9.91    4.51
  10  -9  -9   67.35    8.83
 -10   9   9   69.50    6.85
  10  -9  -9   54.04    7.34
  10  -9  -9   64.93   11.12
 -10   9  10   12.23    8.27
  10  -9 -10    3.22    7.33
  10  -9 -10    3.22    5.91
  10  -9 -10   21.58    7.73
  10  -9 -11   13.77   11.27
  10  -9 -11   37.17    8.98
 -10   9  11   23.34    9.16
 -10   9  12   49.66    7.17
  10  -9 -12   43.57    8.25
 -10   9  13   40.80   12.53
  10  -9 -13   33.11   10.74
 -10   9  14    7.14    7.14
  10  -9 -14   -0.89    7.32
 -10   9  14    9.82    8.40
  10 -10   0   40.20    4.13
 -10  10   0   30.13    3.95
  10 -10   0   43.94    4.66
 -10  10   0   39.76    5.71
 -10  10   0   37.87    4.49
  10 -10   0   35.77    5.34
  10 -10  -1   38.06    5.87
 -10  10   1   34.37    4.50
  10 -10  -1   35.63    4.50
 -10  10   1   33.37    4.84
  10 -10  -1   43.60    5.74
  10 -10  -2  164.59   14.06
 -10  10   2  131.96   10.82
 -10  10   2  131.58    9.51
  10 -10  -2  137.86   18.31
  10 -10  -2  154.16   11.73
 -10  10   3   22.63    5.39
 -10  10   3   11.19    4.87
  10 -10  -3   13.00    4.69
  10 -10  -3   16.21    3.74
  10 -10  -3   12.75    5.03
 -10  10   4    5.42    3.61
 -10  10   4   11.14    4.67
  10 -10  -4    1.96    4.10
  10 -10  -4    9.03    3.61
  10 -10  -4    3.95    4.31
 -10  10   5   39.88    7.55
  10 -10  -5   45.17    5.78
  10 -10  -5   43.22    5.89
 -10  10   5   43.18    6.14
  10 -10  -6   69.87   12.57
 -10  10   6   95.73   10.60
 -10  10   6  103.85   11.56
  10 -10  -6   91.76    9.94
  10 -10  -6  106.38   10.55
  10 -10  -7   48.02    7.04
  10 -10  -7   21.72    7.72
  10 -10  -7   37.03    6.08
 -10  10   8    2.16    4.33
  10 -10  -8    9.74    4.15
  10 -10  -8    7.87    4.65
  10 -10  -8    9.15    5.38
 -10  10   9   47.01    8.83
  10 -10  -9   24.73   11.65
  10 -10  -9   49.70   10.19
  10 -10  -9   38.19    7.75
  10 -10 -10    8.09    5.22
  10 -10 -10   -3.39    5.18
 -10  10  10    1.62    6.29
  10 -10 -10   -3.76    8.95
  10 -10 -11   29.99    9.52
 -10  10  11   27.65   10.05
  10 -10 -12    7.17    7.71
 -10  10  12   10.04    7.53
 -10  10  13   29.69   12.52
  10 -10 -13   22.18   11.63
  10 -11   0  388.56   28.12
 -10  11   0  311.31   30.63
 -10  11   0  351.84   25.97
  10 -11  -1   45.52    5.69
  10 -11  -1   47.66    6.09
 -10  11   1   41.68    5.41
  10 -11  -1   41.33    4.69
 -10  11   1   33.69    5.55
  10 -11  -2  205.73   19.21
 -10  11   2  198.24   17.36
  10 -11  -2  234.12   15.96
  10 -11  -2  216.90   19.17
 -10  11   2  222.65   13.09
 -10  11   3   73.35    9.86
  10 -11  -3   83.63    9.25
  10 -11  -3   84.29    6.82
 -10  11   3   71.08    7.78
  10 -11  -3   79.41    9.05
  10 -11  -4   21.17    4.89
 -10  11   4    9.23    5.43
  10 -11  -4   29.04    5.52
  10 -11  -4    8.97    3.59
 -10  11   4   14.17    4.66
  10 -11  -5   13.99    5.38
 -10  11   5   37.44    7.78
 -10  11   5   32.29    6.64
  10 -11  -5   46.49    8.14
  10 -11  -5   38.71    6.42
  10 -11  -6    1.79    6.43
  10 -11  -6   -1.45    7.77
 -10  11   6   11.57    6.87
  10 -11  -6    3.77    5.92
  10 -11  -7   43.35    9.03
 -10  11   7   29.62    9.03
  10 -11  -7   68.60    8.40
  10 -11  -7   50.56    8.43
  10 -11  -8   62.53   10.54
 -10  11   8   53.58   10.82
  10 -11  -8   56.11   10.83
  10 -11  -8   26.69   10.93
  10 -11  -9   23.63   10.56
 -10  11   9   18.73    6.67
  10 -11  -9   20.36    7.86
  10 -11  -9   20.72    6.85
  10 -11 -10   -4.86    5.76
 -10  11  10  -10.61    9.17
  10 -11 -10    4.29   10.91
  10 -11 -11  -12.57    8.98
 -10  11  11    1.44    7.00
 -10  11  12   36.01    9.14
  10 -11 -12   67.19   12.90
  10 -12   0   71.90    8.49
 -10  12   0   69.54    8.49
 -10  12   0   75.98    9.30
  10 -12   0   82.23    6.62
 -10  12   1  219.90   18.79
  10 -12  -1  264.46   14.50
  10 -12  -1  208.46   19.37
  10 -12  -1  242.10   19.56
 -10  12   1  214.19   20.45
  10 -12  -2   15.40    5.55
  10 -12  -2    1.99    4.17
 -10  12   2    1.25    4.65
 -10  12   2    0.36    4.35
  10 -12  -2    9.95    3.38
  10 -12  -3   -0.36    4.17
 -10  12   3    8.78    6.45
  10 -12  -3   11.02    4.80
  10 -12  -3   10.75    6.09
 -10  12   3    5.98    4.71
  10 -12  -4    0.00    4.12
 -10  12   4    4.17    4.53
  10 -12  -4    4.17    3.44
  10 -12  -4    3.56    5.51
 -10  12   5  127.10   12.14
  10 -12  -5  113.09    9.44
  10 -12  -5  135.98   12.86
  10 -12  -5  131.84   15.23
 -10  12   6   62.77   10.49
  10 -12  -6   63.10    9.63
  10 -12  -6   68.20    9.23
  10 -12  -6   54.45   13.61
 -10  12   7   -0.72    9.22
  10 -12  -7  -12.65    7.59
  10 -12  -7   -1.96    6.42
  10 -12  -7    2.15    6.09
  10 -12  -8   60.83   11.45
  10 -12  -8   80.62   12.31
  10 -12  -8   89.14   11.37
 -10  12   8   69.28    9.93
  10 -12  -9    4.68    7.39
 -10  12   9    3.24    7.57
 -10  12  10    8.63   10.43
  10 -12 -10  -10.25    9.17
  10 -12 -11   16.69    9.51
 -10  12  11   -0.18    7.00
  10 -13   0    0.54    4.17
 -10  13   0    3.62    4.35
 -10  13   0    3.03    5.00
  10 -13   0   -2.86    3.75
 -10  13   1   91.56    9.61
 -10  13   1  127.74   12.15
  10 -13  -1  102.55    9.95
  10 -13  -1  141.14   10.19
  10 -13  -2   -2.32    6.61
 -10  13   2    3.58    5.72
 -10  13   2    2.54    3.81
  10 -13  -2    4.08    4.79
  10 -13  -2    1.63    3.63
  10 -13  -3   14.74    5.15
  10 -13  -3   11.98    6.44
  10 -13  -3   10.16    4.35
 -10  13   3    9.98    4.53
 -10  13   4   70.53    9.61
  10 -13  -4   72.12    8.71
  10 -13  -4   71.02   10.20
  10 -13  -4   66.54    7.80
  10 -13  -5    6.52    4.71
 -10  13   5   14.31    6.34
  10 -13  -5    3.91    9.42
 -10  13   6   46.87   10.32
  10 -13  -6   44.30    8.19
 -10  13   7   95.59   16.09
  10 -13  -7   99.57   14.46
 -10  13   8    0.36    8.12
  10 -13  -8    5.77    6.68
  10 -13  -9   19.27   10.27
 -10  13   9   58.53   15.49
  10 -13 -10    8.27    8.45
 -10  13  10   12.76    8.27
  10 -14   0    0.73    4.90
 -10  14   0   -5.17    6.24
 -10  14   1    7.81    5.08
  10 -14  -1   21.97    6.35
  10 -14  -2    2.90    4.18
 -10  14   2    9.99    5.63
  10 -14  -3    5.44    4.90
 -10  14   3    0.18    4.72
  10 -14  -4   60.57    8.71
 -10  14   4   52.77   10.34
  10 -14  -5   57.43   11.23
 -10  14   5   53.99   11.78
  10 -14  -6   -0.54    8.50
 -10  14   6   13.93    9.59
  10 -14  -7   21.32    7.23
 -10  14   7   18.06    7.05
 -10  14   8   19.29   12.44
  10 -14  -8   33.36   11.54
 -10  15   0    5.99    4.18
 -10  15   1   -0.18    4.36
 -10  15   2   -0.73    5.08
 -10  15   3    0.73    5.08
 -10  15   4   -2.90    8.16
 -10  15   5   -0.18    7.79
 -10  15   6   -1.99    7.96
  10 -15  -6   16.27    6.51
 -10  16   0 -295.23  384.43
 -10  16   1   -2.72    6.72
 -10  16   2   15.79    9.26
 -10  16   3   -0.73    8.71
 -10  16   4   20.65    8.33
  -9 -13   8   34.21   14.00
   9  13  -9   17.00   12.75
  -9 -13   9   13.46   12.58
  -9 -13  10   43.88   11.32
  -9 -12   3   22.16   12.59
  -9 -12   4    9.21    7.09
  -9 -12   4   -0.89    7.63
   9  12  -4    4.97    8.34
  -9 -12   5   18.11   12.79
   9  12  -5   26.82   11.01
   9  12  -6   20.61    9.77
  -9 -12   6   38.73   11.72
  -9 -12   7   10.13   11.55
   9  12  -7    3.91   11.55
   9  12  -8   50.43    9.94
  -9 -12   8   45.10    9.94
  -9 -12   9   57.48   13.66
   9  12 -10   -8.33   12.05
  -9 -12  10   21.44   13.11
  -9 -12  11    7.78    8.85
   9  12 -11    3.54    8.67
  -9 -12  12   -3.36    8.83
   9  12 -12   -6.18    8.48
  -9 -12  13    2.47    9.87
   9  12 -13   -2.82    7.58
   9  12 -14    5.10    9.15
  -9 -12  14   -4.05    8.97
  -9 -11   1   26.06   12.23
  -9 -11   1   16.11    5.84
   9  11  -1    0.18   10.64
  -9 -11   2    0.89    7.27
  -9 -11   2    9.94    8.69
   9  11  -2   -8.34    7.63
  -9 -11   3   88.38    9.59
   9  11  -3   70.86   11.01
  -9 -11   3   56.30   15.45
   9  11  -4   -5.33   10.13
  -9 -11   4   15.10    7.64
  -9 -11   4   12.98   11.55
  -9 -11   5   13.87    7.11
   9  11  -5    7.83    6.94
  -9 -11   5   23.65    7.29
  -9 -11   6    4.45    6.94
   9  11  -6    6.76    7.83
   9  11  -7    5.69    7.47
  -9 -11   7    7.12    6.05
   9  11  -8   -4.98    8.53
  -9 -11   8   -1.60   10.13
   9  11  -9   12.26    7.64
  -9 -11   9   12.79    7.28
  -9 -11  10   31.92   11.53
   9  11 -10   28.55    9.75
  -9 -11  11    7.61   11.51
   9  11 -11   10.27    9.38
  -9 -11  12    3.36    7.95
   9  11 -12    7.24    8.83
   9  11 -13   42.32    9.88
  -9 -11  13   58.55   10.23
   9  11 -14   -7.75    6.16
  -9 -11  14    0.18    7.57
  -9 -11  15   32.17   11.78
   9  11 -15   21.62    7.73
   9  11 -16  -19.49   10.18
  -9 -11  16   12.29   10.71
  -9 -10   1   52.71   13.49
   9  10  -1   52.89    9.41
  -9 -10   1   51.93    9.22
   9  10  -2   22.21   11.37
  -9 -10   2   18.64    6.92
  -9 -10   2   27.00   10.13
   9  10  -3   -8.00    8.36
  -9 -10   3   -7.64    7.29
  -9 -10   3   -8.36    8.89
  -9 -10   4    7.66    5.88
  -9 -10   4    6.23    5.87
   9  10  -4    6.94    7.12
   9  10  -5   -1.25    5.34
  -9 -10   5    5.88    9.26
  -9 -10   5    6.77    6.60
   9  10  -6   46.15   10.16
  -9 -10   6   47.57   10.33
   9  10  -7   11.76    6.41
  -9 -10   7    2.49    5.70
   9  10  -8   -3.03    8.01
  -9 -10   8   13.70    9.08
   9  10  -8   16.06    8.39
   9  10  -9   11.73    6.40
   9  10  -9    0.18    8.38
  -9 -10   9   12.80    6.75
   9  10 -10   13.72    5.88
  -9 -10  10   -1.77    7.27
   9  10 -10    8.16    5.32
  -9 -10  11   18.18    8.30
  -9 -10  11   28.06    4.41
  -9 -10  11   27.98   10.09
   9  10 -11   17.26    7.83
   9  10 -11   29.39    9.92
   9  10 -12   13.69    8.53
  -9 -10  12    8.30    4.59
   9  10 -12   18.38    6.89
  -9 -10  12    8.81    5.99
  -9 -10  12   11.13    9.19
  -9 -10  13   15.52    7.58
  -9 -10  13   27.78    6.02
   9  10 -13   25.04    7.23
  -9 -10  14   16.55    7.75
  -9 -10  14   15.95    5.67
   9  10 -14    4.93    5.99
   9  10 -15    8.79   10.02
  -9 -10  15   -6.92    4.61
  -9 -10  15  -18.82    9.14
   9  10 -16   14.06   12.12
  -9 -10  16   21.66    7.99
  -9 -10  16   10.19   10.89
  -9 -10  17    7.64    9.06
  -9 -10  17    6.32    7.55
   9  10 -17   19.32    8.43
   9   9  -1   14.79   10.22
   9   9  -1    8.17    6.40
  -9  -9   1   -1.24    6.22
  -9  -9   1    1.77    6.92
   9   9  -2   -8.27    9.33
  -9  -9   2    4.27    6.05
   9   9  -2    6.94    6.22
  -9  -9   2   -6.75    6.04
  -9  -9   3    0.36    4.81
  -9  -9   3    4.27    5.87
   9   9  -3   -8.97    8.26
   9   9  -3   -1.25    6.94
  -9  -9   4   54.57    7.31
  -9  -9   4   52.22   10.16
   9   9  -4   44.55    9.45
   9   9  -4   61.66   12.30
  -9  -9   5   35.72    6.43
   9   9  -5   18.09    7.73
  -9  -9   5   31.39    7.49
   9   9  -5   25.68    8.02
   9   9  -6  129.03   14.05
  -9  -9   6  140.36   12.67
  -9  -9   6  125.37   13.06
   9   9  -6  114.32   13.56
   9   9  -7  137.28   18.61
  -9  -9   7  168.63   13.91
   9   9  -7  142.79   13.55
   9   9  -7  136.44   14.11
   9   9  -8    7.50    7.14
   9   9  -8    9.08    8.37
   9   9  -8    4.04    6.85
  -9  -9   8   16.56    8.73
  -9  -9   9    1.59    4.78
  -9  -9   9    0.35    2.12
  -9  -9   9   -3.38    5.16
   9   9  -9   -4.27    5.51
   9   9  -9   10.35    4.82
   9   9 -10   11.53    5.32
  -9  -9  10    3.73    6.03
  -9  -9  10   10.26    3.36
  -9  -9  10    6.36    4.59
   9   9 -10    6.95    7.66
  -9  -9  11    9.76    4.08
  -9  -9  11   20.89    8.50
   9   9 -11   11.21    7.83
   9   9 -11   -6.55    8.50
  -9  -9  11    3.53    6.53
   9   9 -12   30.39    9.06
  -9  -9  12   41.12    7.41
   9   9 -12   28.98    9.90
  -9  -9  12   36.05    8.48
  -9  -9  12   40.52    5.69
  -9  -9  13   -9.88    6.53
  -9  -9  13    1.96    4.98
   9   9 -13    7.94    6.53
  -9  -9  13    2.12    5.47
   9   9 -13    3.37    8.87
  -9  -9  14   12.65    4.45
  -9  -9  14   23.78    6.87
   9   9 -14   10.22    6.69
  -9  -9  15   -0.89    4.10
  -9  -9  15    2.29   10.73
   9   9 -15   15.31   12.32
  -9  -9  16    7.48    5.17
  -9  -9  16   10.20   10.55
   9   9 -16   -4.92   11.08
  -9  -9  17   39.54    9.44
  -9  -9  17   45.37    9.85
   9   9 -17   58.20    9.67
  -9  -9  18   -4.92   11.61
  -9  -9  18   -4.63    6.76
   9   9 -18  -10.20   11.78
   9   8  -1   15.29    5.51
  -9  -8   1   16.00    6.94
  -9  -8   1   13.84    4.61
   9   8  -1    1.23    8.10
  -9  -8   2   19.76    7.30
  -9  -8   2   15.11    6.76
   9   8  -2   23.23    7.39
   9   8  -2   16.73    4.81
  -9  -8   3   39.73    8.02
   9   8  -3   28.84    6.33
  -9  -8   3   26.73    8.38
   9   8  -3   18.71    5.52
  -9  -8   4   42.63    6.24
   9   8  -4   27.41    7.20
   9   8  -4   35.32    6.07
  -9  -8   4   42.48    7.85
  -9  -8   5  356.06   37.13
   9   8  -5  355.88   27.67
  -9  -8   5  374.80   32.92
   9   8  -5  377.28   26.88
  -9  -8   6    1.25    5.89
   9   8  -6   13.21    5.53
   9   8  -6    2.11    5.44
  -9  -8   6   17.19    5.55
   9   8  -6    6.07    5.18
   9   8  -7  328.85   29.30
  -9  -8   7  401.42   28.54
   9   8  -7  348.12   21.61
  -9  -8   7  332.20   18.82
   9   8  -7  391.26   26.94
  -9  -8   8    1.24    2.13
  -9  -8   8    1.77    4.96
   9   8  -8    0.00    5.52
   9   8  -8   -2.32    4.11
   9   8  -8   15.46    6.33
  -9  -8   8    5.88    6.23
   9   8  -9    7.47    5.87
   9   8  -9   17.83    4.46
  -9  -8   9   13.69    6.04
  -9  -8   9    6.40    3.02
   9   8  -9   -1.58    8.26
  -9  -8   9   12.38    5.31
  -9  -8  10   79.70    9.37
   9   8 -10   62.08   10.64
   9   8 -10   74.99   10.69
  -9  -8  10   82.04    7.85
  -9  -8  10   78.40    8.69
   9   8 -10   76.55   10.38
  -9  -8  11    0.53    5.13
  -9  -8  11    3.01    7.26
   9   8 -11   11.56    7.12
   9   8 -11   18.59    8.67
  -9  -8  12   70.94   10.26
   9   8 -12   85.80   11.02
   9   8 -12   79.50    9.01
  -9  -8  12   79.85    9.54
  -9  -8  13   30.11   10.98
  -9  -8  13   60.33    8.82
   9   8 -13   46.47   11.18
   9   8 -13   70.73    7.94
  -9  -8  14    0.18    5.99
   9   8 -14    0.00    5.99
  -9  -8  15   12.33    8.10
   9   8 -15    3.35    9.86
   9   8 -16   16.55   12.32
  -9  -8  16    6.51    9.51
  -9  -8  17   35.22    7.93
   9   8 -17   45.61    9.51
  -9  -8  17   17.48    5.89
   9   8 -18   12.16   11.81
  -9  -8  18   -0.71    7.48
   9   8 -19    0.53    8.99
  -9  -8  19   -3.53    7.93
  -9  -8  19   -5.69   10.32
  -9  -7   1   -1.78    6.23
   9   7  -1    0.36    6.05
  -9  -7   1   -3.02    5.50
   9   7  -1   -3.35    5.29
   9   7  -2    3.17    7.39
  -9  -7   2    2.49    7.48
   9   7  -2    4.99    4.45
  -9  -7   2    0.18    3.91
  -9  -7   3   98.45   10.52
   9   7  -3   92.33   12.31
   9   7  -3   90.60    9.45
  -9  -7   3   94.45    8.02
   9   7  -4   -2.50    4.11
  -9  -7   4   -8.75    4.64
  -9  -7   4    4.11    5.54
   9   7  -4    8.61    4.39
  -9  -7   4   -3.87    4.04
  -9  -7   5   83.38    8.59
   9   7  -5   75.74    8.04
   9   7  -5   67.99    8.96
  -9  -7   5   75.00   10.18
  -9  -7   5   88.55    8.96
   9   7  -5   79.11    8.22
   9   7  -6  238.30   17.51
  -9  -7   6  242.43   18.93
   9   7  -6  239.11   17.93
  -9  -7   6  231.73   18.28
  -9  -7   6  223.12   15.96
  -9  -7   6  209.00   13.70
   9   7  -6  247.96   17.14
  -9  -7   7   16.52    7.03
   9   7  -7   16.41    6.60
  -9  -7   7   16.14    3.73
   9   7  -7    9.14    7.03
  -9  -7   7    6.42    8.56
   9   7  -7   10.54    5.36
  -9  -7   8    9.08    6.77
   9   7  -8   -1.96    6.41
   9   7  -8   11.08    5.10
   9   7  -8    6.24    4.46
  -9  -7   8    4.78    3.72
  -9  -7   8    9.49    5.27
   9   7  -9    3.70    7.57
  -9  -7   9    9.42    4.80
  -9  -7   9   13.80    4.95
  -9  -7   9    4.57    7.39
   9   7  -9    0.00    5.70
   9   7  -9    6.22    4.80
  -9  -7  10  129.08   12.15
  -9  -7  10  112.93   12.06
   9   7 -10  137.19   11.80
   9   7 -10  141.12   11.70
  -9  -7  10  129.96   10.81
   9   7 -10  124.26   11.58
  -9  -7  11   33.44    9.20
   9   7 -11   40.34    8.49
   9   7 -11   39.29    8.36
  -9  -7  11   29.43    5.32
   9   7 -11   40.01    7.05
  -9  -7  11   26.09    7.58
   9   7 -12   16.78    4.59
  -9  -7  12    3.55    6.57
  -9  -7  12    5.65    4.95
   9   7 -12   20.77    7.28
   9   7 -12    7.94    8.64
  -9  -7  13   64.93   10.68
   9   7 -13   82.24    8.87
  -9  -7  13   93.16   10.24
   9   7 -13   89.11    9.35
  -9  -7  14  168.22   13.23
   9   7 -14  190.79   16.23
  -9  -7  15    2.29    6.52
   9   7 -15    3.00    5.82
   9   7 -16   -2.29    9.88
  -9  -7  16  -20.99    8.99
  -9  -7  17   11.65    8.29
   9   7 -17   -1.24    6.88
  -9  -7  18   13.42   10.77
   9   7 -18   12.89   10.42
  -9  -7  19   11.67    9.19
   9   7 -19    6.01    7.95
  -9  -6   1   -4.62    5.86
  -9  -6   1    0.88    4.58
  -9  -6   1   -4.27    4.27
   9   6  -1   14.27    7.05
   9   6  -1   -3.56    4.27
  -9  -6   2   -3.17    3.70
   9   6  -2  -10.16    5.35
  -9  -6   2   -4.80    5.16
  -9  -6   2   -6.95    5.53
   9   6  -2    5.63    4.40
  -9  -6   3   23.38    6.96
  -9  -6   3    8.73    5.35
   9   6  -3   14.27    6.78
  -9  -6   3   13.37    5.45
   9   6  -3   17.06    6.33
  -9  -6   4   87.51    6.97
   9   6  -4   89.29    7.86
   9   6  -4  104.42   10.37
  -9  -6   4   91.15    5.16
  -9  -6   4   88.58    8.39
  -9  -6   4   82.27    8.09
   9   6  -4   81.95    8.21
  -9  -6   5    2.49    2.67
  -9  -6   5   -1.07    3.40
  -9  -6   5    7.38    6.15
   9   6  -5    3.57    5.18
  -9  -6   5   -0.18    3.75
   9   6  -5   -9.84    5.80
   9   6  -5    0.18    3.93
   9   6  -6   44.82    6.86
   9   6  -6   56.42    6.96
  -9  -6   6   56.94    7.32
  -9  -6   6   51.11    4.79
  -9  -6   6   51.50    6.50
  -9  -6   6   45.53    6.10
   9   6  -6   50.70    7.32
  -9  -6   7    2.32    5.53
  -9  -6   7   -7.21    5.63
   9   6  -7   -3.87    5.98
  -9  -6   7    6.91    3.54
   9   6  -7    5.88    4.81
   9   6  -7   -4.46    5.35
   9   6  -8   98.25   10.88
   9   6  -8  109.09    9.15
   9   6  -8  129.18   11.39
  -9  -6   8  112.63    9.61
  -9  -6   8  106.62   11.26
  -9  -6   8   95.68    9.40
  -9  -6   9    3.73    4.79
  -9  -6   9    1.07    3.91
   9   6  -9    0.36    3.38
   9   6  -9   -7.28    4.08
   9   6  -9    1.58    4.40
  -9  -6   9    3.35    4.75
   9   6 -10   74.60    8.33
   9   6 -10   71.53    8.54
  -9  -6  10   61.50    8.81
  -9  -6  10   75.31   10.10
   9   6 -10   82.65    9.69
  -9  -6  10   59.03    7.11
  -9  -6  11   18.87    5.82
  -9  -6  11   23.17    8.31
  -9  -6  11   15.85    4.63
   9   6 -11   18.52    5.47
   9   6 -11   20.25    6.57
   9   6 -11   22.11    4.95
  -9  -6  12  113.66   13.94
  -9  -6  12  114.04    9.47
   9   6 -12   88.52   10.07
   9   6 -12   88.08   11.12
  -9  -6  12   92.41    9.90
   9   6 -12   91.71    9.76
  -9  -6  13   22.88    6.26
  -9  -6  13   21.01    6.36
   9   6 -13   31.97    8.65
   9   6 -13   23.91    6.02
   9   6 -13   32.67    6.36
  -9  -6  14   84.62   10.92
   9   6 -14  105.76   10.07
   9   6 -14  104.82   13.79
  -9  -6  14   99.40   10.60
  -9  -6  15   83.36   11.31
   9   6 -15   96.79   11.48
  -9  -6  16   11.31    8.66
   9   6 -16    8.31    8.13
  -9  -6  17   51.65    8.31
   9   6 -17   56.60    8.84
  -9  -6  18    6.55   10.45
   9   6 -18  -25.85   13.81
  -9  -6  19   17.90    9.57
   9   6 -19   21.62    9.21
  -9  -5   1   45.27    6.69
   9   5  -1   63.07    7.22
  -9  -5   1   64.65    7.66
   9   5  -1   60.20    6.77
  -9  -5   1   65.32    7.46
   9   5  -2   16.94    4.99
  -9  -5   2    9.33    4.05
   9   5  -2   11.44    3.70
  -9  -5   2   12.44    1.78
  -9  -5   2   14.80    4.99
  -9  -5   2   20.27    5.87
   9   5  -3   87.78    8.80
  -9  -5   3   88.37    5.70
  -9  -5   3   86.06    8.02
   9   5  -3   72.29    7.50
  -9  -5   3   88.36    7.32
  -9  -5   3   67.55    8.80
  -9  -5   4   27.33    7.14
  -9  -5   4   21.07    5.36
  -9  -5   4   25.48    3.03
   9   5  -4   33.23    5.98
  -9  -5   4   30.07    5.28
   9   5  -4   28.38    5.53
   9   5  -4   14.47    4.64
  -9  -5   5   84.05    7.56
  -9  -5   5   79.83    7.50
   9   5  -5   82.10    8.03
   9   5  -5   93.19    9.14
   9   5  -5   78.94    7.14
  -9  -5   5   79.51    6.39
  -9  -5   5   78.36    7.16
   9   5  -6  205.61   13.72
   9   5  -6  166.12   12.49
  -9  -5   6  179.86   15.88
  -9  -5   6  180.45   12.14
  -9  -5   6  188.35   12.55
   9   5  -6  177.00   14.10
  -9  -5   6  182.47   10.83
   9   5  -7    5.88    4.81
   9   5  -7    0.36    5.35
  -9  -5   7   10.48    3.73
  -9  -5   7    6.33    3.34
   9   5  -7    3.52    4.05
  -9  -5   7   14.96    4.63
   9   5  -8   52.12    7.22
  -9  -5   8   51.56    5.87
  -9  -5   8   50.72    4.63
   9   5  -8   54.94    5.16
   9   5  -8   58.10    7.49
  -9  -5   8   50.89    5.99
  -9  -5   9   48.28    7.05
   9   5  -9   30.09    5.16
  -9  -5   9   34.79    4.64
  -9  -5   9   61.22    7.45
   9   5  -9   33.71    6.74
   9   5  -9   51.28    8.11
   9   5 -10   76.35    8.15
  -9  -5  10   71.95    7.94
   9   5 -10   61.89    7.29
  -9  -5  10   76.17    9.21
  -9  -5  10   81.36    7.34
   9   5 -10   97.70    8.29
   9   5 -11    3.88    4.24
   9   5 -11    0.53    4.07
  -9  -5  11    8.82    5.12
   9   5 -11    2.49    3.73
  -9  -5  11    3.05    3.76
  -9  -5  11   -2.12    4.07
   9   5 -12   34.61    9.36
   9   5 -12   32.09    7.45
  -9  -5  12   37.26    9.01
  -9  -5  12   31.03    6.82
  -9  -5  12   19.45    7.07
   9   5 -12   30.77    7.25
   9   5 -13  257.64   18.77
   9   5 -13  256.03   18.93
  -9  -5  13  253.31   21.56
  -9  -5  13  252.42   19.94
   9   5 -13  241.50   18.91
  -9  -5  13  243.65   17.69
   9   5 -14   17.87    7.96
  -9  -5  14   19.76    9.16
   9   5 -14   29.14    8.30
  -9  -5  14    8.30    5.83
  -9  -5  14   20.87    7.96
   9   5 -15   50.45    8.32
  -9  -5  15   52.93    8.67
  -9  -5  16   71.23   12.05
   9   5 -16   35.44    9.75
  -9  -5  17    8.69    6.39
   9   5 -17   15.43    8.69
  -9  -5  18   -2.49   11.18
   9   5 -18   -2.13   10.83
  -9  -5  19   16.17    8.17
   9   5 -19   26.12   10.66
   9   5 -20   20.09   11.55
  -9  -5  20   26.31   10.13
  -9  -4   1    8.89    2.67
  -9  -4   1    7.84    3.56
   9   4  -1    1.78    2.85
  -9  -4   1    2.82    3.70
  -9  -4   1   -0.53    4.61
   9   4  -1   -5.81    3.17
   9   4  -2  120.41   10.56
  -9  -4   2  103.51    8.28
  -9  -4   2  122.51    9.27
   9   4  -2  106.81    8.20
  -9  -4   2  126.21    9.07
  -9  -4   2  107.14    7.85
   9   4  -3  -10.53    4.28
  -9  -4   3    1.61    1.96
   9   4  -3    4.22    3.70
  -9  -4   3    5.28    3.52
  -9  -4   3   -2.85    4.10
  -9  -4   3   -0.53    1.60
  -9  -4   3    8.75    6.07
   9   4  -3   -2.32    3.57
  -9  -4   4    5.81    3.52
  -9  -4   4    1.42    2.66
   9   4  -4    9.47    3.75
   9   4  -4    1.94    5.98
  -9  -4   4    0.71    3.75
  -9  -4   4   -6.78    5.53
   9   4  -4   -4.46    4.82
   9   4  -5   10.53    5.53
  -9  -4   5    6.04    3.20
   9   4  -5   -2.64    7.04
  -9  -4   5    3.21    5.36
   9   4  -5    4.82    3.57
  -9  -4   5    1.79    3.76
  -9  -4   5   12.49    5.45
   9   4  -6  254.27   13.91
  -9  -4   6  244.04   13.03
   9   4  -6  258.41   17.78
   9   4  -6  234.87   13.39
  -9  -4   6  263.18   13.56
  -9  -4   6  253.13   17.08
  -9  -4   6  252.35   13.62
  -9  -4   7  335.87   17.10
  -9  -4   7  301.17   23.25
   9   4  -7  308.75   20.26
   9   4  -7  319.50   17.45
  -9  -4   7  305.93   22.71
   9   4  -7  303.25   21.58
   9   4  -8   48.11    6.77
   9   4  -8   28.25    6.40
  -9  -4   8   30.28    3.76
  -9  -4   8   37.01    4.76
   9   4  -8   44.41    7.40
  -9  -4   8   35.53    6.57
   9   4  -9   15.13    5.52
  -9  -4   9   14.11    6.53
  -9  -4   9   20.04    4.61
   9   4  -9    7.94    6.00
   9   4  -9   12.06    4.26
  -9  -4   9   17.42    4.49
   9   4 -10  163.71   11.70
  -9  -4  10  156.87   10.80
  -9  -4  10  164.82   13.77
  -9  -4  10  187.80   12.05
   9   4 -10  179.83   16.95
   9   4 -10  192.73   16.01
   9   4 -11   21.30    6.75
   9   4 -11   21.54    4.94
   9   4 -11   24.61    6.37
  -9  -4  11   16.39    4.50
  -9  -4  11   15.71    5.83
  -9  -4  11   26.38    6.37
   9   4 -12   51.71    6.02
  -9  -4  12   51.89    6.31
   9   4 -12   48.91    7.98
   9   4 -12   55.65    8.48
  -9  -4  12   61.80    6.91
  -9  -4  12   43.98    7.95
   9   4 -13    0.35    6.90
   9   4 -13   -0.35    4.43
  -9  -4  13    4.95    5.30
  -9  -4  13    1.77    5.49
  -9  -4  13    1.62    4.50
   9   4 -13    9.37    5.65
   9   4 -14  103.56    9.93
  -9  -4  14  104.80   13.08
  -9  -4  14  115.26   11.88
   9   4 -14   99.50   11.49
   9   4 -14   88.45   11.83
  -9  -4  14   84.47   10.99
  -9  -4  15   -0.36    4.79
   9   4 -15    8.17    5.15
   9   4 -16   -2.84    5.15
  -9  -4  16   -2.67    6.04
  -9  -4  17  -10.49    5.69
   9   4 -17    1.42    6.40
  -9  -4  18    6.41    9.97
   9   4 -18    9.26   10.86
   9   4 -19    1.96   11.04
  -9  -4  19    6.23   11.40
   9   4 -20   11.40    9.44
  -9  -4  20   11.93    8.91
   9   3  -1   99.92    8.37
  -9  -3   1   96.61    7.31
  -9  -3   1   99.37    8.46
   9   3  -1  114.16    9.69
  -9  -3   1  101.64    9.23
  -9  -3   1  112.75    9.09
  -9  -3   2  185.52   12.47
  -9  -3   2  196.50   12.44
   9   3  -2  161.92   10.70
  -9  -3   2  196.23    8.75
   9   3  -2  193.17   13.56
  -9  -3   2  186.18   12.66
   9   3  -2  169.96   13.19
  -9  -3   2  191.06   11.10
  -9  -3   3    9.46    4.82
   9   3  -3   13.38    4.93
  -9  -3   3    7.11    2.13
  -9  -3   3   10.50    3.92
   9   3  -3    7.32    5.00
  -9  -3   3    8.27    3.17
   9   3  -3    5.35    4.28
  -9  -3   4   29.05    5.81
   9   3  -4   33.16    5.71
   9   3  -4   41.20   13.03
   9   3  -4   35.17    5.89
  -9  -3   4   41.02    6.42
  -9  -3   4   48.74    7.68
  -9  -3   4   44.76    3.21
  -9  -3   5  130.79    9.47
  -9  -3   5  133.10    7.67
  -9  -3   5  134.12    8.25
   9   3  -5  128.90    9.81
   9   3  -5  143.45    8.92
   9   3  -5  144.42   10.39
  -9  -3   5  135.97    9.69
  -9  -3   6   33.67    4.99
   9   3  -6   24.60    4.99
   9   3  -6   29.04    5.52
  -9  -3   6   35.76    4.31
  -9  -3   6   35.42    5.29
  -9  -3   6   40.26    6.62
   9   3  -6   32.25    5.11
   9   3  -7  108.13    8.54
  -9  -3   7   95.12    7.93
  -9  -3   7  103.14    8.46
  -9  -3   7  119.52    7.12
   9   3  -7  114.80    9.81
   9   3  -7  116.19    8.99
  -9  -3   8   74.36    8.48
   9   3  -8   82.32    7.84
  -9  -3   8   70.85    6.39
  -9  -3   8   77.09    6.71
   9   3  -8   87.68    7.76
   9   3  -8   76.01    7.64
  -9  -3   9   32.16    5.06
   9   3  -9   35.96    5.52
   9   3  -9   38.30    7.24
   9   3  -9   42.58    6.74
  -9  -3   9   49.85    6.74
  -9  -3   9   42.72    7.59
   9   3 -10   11.53    4.26
   9   3 -10   10.67    3.56
  -9  -3  10   10.77    3.53
   9   3 -10   17.13    4.59
  -9  -3  10   10.28    4.08
  -9  -3  10    6.33    3.62
   9   3 -11   75.91    7.45
   9   3 -11   87.98    7.07
  -9  -3  11   78.57    6.39
  -9  -3  11   70.68    8.32
  -9  -3  11   81.97    9.72
   9   3 -11   84.66    6.93
   9   3 -12   14.17    6.73
  -9  -3  12   16.43    6.89
   9   3 -12   19.26    7.78
  -9  -3  12   11.75    5.60
   9   3 -12    7.10    4.26
  -9  -3  12   13.84    5.32
  -9  -3  13   58.98    7.64
   9   3 -13   28.47    6.01
  -9  -3  13   38.53    7.42
   9   3 -13   47.61    6.22
   9   3 -13   35.88    5.66
  -9  -3  13   36.12    8.13
  -9  -3  14   61.53    7.65
  -9  -3  14   53.74    9.90
   9   3 -14   59.32    8.30
   9   3 -14   76.47    7.83
  -9  -3  14   60.61    9.74
   9   3 -14   58.87    9.55
  -9  -3  15   29.20    8.19
   9   3 -15   20.12    7.66
   9   3 -16    1.96    5.70
  -9  -3  16   12.12    4.99
  -9  -3  17    3.39    5.53
   9   3 -17    5.71    6.24
   9   3 -18    6.42    9.99
  -9  -3  18    9.28    9.81
   9   3 -19    0.36   10.71
  -9  -3  19    8.21    9.99
   9   3 -20   17.31   11.60
  -9  -3  20    2.68   11.42
  -9  -2   1   18.71    3.03
  -9  -2   1   14.60    4.81
   9   2  -1   13.18    3.21
  -9  -2   1   10.28    3.72
  -9  -2   1   12.80    1.42
  -9  -2   1   11.46    4.23
   9   2  -1   13.22    4.58
   9   2  -2  229.61   13.93
   9   2  -2  219.56   16.21
  -9  -2   2  198.51   10.66
  -9  -2   2  212.00   13.59
   9   2  -2  204.89   11.77
  -9  -2   2  196.69   12.84
  -9  -2   2  221.16   11.81
  -9  -2   3   58.93    4.49
  -9  -2   3   58.16    5.82
  -9  -2   3   59.05    6.40
   9   2  -3   54.33    6.41
  -9  -2   3   58.72    5.36
   9   2  -3   69.43    6.35
   9   2  -3   57.83    5.36
  -9  -2   4  162.89   11.29
  -9  -2   4  170.43    8.75
   9   2  -4  167.93    9.46
   9   2  -4  176.45   11.64
   9   2  -4  163.41   11.94
  -9  -2   4  178.76   12.27
  -9  -2   4  178.02   10.34
  -9  -2   5    7.05    3.00
   9   2  -5   -2.50    4.46
   9   2  -5    7.41    3.35
  -9  -2   5    6.33    2.35
   9   2  -5    3.03    4.10
  -9  -2   5   18.92    6.25
   9   2  -6   71.11    6.71
  -9  -2   6   68.28    6.08
  -9  -2   6   74.27    7.61
   9   2  -6   56.70    7.67
  -9  -2   6   64.76    6.88
   9   2  -6   58.57    5.52
  -9  -2   6   62.84    6.23
  -9  -2   7  384.66   24.02
  -9  -2   7  381.68   23.65
   9   2  -7  367.48   24.44
   9   2  -7  346.84   22.23
  -9  -2   7  390.17   18.33
   9   2  -7  400.37   24.72
   9   2  -8    6.18    4.06
   9   2  -8   15.63    5.51
  -9  -2   8    4.59    3.53
  -9  -2   8   10.30    5.15
  -9  -2   8    2.36    4.53
   9   2  -8    1.43    3.39
   9   2  -9    0.89    5.34
   9   2  -9    1.60    3.73
  -9  -2   9    8.89    3.81
  -9  -2   9   10.25    4.59
   9   2  -9    8.66    4.95
  -9  -2   9    6.04    4.08
  -9  -2  10   -1.60    5.68
  -9  -2  10    4.17    5.98
   9   2 -10    1.60    5.15
   9   2 -10    9.72    7.42
  -9  -2  10  -12.90    5.48
   9   2 -10    6.40    4.98
  -9  -2  11    9.42    5.98
  -9  -2  11    9.90    3.36
   9   2 -11    5.51    5.87
   9   2 -11    3.54    3.71
   9   2 -11    2.84    4.26
   9   2 -11   10.43    4.24
  -9  -2  11   15.47    6.58
   9   2 -12  302.17   21.54
   9   2 -12  285.28   20.57
  -9  -2  12  326.01   22.78
   9   2 -12  299.21   23.17
  -9  -2  12  301.67   24.05
  -9  -2  12  289.50   23.35
   9   2 -13    4.24    4.95
   9   2 -13    9.91    4.78
  -9  -2  13    9.22    7.23
  -9  -2  13   12.38    6.01
   9   2 -13   17.99    6.77
  -9  -2  13    3.21    6.41
  -9  -2  14   -7.49    5.35
  -9  -2  14   -3.54    7.60
   9   2 -14   -0.18    4.82
   9   2 -14    0.53    6.54
  -9  -2  14    1.44    5.95
   9   2 -15   58.38    9.28
  -9  -2  15   57.84    9.11
  -9  -2  16    2.68    5.90
   9   2 -16   -1.97    5.72
   9   2 -17   -1.07    6.25
  -9  -2  17    3.22    5.72
  -9  -2  18    4.29    6.97
   9   2 -18   10.19    8.04
   9   2 -19   -5.72    6.61
  -9  -2  19    1.25    6.61
   9   2 -20  -18.40    8.22
  -9  -2  20   18.57    9.29
  -9  -1   1  111.11    8.86
   9   1  -1  108.87    6.53
  -9  -1   1   96.70    6.53
   9   1  -1   97.04    6.77
  -9  -1   1  106.30    6.41
  -9  -1   1  102.15    6.87
  -9  -1   1  112.85    7.66
  -9  -1   2  215.64   10.77
  -9  -1   2  237.86   11.77
  -9  -1   2  237.24   14.20
   9   1  -2  250.61   16.03
  -9  -1   2  226.36   11.26
   9   1  -2  242.98   14.30
   9   1  -2  210.22   10.88
   9   1  -3  630.72   28.74
  -9  -1   3  627.20   30.42
  -9  -1   3  604.58   42.71
  -9  -1   3  642.70   39.20
   9   1  -3  681.67   31.97
   9   1  -3  628.63   38.49
  -9  -1   3  616.09   31.95
   9   1  -4   66.22    5.48
  -9  -1   4   52.70    6.05
   9   1  -4   51.85    6.42
  -9  -1   4   56.86    5.12
  -9  -1   4   52.00    5.46
  -9  -1   4   61.53    6.06
   9   1  -4   52.08    4.64
  -9  -1   5  185.64   10.34
  -9  -1   5  205.60   11.96
  -9  -1   5  171.85   10.92
  -9  -1   5  194.16   11.84
   9   1  -5  187.24   11.23
   9   1  -5  206.51   13.25
   9   1  -5  183.65   12.31
  -9  -1   6  584.73   31.69
  -9  -1   6  563.86   39.11
   9   1  -6  585.45   27.77
   9   1  -6  611.88   46.32
   9   1  -6  563.51   30.89
  -9  -1   6  616.07   29.85
  -9  -1   6  580.25   37.48
  -9  -1   7    0.36    3.20
   9   1  -7   -7.14    3.57
  -9  -1   7   -3.27    4.54
   9   1  -7   -2.31    3.73
   9   1  -7    0.71    3.54
  -9  -1   7    1.77    3.36
  -9  -1   8  324.25   19.08
  -9  -1   8  339.25   18.58
   9   1  -8  332.67   16.54
   9   1  -8  344.73   21.23
   9   1  -8  352.17   18.92
  -9  -1   8  335.68   16.54
  -9  -1   9   87.34    7.65
   9   1  -9   94.28    8.01
  -9  -1   9   85.13    6.90
  -9  -1   9  100.85    8.49
   9   1  -9   87.40    9.38
   9   1  -9  103.32    9.98
  -9  -1  10    0.53    4.07
   9   1 -10    6.37    4.25
   9   1 -10    4.81    3.38
  -9  -1  10    5.34    4.45
  -9  -1  10    5.26    5.08
   9   1 -10   -8.00    5.16
   9   1 -11   11.77    4.63
  -9  -1  11    3.54    5.13
   9   1 -11   16.81    5.31
  -9  -1  11    6.16    4.35
   9   1 -11    4.97    4.08
  -9  -1  11    2.32    3.92
  -9  -1  12  276.82   20.89
   9   1 -12  270.46   23.72
   9   1 -12  208.32   17.74
  -9  -1  12  231.84   16.78
  -9  -1  12  233.50   18.27
   9   1 -12  273.43   19.28
  -9  -1  13   -7.86    6.25
  -9  -1  13    1.08    6.68
  -9  -1  13    5.31    5.49
   9   1 -13   -5.72    6.07
   9   1 -13    3.01    6.55
   9   1 -13   -0.89    4.07
   9   1 -14   18.06    4.83
   9   1 -14   -4.07    7.08
  -9  -1  14   14.84    5.72
  -9  -1  14    7.96    5.66
  -9  -1  14    5.95    5.41
   9   1 -15   48.49    9.48
  -9  -1  15   58.15    9.84
  -9  -1  16   -0.72    5.01
   9   1 -16   11.28    6.26
   9   1 -17    7.88    6.62
  -9  -1  17    1.79    6.98
  -9  -1  18    1.97    6.62
   9   1 -18   13.24    7.51
   9   1 -19   42.56    8.58
  -9  -1  19   39.34   10.55
   9   1 -20   13.76    9.29
  -9  -1  20   11.26    7.32
  -9   0   1  348.87   15.95
  -9   0   1  364.07   18.35
   9   0  -1  362.80   18.22
   9   0  -1  355.53   17.28
   9   0  -1  321.58   21.17
  -9   0   1  340.55   16.81
  -9   0   2   31.74    4.28
  -9   0   2   34.67    4.42
   9   0  -2   27.99    4.46
   9   0  -2   40.33    4.25
   9   0  -2   26.69    6.23
  -9   0   2   25.71    5.50
   9   0  -3   15.57    3.01
  -9   0   3   14.45    3.39
   9   0  -3   13.71    3.56
  -9   0   3   10.83    3.55
  -9   0   3    9.56    3.19
   9   0  -3   15.52    3.03
  -9   0   4  148.35    8.54
   9   0  -4  149.58   10.09
  -9   0   4  170.66    9.39
  -9   0   4  153.12    7.85
   9   0  -4  145.79   10.52
   9   0  -4  138.50    7.67
   9   0  -5  370.11   21.97
  -9   0   5  376.33   19.31
  -9   0   5  387.62   19.08
  -9   0   5  377.39   18.71
   9   0  -5  361.90   18.89
   9   0  -5  391.93   21.07
   9   0  -6  103.00    8.57
   9   0  -6   90.78    6.77
   9   0  -6   94.95   11.87
  -9   0   6  114.44    8.33
  -9   0   6   96.82    7.14
  -9   0   6   92.20    7.12
  -9   0   7  817.09   45.41
   9   0  -7  845.89   41.83
   9   0  -7  831.36   52.64
   9   0  -7  794.33   42.21
  -9   0   7  818.29   43.08
   9   0  -8   40.15    6.78
   9   0  -8   37.93    5.49
  -9   0   8   36.52    5.70
  -9   0   8   32.61    5.67
   9   0  -8   41.86    7.13
  -9   0   9    1.60    3.03
   9   0  -9   -4.96    3.19
   9   0  -9   -3.39    3.75
   9   0  -9   11.94    5.88
  -9   0   9    3.26    4.17
  -9   0   9    1.24    3.54
   9   0 -10   91.81    8.86
  -9   0  10   95.71    8.93
   9   0 -10   74.59    8.55
  -9   0  10   68.59    8.15
  -9   0  10   85.63    7.24
   9   0 -10   74.64    6.07
   9   0 -11   16.63    4.83
   9   0 -11   18.79    4.79
  -9   0  11   11.34    4.96
  -9   0  11    8.68    6.15
  -9   0  11   11.08    4.83
   9   0 -11    5.51    4.98
  -9   0  12  182.74   15.90
   9   0 -12  226.39   14.14
   9   0 -12  208.59   17.73
  -9   0  12  215.51   20.21
  -9   0  12  185.41   13.60
   9   0 -12  187.75   15.27
  -9   0  13   90.02   10.99
   9   0 -13   88.66    9.31
  -9   0  13   60.04    8.66
   9   0 -13   74.43   12.41
  -9   0  13   93.67    9.49
   9   0 -13   96.40   10.46
  -9   0  14  141.67   13.69
  -9   0  14  175.41   12.05
   9   0 -14  194.54   14.18
   9   0 -14  151.77   13.26
  -9   0  14  166.65   15.23
  -9   0  15   -7.17    7.53
   9   0 -15   -0.90    6.81
  -9   0  16  100.71   12.54
   9   0 -16  134.21   14.87
  -9   0  17   -7.16    5.19
   9   0 -17    0.18    5.37
  -9   0  18   -9.13   11.10
   9   0 -18    3.58    8.05
   9   0 -19    6.97   11.98
  -9   0  19    1.61   10.01
  -9   0  20   32.15   14.47
   9   0 -20   43.04   12.50
  -9   1   0  132.87    9.24
   9  -1   0  128.65    6.76
  -9   1   0  138.64    9.20
   9  -1   0  147.03    8.52
  -9   1   0  124.57    7.82
  -9   1   0  145.99    7.45
  -9   1   1  261.20   13.54
   9  -1  -1  208.24   12.63
  -9   1   1  223.53   11.51
  -9   1   1  238.70   11.19
   9  -1  -1  232.53   12.65
   9  -1  -1  240.08   12.07
   9  -1  -2  175.09    9.79
   9  -1  -2  172.76    9.10
  -9   1   2  170.44   12.31
  -9   1   2  169.38   10.30
  -9   1   2  187.29   10.11
   9  -1  -2  164.39   10.83
   9  -1  -3   50.10    4.99
   9  -1  -3   43.63    5.52
  -9   1   3   57.72    8.53
  -9   1   3   51.35    5.17
   9  -1  -3   56.47    4.44
  -9   1   3   50.75    4.79
  -9   1   4   98.02    6.77
   9  -1  -4   94.69    6.24
   9  -1  -4   88.64    6.75
   9  -1  -4   85.90    6.77
  -9   1   4   89.54    5.33
  -9   1   4   85.14    6.93
  -9   1   5  209.88   12.83
  -9   1   5  220.69   12.27
  -9   1   5  224.06   11.76
   9  -1  -5  212.37   13.54
   9  -1  -5  224.57   14.04
   9  -1  -5  203.52   15.54
  -9   1   6  430.91   26.49
   9  -1  -6  450.62   27.91
  -9   1   6  444.11   23.89
   9  -1  -6  440.92   22.82
   9  -1  -6  457.40   27.54
   9  -1  -7   15.16    3.92
   9  -1  -7   15.81    4.09
  -9   1   7   14.09    4.28
   9  -1  -7   18.94    5.36
  -9   1   7   27.36    5.15
   9  -1  -8  119.48    8.04
  -9   1   8   99.67   10.13
   9  -1  -8   93.10   10.84
   9  -1  -8  109.68   13.04
  -9   1   8  100.72    9.47
   9  -1  -9    7.49    5.17
   9  -1  -9    3.58    4.83
  -9   1   9    9.48    5.54
   9  -1  -9    3.38    3.38
  -9   1  10  311.17   23.63
  -9   1  10  334.46   17.38
   9  -1 -10  284.92   25.14
   9  -1 -10  292.87   27.36
   9  -1 -10  307.96   16.66
   9  -1 -11  138.00   11.11
   9  -1 -11  118.14   12.64
  -9   1  11  114.53   10.66
  -9   1  11  139.80   10.22
   9  -1 -11  144.72   12.43
  -9   1  12  196.39   16.04
  -9   1  12  206.11   16.87
   9  -1 -12  189.75   17.95
   9  -1 -12  221.85   14.53
   9  -1 -12  207.52   16.34
  -9   1  12  208.94   14.53
  -9   1  13  402.33   31.32
   9  -1 -13  443.86   31.23
  -9   1  13  434.45   35.68
  -9   1  13  418.93   27.64
   9  -1 -13  365.37   31.07
   9  -1 -13  449.17   31.24
   9  -1 -14   43.24    8.25
   9  -1 -14   48.61    7.45
  -9   1  14   31.04    7.72
  -9   1  14   42.22    6.92
   9  -1 -15  157.83   13.28
  -9   1  15  156.94   13.99
  -9   1  16   -1.25    7.35
   9  -1 -16   13.44    7.35
  -9   1  17   -1.43    8.78
   9  -1 -17    2.15    9.85
   9  -1 -18    6.26   10.20
  -9   1  18    7.69   10.91
   9  -1 -19   -0.18    7.68
  -9   1  19    1.61    7.15
   9  -2   0  111.82    8.54
  -9   2   0  122.96    6.76
  -9   2   0  131.85    8.31
   9  -2   0  120.65    6.04
  -9   2   0  121.35    7.68
   9  -2   0  142.19    7.68
   9  -2  -1   90.87    8.18
  -9   2   1  101.53    8.32
  -9   2   1   86.57    6.43
  -9   2   1  104.37    6.77
   9  -2  -1   85.30    6.60
   9  -2  -1  100.10    6.06
   9  -2  -2   73.28    5.17
   9  -2  -2   69.76    7.30
  -9   2   2   69.90    5.17
  -9   2   2   55.79    4.61
   9  -2  -2   69.07    5.89
  -9   2   2   63.20    4.46
   9  -2  -3  212.54    9.63
  -9   2   3  206.53   12.32
   9  -2  -3  225.04   11.41
  -9   2   3  199.72   11.18
   9  -2  -3  192.05   12.68
  -9   2   3  204.52   11.77
  -9   2   4  603.96   32.86
   9  -2  -4  644.75   24.27
   9  -2  -4  617.96   28.94
   9  -2  -4  595.33   31.43
  -9   2   4  597.84   30.15
  -9   2   4  635.60   27.93
   9  -2  -5   23.23    5.18
  -9   2   5   33.89    4.82
  -9   2   5   27.39    6.58
  -9   2   5   38.00    4.46
   9  -2  -5   29.79    4.82
   9  -2  -5   25.51    3.93
   9  -2  -6  476.38   26.23
   9  -2  -6  462.90   22.39
  -9   2   6  485.20   22.52
   9  -2  -6  476.64   22.16
  -9   2   6  445.91   27.12
  -9   2   7   80.59    6.95
   9  -2  -7   64.02    5.90
   9  -2  -7   69.35    7.13
   9  -2  -7   86.77    7.87
  -9   2   7   87.98    6.80
  -9   2   8    3.04    3.94
  -9   2   8    9.80    3.74
   9  -2  -8    4.99    3.03
   9  -2  -8    1.61    4.83
   9  -2  -8    7.16    4.12
   9  -2  -9   33.13    4.81
   9  -2  -9   26.08    5.90
   9  -2  -9   39.80    4.66
  -9   2   9   35.86    4.84
  -9   2   9   32.06    3.92
   9  -2 -10   92.58   10.15
   9  -2 -10  111.44    8.80
  -9   2  10   95.25   10.33
   9  -2 -10   97.58    8.75
  -9   2  10  105.88    8.80
  -9   2  11  287.39   22.78
   9  -2 -11  287.15   21.93
  -9   2  11  312.96   16.71
   9  -2 -11  306.24   28.12
   9  -2 -11  317.09   17.25
   9  -2 -12  195.75   15.09
   9  -2 -12  170.79   16.20
  -9   2  12  178.75   14.94
  -9   2  12  181.75   13.83
   9  -2 -12  165.40   12.63
   9  -2 -13  121.92   12.03
   9  -2 -13   96.67   10.31
  -9   2  13  109.50   10.85
  -9   2  13  109.89   11.49
  -9   2  13  109.88   11.85
   9  -2 -13  126.92   12.27
   9  -2 -14   57.21    9.42
  -9   2  14   54.38    7.00
   9  -2 -14   52.41    8.44
   9  -2 -15    2.33    5.92
  -9   2  15    5.74    5.02
   9  -2 -16   -0.54    4.66
  -9   2  16    1.97    4.66
  -9   2  17   11.81    7.87
   9  -2 -17   38.84    6.80
  -9   2  18   34.85    8.58
   9  -2 -18   48.62    9.29
  -9   2  19   15.71   11.42
   9  -2 -19   41.94   12.85
  -9   3   0  853.24   43.95
  -9   3   0  851.10   37.48
   9  -3   0  801.30   40.49
   9  -3   0  857.59   48.91
  -9   3   0  829.91   39.60
   9  -3   0  841.68   36.31
   9  -3  -1  397.47   21.18
  -9   3   1  427.22   18.38
   9  -3  -1  370.54   17.13
  -9   3   1  411.09   19.82
   9  -3  -1  378.68   19.06
  -9   3   1  386.30   18.17
  -9   3   2   89.00    5.17
   9  -3  -2   80.80    5.35
   9  -3  -2   81.00    5.21
  -9   3   2   85.87    6.20
   9  -3  -2   84.91    6.59
  -9   3   2   89.46    5.21
   9  -3  -3    3.23    2.33
  -9   3   3   -4.43    3.72
  -9   3   3    2.50    2.32
   9  -3  -3    0.00    2.85
  -9   3   3    0.90    2.51
   9  -3  -3   -0.36    2.50
  -9   3   4  283.34   16.25
   9  -3  -4  272.96   15.79
  -9   3   4  303.69   13.87
   9  -3  -4  303.70   13.40
  -9   3   4  282.49   15.43
   9  -3  -4  299.52   19.66
   9  -3  -5  393.64   19.50
   9  -3  -5  385.82   25.81
  -9   3   5  397.69   25.28
   9  -3  -5  426.29   23.10
  -9   3   5  391.13   18.96
  -9   3   6   14.50    4.65
   9  -3  -6   16.29    3.58
  -9   3   6   14.33    2.87
   9  -3  -6   14.86    3.58
   9  -3  -6   13.61    3.76
   9  -3  -7   28.48    4.30
  -9   3   7   18.43    3.94
  -9   3   7   31.02    4.66
   9  -3  -7   22.36    4.65
   9  -3  -7   30.84    4.66
   9  -3  -8  125.67   11.09
   9  -3  -8  136.95   10.57
  -9   3   8  148.26    8.98
  -9   3   8  122.28   11.62
   9  -3  -8  128.52    7.90
   9  -3  -9  144.49   11.63
  -9   3   9  146.95   10.78
   9  -3  -9  132.35   12.51
   9  -3  -9  141.38   11.50
  -9   3   9  121.11   12.15
  -9   3  10   -2.32    3.57
   9  -3 -10    4.46    3.75
   9  -3 -10   -5.89    4.64
  -9   3  10    9.88    5.39
   9  -3 -11   -2.50    3.57
   9  -3 -11    3.95    3.95
  -9   3  11    1.44    3.77
  -9   3  11    3.57    3.92
   9  -3 -11   -1.25    4.10
   9  -3 -12   31.00    5.52
  -9   3  12   31.90    6.77
   9  -3 -12   22.64    4.85
  -9   3  12   27.31    5.57
   9  -3 -12   22.27    5.35
  -9   3  13   19.05    5.70
   9  -3 -13   23.15    6.05
   9  -3 -13   16.34    6.11
  -9   3  13   15.44    4.67
   9  -3 -13    5.52    5.16
  -9   3  14    1.97    5.74
   9  -3 -14   -6.40    8.36
   9  -3 -14    1.26    5.02
   9  -3 -15   48.75    7.53
  -9   3  15   40.87    8.07
   9  -3 -16  239.52   19.34
  -9   3  16  249.72   22.38
   9  -3 -17    4.11    9.30
  -9   3  17   19.13    9.30
  -9   3  18   -3.57    7.14
   9  -3 -18   21.78    9.64
  -9   3  19   16.22    9.45
   9  -3 -19   21.56    9.45
  -9   4   0   10.67    2.17
   9  -4   0   15.92    2.71
   9  -4   0   15.65    4.09
  -9   4   0    5.52    2.31
  -9   4   0   10.24    4.06
   9  -4   0   10.15    2.31
  -9   4   1  357.26   20.61
  -9   4   1  376.90   18.39
  -9   4   1  393.21   16.64
   9  -4  -1  372.48   18.87
   9  -4  -1  386.72   19.10
   9  -4  -1  360.65   18.26
   9  -4  -2  618.31   27.28
   9  -4  -2  638.40   35.21
  -9   4   2  670.62   27.14
  -9   4   2  629.00   29.12
   9  -4  -2  636.69   24.48
  -9   4   2  630.34   33.95
   9  -4  -3  299.46   16.59
  -9   4   3  326.40   19.13
  -9   4   3  295.16   17.14
  -9   4   3  318.94   14.21
   9  -4  -3  310.07   16.96
   9  -4  -3  320.69   12.70
  -9   4   4   11.99    3.94
  -9   4   4   22.38    4.26
  -9   4   4   18.91    3.78
   9  -4  -4   22.52    5.18
   9  -4  -4   19.45    4.32
   9  -4  -5   51.44    5.58
  -9   4   5   53.04    5.38
  -9   4   5   50.73    4.68
   9  -4  -5   45.30    4.66
   9  -4  -5   54.48    4.84
   9  -4  -6   35.21    5.21
   9  -4  -6   36.39    5.92
   9  -4  -6   39.12    4.49
  -9   4   6   35.89    3.95
  -9   4   6   28.75    5.03
   9  -4  -7  111.39    8.27
  -9   4   7   95.58    7.19
   9  -4  -7  111.44   10.23
   9  -4  -7  101.84    9.86
  -9   4   7  100.50    8.26
   9  -4  -8   84.58    8.60
   9  -4  -8   87.11    8.25
  -9   4   8   91.06    7.71
  -9   4   8   87.20    7.55
   9  -4  -8   97.63    7.55
   9  -4  -9  334.23   23.11
  -9   4   9  316.57   28.48
   9  -4  -9  297.22   28.65
  -9   4   9  315.65   19.26
   9  -4  -9  321.24   20.88
  -9   4  10   13.85    6.12
   9  -4 -10   11.15    5.58
   9  -4 -10    8.23    5.72
   9  -4 -10    0.00    4.11
  -9   4  10    6.08    5.01
   9  -4 -11    5.89    6.07
  -9   4  11    1.43    5.54
   9  -4 -11   -1.25    6.25
  -9   4  11    8.99    4.49
   9  -4 -11   -1.98    4.85
   9  -4 -12    0.89    5.71
   9  -4 -12   11.50    5.39
  -9   4  12    8.21    5.00
   9  -4 -12    9.45    6.42
  -9   4  12   -0.90    3.95
   9  -4 -13   -3.74    5.35
   9  -4 -13    3.77    4.85
  -9   4  13    7.72    4.67
   9  -4 -14   87.81   12.47
   9  -4 -14  135.90   12.37
  -9   4  14  136.26   12.55
   9  -4 -15   30.08    9.13
  -9   4  15   42.61   10.21
   9  -4 -16  100.48   10.55
  -9   4  16  104.59   11.45
  -9   4  17   52.84    9.28
   9  -4 -17   55.34   10.00
   9  -4 -18   12.12   14.61
  -9   4  18   -0.18   13.72
   9  -5   0  606.38   31.14
  -9   5   0  559.37   29.68
  -9   5   0  628.23   24.94
  -9   5   0  600.79   30.34
   9  -5   0  620.78   27.14
   9  -5  -1    2.17    1.63
  -9   5   1    7.24    2.89
   9  -5  -1   -1.07    3.74
   9  -5  -1    2.32    1.61
  -9   5   1    3.04    1.79
  -9   5   1    3.36    3.71
  -9   5   2   61.49    6.56
  -9   5   2   58.77    4.88
   9  -5  -2   64.17    4.47
   9  -5  -2   67.45    5.43
   9  -5  -2   75.72    6.42
  -9   5   2   65.95    5.36
  -9   5   3   44.58    5.01
  -9   5   3   51.13    6.21
  -9   5   3   38.31    4.52
   9  -5  -3   47.31    5.36
   9  -5  -3   48.52    4.30
   9  -5  -3   52.94    5.24
   9  -5  -4    2.50    2.86
  -9   5   4   -1.81    2.89
  -9   5   4    4.30    3.59
   9  -5  -4    6.68    3.43
   9  -5  -4    5.56    3.41
   9  -5  -5   12.39    3.23
  -9   5   5    9.92    2.88
  -9   5   5    8.26    3.95
   9  -5  -5   10.82    3.06
   9  -5  -5   14.16    4.66
  -9   5   6   30.03    4.32
   9  -5  -6   22.79    3.77
   9  -5  -6   37.27    4.50
  -9   5   6   31.51    5.04
   9  -5  -6   35.78    3.78
   9  -5  -7  465.86   29.27
  -9   5   7  437.02   30.76
   9  -5  -7  449.87   24.67
  -9   5   7  490.70   21.98
   9  -5  -7  422.43   24.29
   9  -5  -8  394.05   33.95
   9  -5  -8  403.91   26.29
  -9   5   8  418.12   27.55
  -9   5   8  365.32   31.08
   9  -5  -8  397.64   29.61
   9  -5  -9   68.52    7.53
   9  -5  -9   75.77    7.92
  -9   5   9   67.49    7.20
  -9   5   9   67.09    6.82
   9  -5  -9   73.10    7.89
   9  -5 -10   85.27    8.10
   9  -5 -10   77.13    7.70
  -9   5  10   80.23    8.64
  -9   5  10   71.12    8.96
   9  -5 -10   79.89    9.50
  -9   5  11    8.81    6.11
   9  -5 -11    4.11    5.01
   9  -5 -11   -2.32    6.08
   9  -5 -11   -0.54    6.11
  -9   5  11    4.29    4.83
   9  -5 -12   14.72    6.82
   9  -5 -12    7.14    6.43
   9  -5 -12   28.23    8.76
  -9   5  12   12.87    6.08
  -9   5  12    7.00    7.54
   9  -5 -13   70.31   10.89
  -9   5  13   92.01   10.76
   9  -5 -13   70.13    8.97
   9  -5 -14    8.60    5.55
  -9   5  14   19.34    5.37
  -9   5  15  159.88   16.82
   9  -5 -15  177.23   15.03
   9  -5 -16   10.53   10.53
  -9   5  16    3.75    9.82
  -9   5  17   27.81    8.38
   9  -5 -17   21.75    8.38
   9  -5 -18   -7.12    9.08
  -9   5  18    2.85   11.39
  -9   6   0    8.48    2.17
   9  -6   0   23.28    3.97
   9  -6   0   13.34    3.20
  -9   6   0   10.53    2.50
   9  -6   0    5.71    2.32
  -9   6   0   14.32    5.48
  -9   6   1  288.30   14.18
   9  -6  -1  255.10   11.57
  -9   6   1  244.04   16.10
  -9   6   1  237.92   12.83
   9  -6  -1  263.18   10.92
   9  -6  -1  254.48   15.31
  -9   6   2    5.73    2.51
   9  -6  -2   11.23    3.92
  -9   6   2    8.87    4.26
   9  -6  -2    8.78    2.15
   9  -6  -2    7.77    3.07
  -9   6   2    8.49    2.89
   9  -6  -3    1.26    1.99
   9  -6  -3    2.69    2.33
  -9   6   3    2.51    2.15
  -9   6   3    4.98    5.15
  -9   6   3    0.54    1.99
   9  -6  -3   -3.21    3.75
  -9   6   4  166.44   10.07
   9  -6  -4  172.56   10.25
   9  -6  -4  182.58   10.48
  -9   6   4  158.92   11.38
   9  -6  -4  161.64   10.39
   9  -6  -5    7.22    3.97
   9  -6  -5    7.53    4.30
  -9   6   5   10.47    3.79
  -9   6   5    3.24    4.50
   9  -6  -5    6.84    3.42
  -9   6   6  339.77   25.60
   9  -6  -6  354.03   25.51
  -9   6   6  355.31   19.83
   9  -6  -6  377.79   25.24
   9  -6  -6  369.19   17.49
  -9   6   7   16.75    5.04
   9  -6  -7   14.22    4.50
   9  -6  -7   20.90    4.50
  -9   6   7   15.48    3.96
   9  -6  -7   13.65    4.85
  -9   6   8  485.55   28.84
  -9   6   8  492.29   37.05
   9  -6  -8  494.09   34.84
   9  -6  -8  504.50   37.41
   9  -6  -8  515.10   27.22
   9  -6  -9   62.21    7.17
  -9   6   9   66.60    7.56
  -9   6   9   66.79    8.44
   9  -6  -9   73.09    8.10
   9  -6  -9   76.13    8.80
   9  -6 -10   16.37    6.12
  -9   6  10   17.93    5.20
   9  -6 -10   24.53    6.27
  -9   6  10   21.22    8.09
   9  -6 -10   18.65    5.74
  -9   6  11   12.35    7.16
   9  -6 -11    3.95    5.75
  -9   6  11   -8.98    6.29
   9  -6 -11    6.45    6.45
   9  -6 -11  -16.99    5.90
   9  -6 -12   24.32    6.08
  -9   6  12   17.23    5.02
   9  -6 -12   13.28    4.49
   9  -6 -12   12.33    7.86
   9  -6 -13    3.57    7.68
  -9   6  13   13.26    6.81
   9  -6 -13   20.07    5.91
  -9   6  14   27.38   11.27
   9  -6 -14   13.42   11.09
   9  -6 -15   39.66   10.54
  -9   6  15   33.41    8.75
   9  -6 -16   51.72    9.81
  -9   6  16   43.16   11.41
   9  -6 -17    6.23   11.93
  -9   6  17   -4.27   12.82
   9  -7   0    3.93    2.32
  -9   7   0   -1.06    4.43
   9  -7   0    2.67    3.02
   9  -7   0    4.32    2.52
  -9   7   0    6.79    2.68
  -9   7   0    1.98    1.98
   9  -7  -1  177.75    9.33
  -9   7   1  176.52   11.36
   9  -7  -1  183.02    9.92
  -9   7   1  208.85   11.37
  -9   7   1  190.46   12.55
   9  -7  -1  174.42   11.04
   9  -7  -2   17.86    3.43
   9  -7  -2   10.52    4.46
  -9   7   2   13.35    2.53
   9  -7  -2   18.68    2.51
  -9   7   2   12.93    2.51
  -9   7   2   26.85    5.51
   9  -7  -3   88.87    6.30
  -9   7   3   70.21    5.42
   9  -7  -3   84.83    6.86
  -9   7   3   71.59    5.76
   9  -7  -3   87.17    6.25
  -9   7   4   23.28    4.87
   9  -7  -4   20.59    4.66
   9  -7  -4   12.63    4.15
   9  -7  -4   20.89    3.96
  -9   7   4   30.44    5.58
  -9   7   5  277.58   16.06
   9  -7  -5  283.43   18.67
   9  -7  -5  272.55   17.14
  -9   7   5  257.04   18.58
   9  -7  -5  267.51   16.96
   9  -7  -6   57.47    6.65
   9  -7  -6   47.96    5.05
  -9   7   6   49.74    5.41
  -9   7   6   41.11    5.41
   9  -7  -6   55.69    5.95
   9  -7  -7  104.36    9.70
  -9   7   7   93.56    8.12
   9  -7  -7   91.04    6.85
   9  -7  -7   98.67    9.00
  -9   7   7   93.27   10.26
  -9   7   8   74.23    8.29
   9  -7  -8   62.52    6.13
  -9   7   8   71.40    7.55
   9  -7  -8   82.04    8.98
   9  -7  -8   84.70    8.45
  -9   7   9   39.33    6.65
   9  -7  -9   38.97    6.47
   9  -7  -9   44.12    6.46
   9  -7  -9   36.37    7.02
  -9   7   9   38.35    5.76
  -9   7  10   -0.36    4.68
   9  -7 -10    4.84    6.81
   9  -7 -10    3.60    3.42
  -9   7  10    4.66    6.82
   9  -7 -10    8.61    8.61
   9  -7 -11   71.64    9.49
  -9   7  11   51.91    7.54
   9  -7 -11   52.27    7.37
   9  -7 -11   67.09    9.66
   9  -7 -12   10.40    7.17
   9  -7 -12    6.80    9.48
  -9   7  12    3.23    7.71
   9  -7 -13    0.18    6.09
  -9   7  13   10.21    6.09
  -9   7  13    6.80    6.63
   9  -7 -14   53.63   10.19
  -9   7  14   60.42   11.44
  -9   7  14   47.20    9.83
  -9   7  15   -6.07   10.53
   9  -7 -15    2.68    9.10
   9  -7 -16   11.05    6.95
  -9   7  16   16.92    8.20
   9  -8   0   39.22    4.50
  -9   8   0   35.49    5.32
  -9   8   0   39.43    3.59
  -9   8   0   37.24    3.60
   9  -8   0   36.39    3.23
   9  -8   0   34.69    3.56
  -9   8   1    9.88    2.70
   9  -8  -1   16.20    3.24
  -9   8   1    9.97    4.45
   9  -8  -1    3.92    2.85
   9  -8  -1    8.27    2.34
  -9   8   1    4.14    2.70
  -9   8   2    1.26    3.42
   9  -8  -2    1.62    3.06
   9  -8  -2   16.75    4.28
  -9   8   2   12.07    3.78
   9  -8  -2   10.27    4.14
  -9   8   3   13.88    3.79
   9  -8  -3    8.29    3.96
  -9   8   3   12.07    3.96
   9  -8  -3   11.97    5.00
   9  -8  -3    4.69    3.43
   9  -8  -4   56.95    5.59
  -9   8   4   41.81    6.31
   9  -8  -4   56.12    5.96
   9  -8  -4   64.63    6.63
   9  -8  -5   55.06    5.78
   9  -8  -5   52.19    4.84
  -9   8   5   53.07    6.68
   9  -8  -5   66.31    7.21
  -9   8   5   51.36    5.95
  -9   8   6   12.25    3.96
   9  -8  -6   14.72    4.67
   9  -8  -6   19.63    3.96
  -9   8   6   16.06    4.33
   9  -8  -6   13.36    3.43
   9  -8  -7   20.87    5.58
   9  -8  -7   33.58    5.93
  -9   8   7   27.53    7.02
  -9   8   7   22.55    4.51
   9  -8  -7   28.50    4.51
   9  -8  -8   23.97    4.69
   9  -8  -8   14.20    5.57
   9  -8  -8   14.54    4.67
  -9   8   8   11.32    6.29
  -9   8   8   14.60    4.69
  -9   8   9   26.83    5.58
  -9   8   9   21.37    5.03
   9  -8  -9   30.88    7.90
   9  -8  -9   34.79    7.35
   9  -8  -9   23.41    5.22
   9  -8 -10   96.18    9.67
  -9   8  10   79.84   10.25
   9  -8 -10   82.54   10.07
   9  -8 -10   81.58   10.94
   9  -8 -11    5.55    5.01
   9  -8 -11    4.47    7.69
   9  -8 -11   -3.05    4.67
  -9   8  11    2.51    5.39
  -9   8  12    3.05    5.02
   9  -8 -12   16.45    9.65
   9  -8 -12    5.02    6.10
  -9   8  13   -2.33    9.49
  -9   8  14    2.14    6.79
   9  -8 -14   -3.57    6.07
   9  -8 -15   13.02   12.13
  -9   8  15   31.92   12.48
  -9   8  16   18.69   10.50
  -9   8  16   -8.54    9.43
  -9   9   0   17.08    3.06
   9  -9   0   20.99    4.80
   9  -9   0   20.66    2.87
  -9   9   0   19.42    4.45
   9  -9   0   17.99    2.34
  -9   9   0   15.09    3.59
  -9   9   1    0.36    2.52
  -9   9   1    0.90    2.52
   9  -9  -1   -3.56    3.38
  -9   9   1   -1.61    4.11
   9  -9  -1    0.00    2.70
   9  -9  -1    0.54    3.42
  -9   9   2    1.08    2.70
   9  -9  -2    6.68    3.79
   9  -9  -2    6.95    3.92
  -9   9   2   12.82    4.33
   9  -9  -2    6.12    4.32
   9  -9  -3   -1.61    4.11
   9  -9  -3   -3.25    1.99
  -9   9   3    1.45    2.71
  -9   9   3    0.00    3.60
   9  -9  -3    0.54    3.60
  -9   9   4    4.86    4.50
   9  -9  -4    3.24    4.32
   9  -9  -4    2.86    3.04
   9  -9  -4    0.18    3.98
  -9   9   4    0.72    4.34
   9  -9  -5   51.88    6.15
  -9   9   5   37.05    6.33
   9  -9  -5   45.89    7.38
  -9   9   5   48.95    5.40
   9  -9  -5   52.52    7.17
   9  -9  -6  201.12   22.31
  -9   9   6  182.45   18.61
  -9   9   6  211.01   13.32
   9  -9  -6  159.17   15.00
   9  -9  -6  195.60   15.08
   9  -9  -7   11.31    3.77
   9  -9  -7    8.27    4.31
  -9   9   7    5.75    5.03
  -9   9   7   17.15    6.14
   9  -9  -7   10.11    5.42
   9  -9  -8   34.80    6.49
   9  -9  -8   42.88    4.85
  -9   9   8   33.77    7.00
  -9   9   8   23.62    6.85
   9  -9  -8   35.02    7.54
   9  -9  -9   -8.42    6.63
   9  -9  -9    7.74    4.68
   9  -9  -9   -5.74    3.41
  -9   9   9    3.78    4.32
   9  -9 -10   18.80    5.91
   9  -9 -10    4.12    4.84
   9  -9 -10   19.78    5.58
  -9   9  10   17.44    5.75
   9  -9 -11   20.11    8.26
   9  -9 -11   34.00   13.06
   9  -9 -11   12.33    7.33
  -9   9  11   17.77    8.08
  -9   9  12    2.51    6.63
   9  -9 -12    5.74    5.91
  -9   9  13   52.59   12.52
   9  -9 -13   13.24    9.48
  -9   9  14    0.18    6.96
   9  -9 -14   -1.61    6.79
   9  -9 -15   -6.95    8.73
  -9   9  15   -0.89    7.48
   9 -10   0   15.83    3.56
  -9  10   0   27.74    3.40
   9 -10   0   20.03    3.43
  -9  10   0   11.73    3.79
  -9  10   0   19.02    3.23
   9 -10   0   32.83    3.59
  -9  10   1  154.22    8.98
  -9  10   1  131.41   11.03
   9 -10  -1  148.12   10.41
   9 -10  -1  146.80   10.67
   9 -10  -1  141.05    9.96
   9 -10  -2   18.34    3.20
  -9  10   2   11.04    4.16
   9 -10  -2   11.22    3.26
   9 -10  -2   15.81    4.31
  -9  10   2   14.91    3.95
  -9  10   3   -2.53    2.90
   9 -10  -3    1.25    2.32
  -9  10   3   -1.44    4.49
   9 -10  -3    3.23    4.13
   9 -10  -3   -0.91    2.72
  -9  10   4   49.97    6.16
  -9  10   4   40.43    5.93
   9 -10  -4   58.45    5.72
   9 -10  -4   47.26    7.01
   9 -10  -4   46.53    5.61
   9 -10  -5   31.34    4.84
   9 -10  -5   39.54    7.01
  -9  10   5   31.27    6.29
  -9  10   5   28.59    4.89
   9 -10  -5   28.77    5.43
   9 -10  -6  152.73   11.30
   9 -10  -6  123.14   10.67
  -9  10   6  142.11   12.04
  -9  10   6  126.57   13.20
   9 -10  -6  125.04   17.61
  -9  10   7   92.84    8.67
   9 -10  -7   76.39    8.97
  -9  10   7   70.39    8.80
   9 -10  -7   46.86   10.06
   9 -10  -7   78.04    7.95
   9 -10  -8   19.02    6.82
   9 -10  -8   40.95    7.58
   9 -10  -8   37.46    7.53
  -9  10   8   33.37    6.86
   9 -10  -9   44.41    8.42
  -9  10   9   41.07    8.29
   9 -10  -9    8.96    7.35
   9 -10  -9   29.72    5.04
   9 -10 -10   32.37    6.83
   9 -10 -10   27.21   11.28
  -9  10  10   33.27    7.55
   9 -10 -10   57.41   10.02
  -9  10  11    8.08    6.82
   9 -10 -11   14.72   12.93
  -9  10  12   15.41    8.42
   9 -10 -12   23.47    8.06
  -9  10  13   32.37    9.30
   9 -10 -13   34.51    9.12
  -9  10  14   25.88   12.67
   9 -10 -14   27.13   12.14
  -9  11   0  262.31   18.12
   9 -11   0  248.21   16.85
  -9  11   0  260.98   17.02
   9 -11   0  284.82   19.53
   9 -11   0  257.60   22.06
   9 -11  -1    1.27    3.62
   9 -11  -1    2.49    3.91
   9 -11  -1    3.59    2.87
  -9  11   1   -0.72    2.33
   9 -11  -2  159.81   12.20
   9 -11  -2  160.98   10.32
  -9  11   2  139.54   10.94
   9 -11  -2  150.86   11.97
  -9  11   2  141.06   13.42
  -9  11   3   13.78    3.81
   9 -11  -3   15.68    4.10
   9 -11  -3   13.24    5.44
  -9  11   3   12.02    5.38
   9 -11  -3   20.10    5.02
  -9  11   4   19.92    5.56
   9 -11  -4   13.10    7.18
   9 -11  -4   13.96    3.44
   9 -11  -4   21.96    4.28
  -9  11   4   19.39    6.53
  -9  11   5   84.52    9.15
   9 -11  -5  100.34    9.97
  -9  11   5   92.37   10.15
   9 -11  -5   94.94    8.76
   9 -11  -5   63.71   12.02
  -9  11   6   -7.60    5.79
   9 -11  -6   -3.08    6.15
   9 -11  -6    3.58    3.40
   9 -11  -6    2.33    5.74
   9 -11  -7   33.89   10.04
   9 -11  -7   71.44    8.06
  -9  11   7   66.68    7.59
   9 -11  -7   61.08    7.95
   9 -11  -8   -3.04    5.19
   9 -11  -8    4.51    7.58
   9 -11  -8    3.76    5.73
  -9  11   8   20.93    7.76
  -9  11   9   31.89    8.11
   9 -11  -9   41.43    7.21
   9 -11  -9   37.95   10.74
   9 -11  -9   32.19    8.40
   9 -11 -10   21.25    9.47
  -9  11  10    3.96    9.53
   9 -11 -11   -2.87    6.64
  -9  11  11    6.82    6.82
   9 -11 -12   67.89   12.00
  -9  11  12   55.70   13.79
   9 -11 -13   18.59    9.47
  -9  11  13   25.56    8.76
  -9  12   0  167.38   13.41
   9 -12   0  189.74   12.70
   9 -12   0  188.91   12.53
  -9  12   0  179.46   15.43
   9 -12  -1   51.38    5.63
   9 -12  -1   52.63    5.73
   9 -12  -1   61.31    7.47
  -9  12   1   55.67    5.19
  -9  12   1   45.93    5.45
  -9  12   2   46.66    6.17
   9 -12  -2   42.85    6.36
   9 -12  -2   41.55    6.99
  -9  12   2   34.75    5.91
   9 -12  -2   33.59    5.69
  -9  12   3   26.14    5.45
   9 -12  -3   21.17    4.80
  -9  12   3   30.46    5.55
   9 -12  -3   23.47    5.02
   9 -12  -3   18.33    4.54
   9 -12  -4   -3.39    4.28
  -9  12   4    0.36    4.17
  -9  12   4   -6.45    4.12
   9 -12  -4    0.54   32.44
   9 -12  -4   -3.08    3.45
   9 -12  -5   76.70   10.04
   9 -12  -5   81.38    8.75
  -9  12   5   80.10   10.51
   9 -12  -5   78.47   10.69
   9 -12  -6   88.15   12.36
  -9  12   6   78.01    9.96
   9 -12  -6   80.93    8.58
   9 -12  -6   66.61   10.86
  -9  12   7    6.33    6.33
   9 -12  -7    6.61    5.54
   9 -12  -7    6.87    5.78
   9 -12  -7   11.10    6.27
  -9  12   8   66.59   12.09
   9 -12  -8   47.24   12.71
   9 -12  -8   66.95   10.65
   9 -12  -8   47.53    6.97
   9 -12  -9   -6.84    5.58
   9 -12  -9    2.86    9.10
  -9  12   9    2.16    6.30
   9 -12  -9    3.58   11.26
   9 -12 -10  -16.36    9.17
  -9  12  10   18.16   10.97
   9 -12 -11   -0.90    6.64
  -9  12  11   -3.41    9.15
  -9  12  12   -1.61    9.67
   9 -13   0    5.09    4.36
  -9  13   0    3.39    3.57
  -9  13   0    1.09    4.36
   9 -13   0    7.50    3.57
   9 -13  -1   76.95    8.00
  -9  13   1   78.71    8.91
   9 -13  -1   70.16    7.27
  -9  13   1   58.62    6.79
   9 -13  -1   81.14    7.51
   9 -13  -2    1.60    2.84
   9 -13  -2   -5.09    4.54
  -9  13   2    1.09    5.63
   9 -13  -2    5.90    5.72
  -9  13   2   -3.58    5.37
   9 -13  -3   56.31    6.40
  -9  13   3   57.94    8.54
   9 -13  -3   52.85    7.27
   9 -13  -3   63.16    8.23
   9 -13  -4   59.94    9.07
   9 -13  -4   55.48    8.59
  -9  13   4   70.77    8.35
   9 -13  -4   61.33    8.71
   9 -13  -5    6.59    4.27
   9 -13  -5   18.85    6.89
  -9  13   5   13.05    7.07
   9 -13  -5   -1.97    5.19
   9 -13  -6   75.84   10.32
   9 -13  -6   45.11    6.95
   9 -13  -6   35.43   11.09
  -9  13   6   52.49    9.41
   9 -13  -7   35.85    7.49
   9 -13  -7   42.47   10.84
  -9  13   7   44.82    9.76
   9 -13  -7   47.21   10.55
   9 -13  -8    3.79    6.13
  -9  13   8    7.94    7.76
   9 -13  -9   36.73   11.70
  -9  13   9   17.64   11.52
   9 -13 -10    2.70    8.44
  -9  13  10   -7.37    9.34
   9 -14   0   -0.55    4.55
  -9  14   0    8.00    4.91
  -9  14   0   -0.71    5.88
  -9  14   1   -3.82    6.55
   9 -14  -1    6.18    5.46
   9 -14  -1    3.03    6.07
   9 -14  -2   17.22    3.91
  -9  14   2    9.45    5.09
   9 -14  -2   17.99    5.82
   9 -14  -2    6.25    5.18
   9 -14  -3    8.75    6.61
  -9  14   3   23.25    6.72
   9 -14  -3   14.53    5.45
   9 -14  -4  147.31   14.88
  -9  14   4  132.07   13.43
  -9  14   5    2.54    5.25
   9 -14  -5    4.53    5.62
  -9  14   6    2.35    7.42
  -9  14   7   23.12    8.13
   9 -14  -7   11.92    7.04
   9 -14  -8   37.85   10.82
  -9  14   8   29.20   13.16
  -9  14   9   11.69   10.07
   9 -14  -9   -1.26    8.28
  -9  15   0    8.37    6.00
   9 -15   0    8.37    5.82
   9 -15  -1   11.45    4.36
  -9  15   1   22.91    6.73
   9 -15  -2   47.42    7.45
  -9  15   2   54.32    9.27
   9 -15  -3    8.17    7.99
  -9  15   3   29.22    8.71
   9 -15  -4   65.26    9.79
  -9  15   4   40.97    9.43
   9 -15  -5    4.34    9.23
  -9  15   5    3.80    9.78
  -9  15   6   11.02    8.49
   9 -15  -6    9.22    6.69
  -9  15   7   34.46   11.91
   9 -15  -7    1.80    9.20
  -9  16   0   10.18    5.45
  -9  16   1    6.54    7.81
  -9  16   2   86.57   11.80
  -9  16   3   24.11    7.43
  -9  16   4    4.53   11.95
   9 -16  -4   21.36    8.87
  -9  16   5    4.16    8.32
   9 -16  -5    7.59    7.77
  -9  17   0   19.06    9.08
  -9  17   1   19.95    7.26
  -9  17   2   13.95   10.15
  -8 -13   3    9.21    9.39
  -8 -13   4   20.92    9.57
   8  13  -4   30.85   10.64
   8  13  -5   16.85    8.69
  -8 -13   5   21.82   12.06
   8  13  -6   53.95    9.76
  -8 -13   6   12.60    9.58
  -8 -13   7  -19.88   28.40
   8  13  -7    2.31   12.07
  -8 -13   8    1.77    7.27
   8  13  -8    6.74    8.52
   8  13  -9   -0.71    7.45
   8  13  -9    3.42    6.12
  -8 -13   9    0.18    7.09
  -8 -13  10   31.70   13.11
   8  13 -10    8.28    7.02
   8  13 -10   16.47   11.51
   8  13 -11    5.21    7.55
  -8 -13  11    3.71   11.14
   8  13 -11   23.53   13.27
   8  13 -12   -2.15    8.43
   8  13 -12   13.60    7.77
  -8 -13  12   -2.83   10.77
   8  13 -13   42.63    9.49
   8  13 -13   25.39   10.58
  -8 -13  13   35.97   10.93
  -8 -13  14   -0.35   12.85
   8  13 -14   20.07   11.09
  -8 -12   1    5.14   10.10
   8  12  -1    3.19   11.87
  -8 -12   2   -6.03    6.20
   8  12  -2   -8.33   10.99
  -8 -12   2   -0.53   11.52
  -8 -12   3    4.08    8.16
  -8 -12   3    1.77    5.86
   8  12  -3    3.19    8.34
   8  12  -4   18.12   11.90
  -8 -12   4   31.80    6.57
  -8 -12   4   20.42   11.54
   8  12  -5    7.29    6.75
  -8 -12   5    5.69    8.53
   8  12  -6   24.54    9.78
  -8 -12   6   14.22   10.49
   8  12  -7    2.16    3.25
  -8 -12   7    4.62    7.64
   8  12  -7   11.56    7.11
   8  12  -8   -7.11    9.24
  -8 -12   8    5.86    9.06
   8  12  -8   -4.15    4.87
   8  12  -9   14.41    6.49
  -8 -12   9   20.42    6.92
   8  12  -9   13.49    7.10
  -8 -12  10   39.72    9.40
   8  12 -10   15.07    7.27
   8  12 -10   36.54    9.36
  -8 -12  11   12.75   11.33
   8  12 -11    1.59   10.09
   8  12 -12   16.33    6.10
  -8 -12  12   24.39   11.14
   8  12 -12   24.04   12.37
  -8 -12  13    5.47   12.00
   8  12 -13    6.35   10.76
   8  12 -14    1.23   10.75
  -8 -12  14   30.12   10.57
  -8 -12  15   -1.93   11.61
   8  12 -16    6.50    8.08
  -8 -12  16    1.76    7.56
  -8 -11   1   -2.13    8.16
  -8 -11   1    6.03    7.63
   8  11  -1    0.71    8.52
   8  11  -2    5.50   11.36
  -8 -11   2   14.03   12.43
  -8 -11   2   19.89   10.12
   8  11  -3   51.89   10.84
  -8 -11   3   31.84    6.23
  -8 -11   3   36.25   11.02
  -8 -11   4   -7.12    6.05
  -8 -11   4    6.59    5.52
   8  11  -4   -1.42    6.40
   8  11  -5   -2.85    8.19
  -8 -11   5   -6.05    7.30
  -8 -11   5   11.23    5.35
   8  11  -6    2.67    5.34
  -8 -11   6   -4.27    7.83
   8  11  -7    6.59    6.23
  -8 -11   7    3.03    5.52
   8  11  -8   20.11    9.79
   8  11  -8   27.46    6.78
  -8 -11   8   38.61    9.07
   8  11  -9   12.26    7.46
   8  11  -9   27.27   11.05
   8  11  -9   15.32    4.69
  -8 -11   9   16.71    8.53
   8  11 -10   69.47   10.33
   8  11 -10   72.18    7.92
   8  11 -10   62.82   10.65
  -8 -11  10   68.14   12.42
  -8 -11  11   43.93    9.39
  -8 -11  11   38.55    5.48
   8  11 -11   36.85    7.62
   8  11 -11   33.81    8.90
   8  11 -12   17.96    5.87
  -8 -11  12    3.71    6.00
  -8 -11  12   15.74    9.90
  -8 -11  12    9.71    4.24
   8  11 -12    9.55   10.25
   8  11 -13    2.13    7.99
   8  11 -13    4.24   11.65
  -8 -11  13  -18.88   10.59
  -8 -11  13   -2.47    5.30
   8  11 -14   20.61   11.80
  -8 -11  14   29.42   10.22
  -8 -11  14   24.05    6.90
  -8 -11  15    0.71    6.37
  -8 -11  15    1.23   10.03
   8  11 -15  -13.02   10.21
  -8 -11  16   19.69    7.56
   8  11 -16   13.89    9.14
  -8 -11  16   14.17    7.97
  -8 -11  17    9.57    8.51
  -8 -11  17    8.43    8.26
   8  11 -17    9.49    7.91
   8  10  -1   23.43   10.75
  -8 -10   1   14.37    5.32
   8  10  -1   34.81    8.35
  -8 -10   1   21.31    7.64
   8  10  -2    8.18    6.40
   8  10  -2    7.75   10.39
  -8 -10   2    5.16    6.58
  -8 -10   2   11.20    4.80
   8  10  -3    4.93    6.68
  -8 -10   3    4.99    3.21
   8  10  -3   -6.23    4.80
  -8 -10   3   -5.69    5.16
   8  10  -4   12.48    6.50
  -8 -10   4   17.28    7.12
  -8 -10   4    2.14    5.35
   8  10  -4    2.49    8.55
  -8 -10   5   56.13    6.62
   8  10  -5   52.53   10.02
   8  10  -5   53.29   10.16
  -8 -10   5   61.49    9.63
   8  10  -6  118.55   11.59
  -8 -10   6  123.54   13.02
   8  10  -6   94.51   13.88
   8  10  -7    7.55    5.80
   8  10  -7   14.97    7.13
  -8 -10   7    4.28    7.13
   8  10  -7    2.14    4.64
   8  10  -8    0.53    4.81
   8  10  -8    9.64    6.43
  -8 -10   8   14.96    5.88
  -8 -10   9   33.75    3.20
   8  10  -9   29.16    8.54
  -8 -10   9   32.54    8.71
   8  10  -9   35.50    8.56
  -8 -10  10   19.17    6.57
  -8 -10  10    9.38    4.07
   8  10 -10    2.49    5.17
   8  10 -10    9.41    5.86
  -8 -10  11   19.84    5.49
   8  10 -11   21.01    7.83
  -8 -10  11   24.24    4.42
  -8 -10  11   23.87    6.72
   8  10 -11   28.17    5.85
  -8 -10  12    1.59    7.96
  -8 -10  12    4.25    4.25
  -8 -10  12    4.42    7.60
   8  10 -12   -3.38    7.12
   8  10 -12   19.45   10.96
  -8 -10  13   34.98   11.31
  -8 -10  13   39.88   10.59
   8  10 -13   27.71   10.76
  -8 -10  13   32.82    6.03
   8  10 -13   17.60    7.64
  -8 -10  14   12.16    8.63
   8  10 -14    3.17    8.99
  -8 -10  14    0.00    5.33
   8  10 -14    3.02    7.64
  -8 -10  15   37.49    9.15
  -8 -10  15   28.98    6.76
   8  10 -15   25.87    9.33
  -8 -10  16   12.27    6.05
  -8 -10  16   18.64    7.21
   8  10 -16    5.80    6.51
  -8 -10  17   -0.70    7.56
  -8 -10  17   -4.80    5.34
   8  10 -17    4.92    7.74
   8  10 -18   10.55   14.77
  -8 -10  18   25.85   10.02
  -8 -10  18    3.20    7.11
   8   9  -1   -1.78    6.76
  -8  -9   1    6.58    8.18
  -8  -9   1    0.36    3.73
   8   9  -1   -0.35    6.35
  -8  -9   2   61.02    8.18
  -8  -9   2   47.69    8.90
   8   9  -2   57.24   10.04
   8   9  -2   52.67    8.90
   8   9  -3    4.75    6.33
   8   9  -3   -0.53    6.77
  -8  -9   3   -3.92    4.81
  -8  -9   3   23.34    8.19
  -8  -9   4  303.65   24.79
   8   9  -4  346.10   27.29
  -8  -9   4  323.25   21.46
   8   9  -4  340.81   24.80
   8   9  -5    0.36    5.00
  -8  -9   5    3.58    3.58
  -8  -9   5    5.35    5.00
   8   9  -5    4.22    9.67
   8   9  -6  562.25   37.80
   8   9  -6  574.89   40.52
   8   9  -6  515.64   42.88
  -8  -9   6  604.33   40.34
   8   9  -7  379.01   27.61
   8   9  -7  353.83   29.84
  -8  -9   7  419.25   26.23
   8   9  -7  384.48   25.69
  -8  -9   8   85.13    9.85
   8   9  -8  102.90   11.26
  -8  -9   8   83.96    6.75
   8   9  -8   86.05   10.71
   8   9  -8   97.25   10.87
  -8  -9   8   98.68   10.87
  -8  -9   9   13.29    3.01
   8   9  -9   24.62    4.82
  -8  -9   9   17.20    4.25
   8   9  -9   30.10    8.63
   8   9  -9   22.76    8.00
  -8  -9   9   26.32    8.36
  -8  -9   9   21.30    8.10
  -8  -9  10    2.66    5.32
  -8  -9  10    8.32    4.60
   8   9 -10   -1.06    9.16
  -8  -9  10    9.05    2.84
   8   9 -10   12.48    5.35
   8   9 -10   10.65    5.15
  -8  -9  11   68.28    9.02
  -8  -9  11   45.69    9.21
   8   9 -11   46.48    8.37
  -8  -9  11   49.78    5.87
   8   9 -11   48.52    7.44
   8   9 -12   -3.56    4.45
  -8  -9  12   -6.36    7.95
  -8  -9  12    4.78    6.37
  -8  -9  12    2.14    4.10
   8   9 -12   -6.54    6.89
  -8  -9  13   43.68    5.88
  -8  -9  13   55.58   11.12
  -8  -9  13   28.15    8.68
   8   9 -13   26.13    6.22
   8   9 -13   39.35    9.53
   8   9 -14   52.69   11.28
   8   9 -14   22.01    7.81
  -8  -9  14   32.25    9.16
  -8  -9  14   31.58    7.85
  -8  -9  15   -5.71    6.07
   8   9 -15    1.77    7.98
   8   9 -15    4.40    9.69
  -8  -9  15   17.96    8.28
   8   9 -16   -2.11    6.87
  -8  -9  16    2.68    6.24
  -8  -9  16   -6.69    5.63
  -8  -9  17   46.30    9.16
  -8  -9  17   42.79    8.20
   8   9 -17   60.91   11.62
  -8  -9  18  -22.27    8.73
  -8  -9  18   28.71    9.16
   8   9 -18    2.47   10.92
  -8  -9  19    8.01    7.30
   8   9 -19    9.34    7.58
  -8  -9  19   -0.88    8.11
   8   8  -1    4.45    4.27
  -8  -8   1    0.71    4.63
   8   8  -1    4.06    4.94
  -8  -8   1    4.79    3.73
  -8  -8   2  195.75   14.78
   8   8  -2  189.20   11.81
  -8  -8   2  196.79   16.21
   8   8  -2  192.87   16.03
  -8  -8   3   32.39    7.57
   8   8  -3   39.25    8.63
  -8  -8   3   35.14    6.78
  -8  -8   3   36.55    8.02
   8   8  -3   30.49    6.24
   8   8  -4  160.25   11.79
   8   8  -4  142.95   13.39
  -8  -8   4  132.98   11.79
  -8  -8   4  143.30   13.21
  -8  -8   4  146.45   10.74
   8   8  -5  360.84   21.43
   8   8  -5  349.76   24.45
  -8  -8   5  367.03   23.67
  -8  -8   5  390.66   26.97
  -8  -8   5  334.99   24.10
  -8  -8   6   -3.03    6.61
  -8  -8   6    3.95    3.05
   8   8  -6   11.07    9.28
  -8  -8   6   -2.11    4.57
   8   8  -6   -6.61    5.36
   8   8  -6   -4.40    4.22
  -8  -8   7  276.34   17.95
   8   8  -7  257.39   17.49
   8   8  -7  246.46   17.69
  -8  -8   7  264.93   17.59
  -8  -8   7  264.34   19.45
   8   8  -7  279.16   16.37
  -8  -8   7  243.16   21.18
  -8  -8   8   18.48    5.81
   8   8  -8   13.56    5.71
   8   8  -8   17.99    5.17
  -8  -8   8   20.13    5.52
  -8  -8   8   20.09    2.67
   8   8  -8   21.30    6.34
  -8  -8   8   21.65    4.26
   8   8  -9   40.87    7.22
   8   8  -9   34.49    7.11
  -8  -8   9   28.89    6.52
  -8  -8   9   37.79    4.99
   8   8  -9   42.98    6.78
  -8  -8   9   36.85    5.49
  -8  -8   9   28.62    8.00
   8   8 -10   13.54    5.88
  -8  -8  10   16.12    4.43
   8   8 -10   13.05    7.58
   8   8 -10   14.55    5.85
  -8  -8  10   23.59    6.21
  -8  -8  10   22.93    7.41
  -8  -8  10   26.44    4.65
  -8  -8  11   21.42    6.90
   8   8 -11   10.68    4.99
   8   8 -11   16.42    5.83
  -8  -8  11   14.53    6.20
   8   8 -11   19.29    6.90
  -8  -8  11   28.25    5.83
  -8  -8  11   18.96    4.47
   8   8 -12   56.91    6.76
   8   8 -12   51.62    8.31
   8   8 -12   59.19    9.54
  -8  -8  12   70.43    7.28
  -8  -8  12   68.03    8.66
  -8  -8  12   48.87    6.27
  -8  -8  12   51.97    9.90
   8   8 -13   38.72    7.11
  -8  -8  13   36.45   10.62
   8   8 -13   32.82    6.71
  -8  -8  13   46.58    7.41
  -8  -8  13   42.46    7.82
  -8  -8  14   23.83    7.83
  -8  -8  14   38.96   10.75
   8   8 -14   42.84    6.88
   8   8 -14   21.64    8.34
  -8  -8  15   47.40    6.44
  -8  -8  15   59.04   11.46
   8   8 -15   42.84    8.14
   8   8 -15   50.40   11.28
  -8  -8  16   -5.29    9.34
  -8  -8  16   -0.18    4.83
   8   8 -16    1.06    8.99
  -8  -8  17    0.18    6.88
   8   8 -17    9.52    7.41
  -8  -8  18   -8.65   11.12
  -8  -8  18   -5.17    5.70
   8   8 -18  -15.18   10.41
  -8  -8  19   20.66    9.71
   8   8 -19   14.66   12.19
  -8  -8  19   13.17    6.76
  -8  -7   1   54.14    8.82
  -8  -7   1   54.12    6.05
   8   7  -1   42.72    5.52
  -8  -7   1   57.18    6.39
   8   7  -1   56.79    7.94
   8   7  -2  106.07   10.92
  -8  -7   2  105.71    7.30
  -8  -7   2   90.21   10.04
   8   7  -2   95.88   11.76
  -8  -7   2   96.77    9.27
  -8  -7   3   44.25    7.32
  -8  -7   3   59.41    6.78
  -8  -7   3   58.62    7.22
   8   7  -3   47.53    7.39
   8   7  -3   36.75    7.32
  -8  -7   4   77.63    9.48
   8   7  -4   84.46    8.39
  -8  -7   4   88.21   10.00
  -8  -7   4   81.47    9.68
   8   7  -4   82.52   10.56
   8   7  -5  416.51   29.12
  -8  -7   5  463.48   22.62
   8   7  -5  434.69   32.73
   8   7  -5  419.05   26.27
  -8  -7   5  415.51   28.33
  -8  -7   5  445.84   27.70
  -8  -7   6   71.68    6.47
  -8  -7   6   64.63    7.68
   8   7  -6   57.49    7.14
  -8  -7   6   67.21    5.98
  -8  -7   6   53.96    4.28
   8   7  -6   67.51    7.14
   8   7  -6   60.00    7.21
  -8  -7   6   53.75    4.99
   8   7  -7    4.64    5.18
  -8  -7   7    3.20    3.37
  -8  -7   7    9.10    6.42
   8   7  -7   12.31    6.06
  -8  -7   7   11.79    6.69
   8   7  -7    5.46    5.63
   8   7  -8   39.16    7.48
  -8  -7   8   41.04    7.05
  -8  -7   8   51.95    6.03
  -8  -7   8   34.71    7.48
   8   7  -8   39.28    8.63
   8   7  -8   48.17    6.96
  -8  -7   9   26.11    4.97
  -8  -7   9   34.94    4.44
   8   7  -9   30.20    4.97
   8   7  -9   34.03    6.70
  -8  -7   9   35.79    7.05
   8   7  -9   41.01    6.42
   8   7 -10  248.73   19.60
  -8  -7  10  235.30   16.25
   8   7 -10  224.12   17.11
  -8  -7  10  242.68   16.35
  -8  -7  10  258.27   15.96
   8   7 -10  232.21   16.14
  -8  -7  11   43.03    7.29
  -8  -7  11   44.41    6.72
   8   7 -11   37.37    6.23
  -8  -7  11   47.36    9.54
   8   7 -11   61.67    8.48
   8   7 -11   47.24    6.37
   8   7 -12    4.25    5.13
  -8  -7  12    3.18    5.31
   8   7 -12    1.95    4.27
   8   7 -12    2.47    3.89
  -8  -7  12    4.95    5.48
  -8  -7  12   -3.38    3.92
  -8  -7  13  260.19   18.72
   8   7 -13  243.08   17.40
   8   7 -13  259.34   20.90
  -8  -7  13  285.16   21.25
  -8  -7  13  261.82   23.20
   8   7 -13  244.66   23.48
  -8  -7  14  263.18   25.87
   8   7 -14  262.46   23.75
   8   7 -14  319.74   27.36
  -8  -7  14  290.63   27.18
  -8  -7  14  274.63   26.80
   8   7 -15    1.41    5.12
  -8  -7  15    9.35    5.65
   8   7 -15    1.06    6.01
  -8  -7  16   83.88   11.83
   8   7 -16   76.46   13.07
  -8  -7  17    7.60    8.13
   8   7 -17    3.71    6.89
   8   7 -18   13.09   12.03
  -8  -7  18   -2.48   10.79
   8   7 -19   14.34    8.85
  -8  -7  19   -1.59    7.61
   8   7 -20    0.00    9.21
  -8  -7  20   -0.71    8.15
  -8  -7  20    9.77    8.35
  -8  -6   1   68.78    9.70
   8   6  -1   56.97    7.76
   8   6  -1   63.04    7.84
  -8  -6   1   61.61    6.39
  -8  -6   1   61.62    7.84
  -8  -6   2   23.79    6.70
   8   6  -2   24.60    4.99
  -8  -6   2   26.39    4.81
  -8  -6   2   30.43    4.98
   8   6  -2   43.52    7.75
  -8  -6   3  185.05   14.62
  -8  -6   3  219.37   15.18
   8   6  -3  202.13   15.15
   8   6  -3  177.60   13.21
  -8  -6   3  202.28   11.96
   8   6  -4    5.89    5.18
   8   6  -4   16.37    6.86
  -8  -6   4    7.86    6.07
  -8  -6   4   14.49    3.76
  -8  -6   4    9.45    1.07
  -8  -6   4   17.42    5.46
   8   6  -4    8.21    3.75
   8   6  -5   17.95    5.81
   8   6  -5   20.71    4.46
  -8  -6   5    7.22    5.28
  -8  -6   5   22.79    3.03
  -8  -6   5   15.24    4.84
   8   6  -5   13.22    5.00
  -8  -6   5   21.62    5.36
   8   6  -6    0.00    4.82
  -8  -6   6    5.57    3.41
  -8  -6   6    4.80    2.13
   8   6  -6   -0.36    3.21
  -8  -6   6    3.21    4.11
  -8  -6   6   -1.58    3.70
   8   6  -6    8.10    3.70
  -8  -6   7    2.64    3.52
   8   6  -7    6.06    3.56
  -8  -6   7    7.63    3.90
   8   6  -7   10.88    4.28
  -8  -6   7    4.81    4.10
   8   6  -7    2.82    4.05
  -8  -6   8  495.91   33.81
  -8  -6   8  494.88   33.97
   8   6  -8  507.48   30.25
  -8  -6   8  454.36   38.62
   8   6  -8  524.20   36.69
   8   6  -8  483.91   36.05
   8   6  -9  158.86   11.54
  -8  -6   9  168.09   12.07
  -8  -6   9  169.25   12.89
  -8  -6   9  176.51   12.65
   8   6  -9  155.09   11.77
   8   6  -9  183.91   13.24
   8   6 -10   43.23    5.85
   8   6 -10   43.46    5.52
  -8  -6  10   53.00    7.60
   8   6 -10   60.25    8.83
  -8  -6  10   45.00    6.73
  -8  -6  10   49.74    6.42
   8   6 -11   36.26    5.31
  -8  -6  11   35.72    5.36
   8   6 -11   36.78    7.43
  -8  -6  11   26.36    5.48
   8   6 -11   31.13    5.51
  -8  -6  11   33.07    6.90
  -8  -6  12  193.93   15.04
   8   6 -12  180.23   11.91
   8   6 -12  181.93   16.82
   8   6 -12  185.40   14.85
  -8  -6  12  191.82   15.22
  -8  -6  12  196.89   15.91
   8   6 -13   29.93    7.79
   8   6 -13   20.32    7.77
  -8  -6  13   12.37    7.07
  -8  -6  13   30.63    6.09
  -8  -6  13   17.00    7.08
   8   6 -13   12.41    7.09
  -8  -6  14  202.71   17.50
  -8  -6  14  168.13   13.81
  -8  -6  14  169.50   14.35
   8   6 -14  203.06   15.91
   8   6 -14  194.14   16.48
   8   6 -14  191.54   15.58
   8   6 -15  239.26   18.05
  -8  -6  15  204.78   16.98
   8   6 -15  194.52   20.49
  -8  -6  15  203.01   18.61
  -8  -6  16   16.82    9.38
   8   6 -16    9.91   10.09
  -8  -6  17    4.61    5.85
   8   6 -17    9.57    6.91
  -8  -6  18   10.64    9.40
   8   6 -18   17.20   10.46
   8   6 -19    9.41    8.17
  -8  -6  19  -10.83    7.10
  -8  -6  20   37.84   12.08
   8   6 -20   35.00   11.72
  -8  -5   1  165.66   12.12
  -8  -5   1  149.28   10.48
   8   5  -1  153.78   10.94
  -8  -5   1  146.37   10.94
   8   5  -1  154.09    9.98
  -8  -5   2   -6.24    3.21
  -8  -5   2   -1.59    4.41
   8   5  -2    5.17    3.75
   8   5  -2   -5.11    5.64
  -8  -5   2    2.85    1.60
  -8  -5   2   11.92    5.34
  -8  -5   3  121.73    6.43
  -8  -5   3  122.12    8.75
   8   5  -3  124.86    9.51
  -8  -5   3  126.44    9.34
   8   5  -3  112.84    9.82
  -8  -5   3  130.35    8.38
   8   5  -3  113.61    8.92
   8   5  -4   42.70    4.82
   8   5  -4   43.71    6.07
  -8  -5   4   39.87    6.26
   8   5  -4   58.46    7.22
  -8  -5   4   44.90    5.81
  -8  -5   4   45.77    4.27
  -8  -5   4   42.70    5.72
  -8  -5   5   30.01    4.11
   8   5  -5   41.91    5.81
  -8  -5   5   57.53    6.99
   8   5  -5   38.00    4.64
  -8  -5   5   46.19    4.62
  -8  -5   5   39.27    5.28
   8   5  -5   49.30    5.00
  -8  -5   6  482.47   36.28
   8   5  -6  505.15   30.67
   8   5  -6  494.17   26.41
   8   5  -6  472.23   29.99
  -8  -5   6  472.34   26.79
  -8  -5   6  531.99   28.02
  -8  -5   6  504.09   35.25
   8   5  -7   56.19    5.71
  -8  -5   7   40.77    4.45
  -8  -5   7   56.81    7.12
  -8  -5   7   37.20    6.70
   8   5  -7   37.57    5.16
   8   5  -7   42.32    6.00
  -8  -5   8  209.52   16.08
  -8  -5   8  210.24   13.87
   8   5  -8  218.47   15.35
  -8  -5   8  213.01   17.48
   8   5  -8  220.72   13.69
   8   5  -8  211.78   17.30
   8   5  -9  470.06   40.99
  -8  -5   9  426.31   33.83
  -8  -5   9  454.50   32.34
   8   5  -9  427.49   29.81
   8   5  -9  453.06   24.62
  -8  -5   9  440.78   33.71
  -8  -5  10   -4.77    4.07
   8   5 -10    0.53    3.37
   8   5 -10    3.38    5.16
   8   5 -10    3.01    4.24
  -8  -5  10    5.56    3.05
  -8  -5  10    9.03    4.25
   8   5 -11    5.33    5.33
   8   5 -11   -1.42    5.13
   8   5 -11    5.84    4.78
  -8  -5  11    0.35    4.42
  -8  -5  11   -5.39    3.41
  -8  -5  11  -15.57    6.37
  -8  -5  12   11.86    6.29
   8   5 -12    5.66    6.20
   8   5 -12   -2.12    4.42
  -8  -5  12    7.43    6.37
   8   5 -12   -1.77    5.50
  -8  -5  12   -5.13    5.48
   8   5 -13  403.80   33.31
  -8  -5  13  418.05   33.11
  -8  -5  13  438.45   31.53
   8   5 -13  466.54   37.18
  -8  -5  13  442.73   30.95
   8   5 -13  440.97   36.14
   8   5 -14   25.86    5.67
  -8  -5  14   30.99    6.02
   8   5 -14   21.73    6.89
  -8  -5  14   35.25    6.55
  -8  -5  14   15.47    7.73
   8   5 -14   27.45    7.62
   8   5 -15    7.45    5.85
  -8  -5  15    3.72    5.14
   8   5 -15   17.81    7.94
  -8  -5  15   16.12    6.55
  -8  -5  16   38.87    6.21
   8   5 -16   41.71    6.57
   8   5 -17    4.26    6.04
  -8  -5  17   17.41    6.04
  -8  -5  18    3.74    9.07
   8   5 -18   -0.71    9.43
   8   5 -19   10.15    8.01
  -8  -5  19   11.39    7.48
  -8  -5  20  117.18   13.18
   8   5 -20  117.53   15.14
  -8  -4   1   93.33    7.28
   8   4  -1  102.63    8.64
  -8  -4   1   93.11    7.06
  -8  -4   1   94.60    8.73
   8   4  -1   92.10    6.06
  -8  -4   1   90.28    6.59
  -8  -4   2  232.55   12.81
   8   4  -2  236.67   18.51
  -8  -4   2  223.25   12.32
  -8  -4   2  222.43   13.92
   8   4  -2  206.01   11.78
  -8  -4   2  228.04   13.93
  -8  -4   3   64.10    6.96
  -8  -4   3   53.47    5.53
   8   4  -3   59.10    6.43
   8   4  -3   64.13    6.87
  -8  -4   3   49.68    6.52
   8   4  -3   55.26    5.53
  -8  -4   3   59.47    4.63
   8   4  -4   16.22    4.10
  -8  -4   4   26.98    5.90
  -8  -4   4   14.27    5.11
  -8  -4   4   19.02    2.49
   8   4  -4   18.15    4.58
  -8  -4   4   10.18    4.29
   8   4  -4   19.65    3.75
  -8  -4   5   43.53    6.27
   8   4  -5   45.52    5.53
  -8  -4   5   48.73    6.07
   8   4  -5   51.29    6.35
  -8  -4   5   43.53    5.64
   8   4  -5   47.08    5.53
  -8  -4   5   53.08    4.99
   8   4  -6  501.23   20.65
  -8  -4   6  458.54   22.41
  -8  -4   6  443.28   27.37
  -8  -4   6  441.33   20.49
  -8  -4   6  445.62   22.83
   8   4  -6  432.78   21.40
   8   4  -6  459.85   34.62
   8   4  -7  751.32   39.87
  -8  -4   7  724.58   35.37
   8   4  -7  795.32   41.79
  -8  -4   7  766.79   40.94
  -8  -4   7  774.31   46.62
   8   4  -7  801.86   44.32
   8   4  -8    0.18    6.01
  -8  -4   8   -5.65    5.12
  -8  -4   8   -0.72    4.49
   8   4  -8    5.17    3.75
  -8  -4   8    3.73    3.37
   8   4  -8   -3.55    3.37
  -8  -4   9  551.77   37.65
   8   4  -9  569.94   46.00
  -8  -4   9  569.77   39.61
   8   4  -9  571.92   42.27
   8   4  -9  571.39   31.76
  -8  -4   9  584.15   32.82
  -8  -4  10   26.05    4.78
   8   4 -10   34.67    6.90
  -8  -4  10   26.18    5.13
   8   4 -10   33.81    6.05
  -8  -4  10   26.14    4.51
   8   4 -10   37.04    5.85
  -8  -4  11   41.82    5.32
   8   4 -11   42.46    6.04
  -8  -4  11   26.88    5.23
   8   4 -11   30.09    5.49
   8   4 -11   36.85    7.09
  -8  -4  11   33.10    6.90
  -8  -4  12   82.61    8.86
  -8  -4  12   75.59    8.30
   8   4 -12   76.67    9.74
  -8  -4  12   85.34    8.85
   8   4 -12   78.00    7.80
   8   4 -12   65.77    6.74
  -8  -4  13    6.91    6.38
   8   4 -13    5.48    6.72
  -8  -4  13    9.05    5.50
   8   4 -13    9.05    4.44
   8   4 -13    2.83    9.03
  -8  -4  13   13.17    5.05
   8   4 -14  159.33   12.61
  -8  -4  14  166.83   13.11
  -8  -4  14  158.98   14.96
   8   4 -14  161.55   14.13
   8   4 -14  167.02   13.64
  -8  -4  14  174.25   13.15
   8   4 -15   34.68    8.18
  -8  -4  15   48.73    9.07
   8   4 -15   39.31    7.23
  -8  -4  15   38.43    9.21
  -8  -4  16    7.66    5.88
   8   4 -16    9.26    6.05
  -8  -4  16    3.72    5.84
   8   4 -17   57.56   11.76
  -8  -4  17   41.53    8.91
   8   4 -18   22.47   10.88
  -8  -4  18   15.16    9.45
  -8  -4  19   19.45   12.31
   8   4 -19   36.58   12.85
   8   4 -20    4.64    9.46
  -8  -4  20   -1.07    8.21
  -8  -3   1   -3.70    4.06
  -8  -3   1    4.45    3.38
  -8  -3   1    1.24    3.55
  -8  -3   1    5.53    2.14
   8   3  -1    1.07    3.56
   8   3  -1   14.29    4.23
  -8  -3   2  360.15   18.73
   8   3  -2  360.67   18.74
   8   3  -2  352.41   22.98
  -8  -3   2  338.46   18.88
  -8  -3   2  369.86   18.34
   8   3  -2  389.42   18.52
  -8  -3   2  372.81   18.92
  -8  -3   2  366.23   17.07
  -8  -3   3   27.44    2.67
  -8  -3   3   18.16    4.41
   8   3  -3   31.43    3.57
  -8  -3   3   24.82    4.64
   8   3  -3   26.01    4.45
   8   3  -3   27.85    6.52
  -8  -3   3   24.93    4.63
  -8  -3   4    5.36    5.18
  -8  -3   4    1.94    4.58
   8   3  -4   11.81    4.94
   8   3  -4    0.71    4.46
  -8  -3   4   11.25    4.82
   8   3  -4    1.43    4.46
  -8  -3   4    6.80    2.33
   8   3  -5  174.67   11.30
   8   3  -5  158.52   12.13
  -8  -3   5  191.15   10.39
  -8  -3   5  165.82   10.97
  -8  -3   5  146.97   10.41
  -8  -3   5  165.35    9.63
   8   3  -5  160.00    9.63
  -8  -3   6  148.13    9.18
  -8  -3   6  151.90    9.44
   8   3  -6  168.26   12.89
  -8  -3   6  143.26    9.38
   8   3  -6  153.68    9.62
   8   3  -6  132.38    8.57
  -8  -3   6  139.68    8.79
   8   3  -7  135.29    8.00
   8   3  -7  119.97    9.19
   8   3  -7  130.63    8.39
  -8  -3   7  121.74    9.19
  -8  -3   7  145.92   11.02
  -8  -3   7  128.36    9.07
   8   3  -8  258.86   20.53
  -8  -3   8  290.65   18.29
  -8  -3   8  299.48   22.07
   8   3  -8  301.84   19.18
  -8  -3   8  298.10   17.69
   8   3  -8  316.32   20.70
   8   3  -9   23.53    5.84
  -8  -3   9   29.10    5.32
  -8  -3   9   29.37    6.19
   8   3  -9   20.85    3.92
   8   3  -9   12.95    4.26
  -8  -3   9   19.73    5.07
   8   3 -10   29.21    7.08
  -8  -3  10   23.35    4.16
  -8  -3  10   35.93    5.84
  -8  -3  10   31.94    5.68
   8   3 -10   12.10    4.27
   8   3 -10   38.51    6.21
   8   3 -11    5.50    6.04
   8   3 -11   15.94    5.49
  -8  -3  11   10.27    4.43
   8   3 -11   20.95    4.79
  -8  -3  11   14.38    5.33
  -8  -3  11   23.89    5.07
   8   3 -12   85.50    8.53
  -8  -3  12   79.87    7.62
   8   3 -12   73.72    8.51
   8   3 -12   90.86   10.63
   8   3 -12   75.98    8.68
  -8  -3  12   84.61    8.36
  -8  -3  12   77.22    9.41
   8   3 -13   62.78    7.61
  -8  -3  13   69.58    9.43
  -8  -3  13   68.01    7.79
   8   3 -13   72.97    9.26
  -8  -3  13   65.22    6.87
   8   3 -13   63.94    9.03
   8   3 -14    2.67    3.56
  -8  -3  14    9.21    4.96
  -8  -3  14    7.04    5.59
  -8  -3  14    2.32    4.81
   8   3 -14    4.77    4.77
   8   3 -14   -2.83    4.25
  -8  -3  15   13.64   10.80
   8   3 -15   17.30    5.89
  -8  -3  15   16.59    6.07
   8   3 -15   12.75    7.08
  -8  -3  16  152.99   18.06
   8   3 -16  184.99   17.68
  -8  -3  16  161.42   14.29
  -8  -3  17   -3.04    8.58
   8   3 -17    6.97    8.76
  -8  -3  18    9.65    9.12
   8   3 -18   26.28    9.12
  -8  -3  19   -2.32   10.01
   8   3 -19   14.84   11.08
  -8  -3  20    2.68   10.54
   8   3 -20  -21.80   11.97
  -8  -2   1   13.41    4.23
   8   2  -1   13.59    3.71
  -8  -2   1   10.99    3.72
  -8  -2   1    6.06    2.85
  -8  -2   1    7.13    2.49
  -8  -2   1    8.55    1.25
   8   2  -1    6.06    3.21
   8   2  -2  214.93   10.88
  -8  -2   2  221.36   10.89
  -8  -2   2  223.03   12.61
   8   2  -2  212.93   10.59
  -8  -2   2  217.35   11.65
  -8  -2   2  220.67   10.96
   8   2  -2  205.20   12.64
  -8  -2   3   11.96    4.46
   8   2  -3    2.82    2.82
   8   2  -3    6.94    4.63
  -8  -2   3    4.94    2.47
  -8  -2   3    9.79    5.52
   8   2  -3    3.39    4.28
  -8  -2   3    5.95    1.98
  -8  -2   4   16.77    3.93
  -8  -2   4    1.78    4.28
   8   2  -4   18.54    3.35
   8   2  -4   19.78    3.74
  -8  -2   4   10.42    3.00
  -8  -2   4   12.31    2.35
   8   2  -4   19.99    4.64
  -8  -2   5    4.71    3.45
   8   2  -5   -1.43    3.03
   8   2  -5    3.21    3.92
  -8  -2   5    8.23    3.58
  -8  -2   5   -8.55    4.10
   8   2  -5   -6.54    4.06
  -8  -2   5   -5.48    5.12
  -8  -2   6  131.10    8.96
   8   2  -6  158.56   10.43
   8   2  -6  136.38    8.04
  -8  -2   6  140.49    8.90
   8   2  -6  141.30    9.08
  -8  -2   6  155.74   11.32
   8   2  -7  161.95   11.26
  -8  -2   7  182.72   12.39
   8   2  -7  177.94   11.86
  -8  -2   7  171.79   10.36
   8   2  -7  174.92    9.60
  -8  -2   7  170.65   10.67
   8   2  -8   10.09    4.60
  -8  -2   8   10.97    4.07
  -8  -2   8   12.17    4.36
   8   2  -8   11.60    3.75
   8   2  -8   17.59    4.62
  -8  -2   8   23.28    5.33
   8   2  -9   16.22    5.70
  -8  -2   9   14.34    4.78
   8   2  -9    6.73    4.25
   8   2  -9   17.24    3.91
  -8  -2   9   11.44    4.90
  -8  -2   9    9.24    3.55
   8   2 -10    4.61    3.90
   8   2 -10    3.56    3.38
  -8  -2  10    5.14    3.90
  -8  -2  10    3.74    4.98
   8   2 -10    3.38    5.51
  -8  -2  10    4.90    3.63
   8   2 -11    6.21    4.08
  -8  -2  11   15.77    7.97
  -8  -2  11    3.08    5.62
  -8  -2  11    4.45    6.05
   8   2 -11   18.60    5.67
   8   2 -11   12.47    5.52
   8   2 -12  138.37   13.91
   8   2 -12  114.63   11.70
   8   2 -12   87.19    9.22
  -8  -2  12  120.54    9.96
  -8  -2  12  117.99   10.99
  -8  -2  12  126.78   10.70
   8   2 -13    2.30    5.13
   8   2 -13    5.00    4.28
  -8  -2  13   12.68    4.28
   8   2 -13   12.23    4.61
  -8  -2  13    7.80    5.32
  -8  -2  13    5.96    5.96
   8   2 -14   72.29   10.10
  -8  -2  14   87.70   10.28
  -8  -2  14   68.56    9.92
  -8  -2  14   73.46    9.65
   8   2 -14   79.66   10.95
   8   2 -14   88.47    8.40
   8   2 -15   13.95    5.90
  -8  -2  15    5.49    6.02
   8   2 -15   23.03    8.33
  -8  -2  15   19.14    6.08
  -8  -2  16   37.23    8.23
   8   2 -16   42.96    7.16
  -8  -2  16   50.48    8.33
   8   2 -17   24.71    8.06
  -8  -2  17   17.55    9.67
  -8  -2  18   -5.37    9.67
   8   2 -18   27.75    9.13
  -8  -2  19   21.48   11.27
   8   2 -19   23.98   10.92
  -8  -2  20    3.04    7.33
   8   2 -20   -1.79    8.41
   8   1  -1  137.99   11.21
  -8  -1   1  146.04    9.36
  -8  -1   1  166.34    8.55
  -8  -1   1  157.15    9.04
  -8  -1   1  146.58    7.45
   8   1  -1  158.05    9.01
   8   1  -1  157.44    9.09
   8   1  -2   71.88    5.35
  -8  -1   2   70.10    5.53
  -8  -1   2   66.95    5.82
  -8  -1   2   74.72    4.77
  -8  -1   2   69.21    6.74
   8   1  -2   74.90    5.69
   8   1  -2   72.95    4.77
   8   1  -3   28.19    4.64
  -8  -1   3   25.62    3.18
   8   1  -3   30.62    4.81
  -8  -1   3   30.05    5.87
   8   1  -3   33.05    3.36
  -8  -1   3   30.87    4.82
   8   1  -4   13.97    2.83
  -8  -1   4   10.26    4.24
  -8  -1   4    6.78    3.03
   8   1  -4    6.60    3.21
  -8  -1   4   10.02    2.37
   8   1  -4    5.53    4.99
  -8  -1   4   11.77    5.17
  -8  -1   5    6.37    4.19
  -8  -1   5    9.02    5.13
   8   1  -5    1.96    4.10
   8   1  -5    1.24    3.89
  -8  -1   5   -1.42    3.74
   8   1  -5    0.36    4.28
  -8  -1   5   -3.57    5.18
  -8  -1   6  230.50   16.47
   8   1  -6  225.82   12.46
   8   1  -6  232.45   13.11
  -8  -1   6  226.04   12.75
  -8  -1   6  249.13   12.28
   8   1  -6  224.03   13.41
  -8  -1   7  103.36    7.47
   8   1  -7   94.53    7.51
   8   1  -7  115.66    7.09
  -8  -1   7  100.43    6.73
  -8  -1   7  103.31    7.82
   8   1  -7  102.12    7.30
   8   1  -8  311.66   17.63
   8   1  -8  299.13   18.41
  -8  -1   8  314.86   16.38
  -8  -1   8  310.42   18.18
  -8  -1   8  313.10   17.73
   8   1  -8  305.83   19.85
   8   1  -9    8.15    4.61
  -8  -1   9    2.85    3.74
  -8  -1   9   16.70    4.72
   8   1  -9    9.62    3.74
  -8  -1   9    7.98    3.72
   8   1  -9   12.76    4.08
   8   1  -9   22.11    5.71
   8   1 -10    1.42    4.81
   8   1 -10   -1.42    4.79
   8   1 -10    0.18    3.03
  -8  -1  10   -7.98    5.62
  -8  -1  10    4.61    4.96
  -8  -1  10    5.17    3.75
   8   1 -11    6.97    4.47
   8   1 -11   10.11    3.72
   8   1 -11    6.04    4.44
  -8  -1  11    5.43    4.35
  -8  -1  11    0.36    3.75
  -8  -1  11    9.04    6.03
   8   1 -12   86.88    9.58
  -8  -1  12   89.71   10.11
   8   1 -12  108.57   11.09
   8   1 -12   79.26   10.11
  -8  -1  12   76.14    7.42
  -8  -1  12   87.83    8.23
  -8  -1  13    2.71    5.96
   8   1 -13   -4.48    5.55
   8   1 -13    3.72    4.08
  -8  -1  13   -6.21    3.72
   8   1 -13   -1.59    5.49
  -8  -1  13    9.85    6.80
  -8  -1  14   -7.09    6.74
   8   1 -14    4.08    7.45
  -8  -1  14   -6.99    5.38
  -8  -1  14   -1.98    5.05
   8   1 -14    3.94    4.48
   8   1 -15  240.19   18.79
   8   1 -15  274.10   20.80
  -8  -1  15  265.50   22.05
  -8  -1  15  247.99   18.62
   8   1 -16   -2.15    4.84
  -8  -1  16    7.09    5.85
  -8  -1  16    4.12    5.38
   8   1 -17    6.09    6.81
  -8  -1  17    6.63    6.27
   8   1 -18  -10.39    5.91
  -8  -1  18    1.43    6.63
  -8  -1  19   16.29    8.06
   8   1 -19   -0.36    6.27
   8   1 -20   -3.58    7.69
  -8  -1  20   -3.04    7.69
  -8   0   1  275.91   11.59
  -8   0   1  247.89   11.87
   8   0  -1  273.23   11.76
   8   0  -1  281.80   12.92
   8   0  -1  265.40   16.72
  -8   0   1  259.53   11.15
  -8   0   2    6.92    4.97
   8   0  -2    1.78    2.85
   8   0  -2   -1.42    2.85
   8   0  -2   -2.66    3.01
  -8   0   2    3.57    3.03
  -8   0   2   -3.19    3.01
  -8   0   3    3.39    4.28
  -8   0   3   -3.02    4.62
   8   0  -3    3.75    3.57
   8   0  -3    1.60    3.38
   8   0  -3   -3.54    3.19
  -8   0   3    5.67    2.66
   8   0  -4    6.42    3.92
   8   0  -4    8.51    2.48
   8   0  -4    8.21    3.75
  -8   0   4    3.01    2.13
  -8   0   4    6.77    3.74
  -8   0   4    4.63    4.81
  -8   0   5  343.02   15.37
   8   0  -5  314.04   14.97
   8   0  -5  334.60   17.39
  -8   0   5  327.52   15.26
   8   0  -5  312.66   16.27
  -8   0   5  312.43   13.19
   8   0  -6  242.32   12.60
  -8   0   6  230.98   14.20
   8   0  -6  241.80   15.21
  -8   0   6  239.04   11.41
   8   0  -6  237.98   12.65
   8   0  -7  591.97   24.80
   8   0  -7  644.69   33.20
  -8   0   7  621.29   28.59
  -8   0   7  630.28   29.43
   8   0  -7  592.95   39.20
  -8   0   8   -5.50    3.19
   8   0  -8   -5.18    4.11
   8   0  -8   -5.35    3.39
   8   0  -8    4.26    3.02
  -8   0   8    8.39    3.93
   8   0  -9   50.68    6.43
  -8   0   9   35.50    4.97
  -8   0   9   44.14    5.72
   8   0  -9   53.26    5.90
   8   0  -9   42.78    5.50
  -8   0   9   43.31    4.89
  -8   0  10   81.07    7.52
   8   0 -10   74.92    6.57
   8   0 -10   66.04    6.09
  -8   0  10   76.75    6.70
  -8   0  10   66.75    7.28
   8   0 -10   62.87    7.13
  -8   0  11   -3.07    3.62
   8   0 -11    2.67    3.91
  -8   0  11   -5.86    3.55
   8   0 -11   -0.89    4.08
   8   0 -11    4.30    4.48
  -8   0  11    3.76    3.94
  -8   0  12  107.07    8.43
  -8   0  12  106.51   10.65
  -8   0  12   94.23    9.39
   8   0 -12  108.14    8.25
   8   0 -12   91.42    7.63
   8   0 -12   91.40    9.77
  -8   0  13   16.58    6.67
   8   0 -13   37.63    6.74
  -8   0  13   27.33    7.81
   8   0 -13   16.15    4.67
  -8   0  13   19.38    6.64
  -8   0  14  218.99   18.10
   8   0 -14  237.29   18.67
   8   0 -14  230.52   15.98
  -8   0  14  198.99   16.74
  -8   0  14  237.48   15.62
   8   0 -15   24.77    5.92
  -8   0  15   18.81    5.68
   8   0 -15   17.39    5.50
  -8   0  15   24.23    6.10
  -8   0  16   26.20    7.00
   8   0 -16   27.09    6.82
  -8   0  17   20.80    6.99
   8   0 -17   26.54    8.25
   8   0 -18   -6.99    6.45
  -8   0  18   -0.18    6.45
   8   0 -19   -5.73    6.44
  -8   0  19   -9.13    6.98
  -8   0  20    1.43   11.62
   8   0 -20  -19.48   11.26
  -8   1   0  252.06   13.34
   8  -1   0  281.83   12.07
   8  -1   0  238.65   14.93
  -8   1   0  282.04   10.83
   8  -1   0  276.95   11.74
  -8   1   0  244.18   12.56
   8  -1  -1   81.61    5.17
   8  -1  -1   94.73    6.76
  -8   1   1   92.67    5.33
   8  -1  -1   89.81    6.04
  -8   1   1   92.20    7.26
  -8   1   1   84.64    5.70
   8  -1  -2   11.90    2.13
   8  -1  -2   10.88    3.57
  -8   1   2   15.63    2.13
   8  -1  -2   22.59    3.56
  -8   1   2   17.55    4.08
  -8   1   2   10.17    3.21
   8  -1  -3   94.56    5.33
   8  -1  -3   91.77    5.88
  -8   1   3   74.48    4.98
   8  -1  -3   85.97    5.71
  -8   1   3   92.03    6.24
  -8   1   3   85.62    6.22
   8  -1  -4  678.58   27.12
   8  -1  -4  656.15   30.07
  -8   1   4  662.44   30.79
   8  -1  -4  657.09   34.14
  -8   1   4  677.24   31.38
  -8   1   4  681.24   31.22
   8  -1  -5   99.64    6.44
  -8   1   5   92.20    5.89
   8  -1  -5   90.54    5.87
   8  -1  -5   84.49    5.69
   8  -1  -5   89.70    6.78
  -8   1   5   85.39    6.05
  -8   1   5   92.02    7.14
   8  -1  -6  200.98    9.64
   8  -1  -6  188.91   11.11
  -8   1   6  205.67   12.99
   8  -1  -6  210.83   12.64
  -8   1   6  198.30   11.96
   8  -1  -7   54.45    6.41
   8  -1  -7   69.83    6.63
  -8   1   7   78.11    6.79
  -8   1   7   72.60    6.05
   8  -1  -7   71.50    5.72
   8  -1  -8   17.35    5.55
  -8   1   8    7.83    4.80
   8  -1  -8   22.20    3.76
   8  -1  -8   12.28    4.80
  -8   1   8   14.32    3.94
   8  -1  -9  179.97   10.58
  -8   1   9  171.91    9.86
   8  -1  -9  170.21   12.87
  -8   1   9  170.97   11.75
   8  -1  -9  163.14   14.06
   8  -1 -10   78.06    6.64
  -8   1  10   72.22    7.83
   8  -1 -10   66.14    7.13
   8  -1 -10   74.53    8.01
  -8   1  10   83.98    7.90
  -8   1  11   97.64   10.85
   8  -1 -11  106.32    7.72
   8  -1 -11   93.78    9.26
   8  -1 -11   90.87   10.32
  -8   1  11  109.09    8.12
  -8   1  11  105.42    6.47
   8  -1 -12   36.83    5.93
   8  -1 -12   32.18    6.58
  -8   1  12   42.67    7.65
  -8   1  12   47.43    6.29
  -8   1  12   31.34    5.94
   8  -1 -12   34.29    5.69
   8  -1 -13   78.21    9.60
  -8   1  13   76.96    8.00
   8  -1 -13   83.73    8.81
  -8   1  13   76.36    8.45
  -8   1  13   62.58    6.30
  -8   1  14   21.91    6.11
  -8   1  14   19.75    6.11
   8  -1 -14   25.15    5.39
  -8   1  14   28.96    6.75
   8  -1 -14   27.36    6.22
   8  -1 -15   14.72    5.92
  -8   1  15   20.29    5.21
  -8   1  15   16.70    6.75
   8  -1 -15   17.58    6.04
  -8   1  16   -1.26    4.48
   8  -1 -16    6.64    5.20
  -8   1  17    4.12    5.73
   8  -1 -17   14.34    6.45
   8  -1 -18   20.59   10.20
  -8   1  18   -4.48    9.13
   8  -1 -19   -3.22   10.19
  -8   1  19   -6.44   10.91
   8  -1 -20   -5.53    9.46
  -8   1  20   11.07   10.00
   8  -2   0    9.10    2.14
   8  -2   0    5.16    2.31
  -8   2   0   -0.18    2.50
  -8   2   0    5.16    2.31
  -8   2   0    6.36    5.12
   8  -2   0    2.84    3.02
   8  -2  -1  144.08    7.49
   8  -2  -1  153.54    7.50
  -8   2   1  145.58    9.03
  -8   2   1  163.52    8.03
   8  -2  -1  159.62    8.18
  -8   2   1  145.36    7.86
   8  -2  -2   90.23    5.34
   8  -2  -2   90.82    5.36
  -8   2   2   81.37    5.53
  -8   2   2   83.25    5.00
  -8   2   2   79.03    5.32
   8  -2  -2   89.66    5.54
  -8   2   3   33.92    6.57
  -8   2   3   44.31    3.57
   8  -2  -3   44.13    3.75
  -8   2   3   44.25    5.00
   8  -2  -3   41.75    4.10
   8  -2  -3   41.73    4.99
   8  -2  -4  719.57   30.26
  -8   2   4  734.36   34.40
   8  -2  -4  744.95   32.01
  -8   2   4  743.34   28.41
   8  -2  -4  696.41   26.09
  -8   2   4  736.79   37.90
   8  -2  -5   44.50    4.83
   8  -2  -5   55.17    5.55
  -8   2   5   47.87    3.93
  -8   2   5   51.11    5.72
   8  -2  -5   52.87    4.65
   8  -2  -6  448.91   19.53
  -8   2   6  426.10   27.51
  -8   2   6  417.40   17.20
   8  -2  -6  423.94   22.34
   8  -2  -6  418.47   22.61
   8  -2  -7  107.20    6.46
  -8   2   7   97.30    8.04
   8  -2  -7   91.76    8.21
  -8   2   7   98.60    7.17
   8  -2  -7  105.95    8.97
  -8   2   8  129.56   11.96
   8  -2  -8  151.68   12.67
   8  -2  -8  143.97   11.11
   8  -2  -8  141.45   10.24
  -8   2   8  170.17   11.13
   8  -2  -9    2.50    4.47
   8  -2  -9    1.61    3.57
  -8   2   9    7.01    5.21
   8  -2  -9   10.42    5.03
  -8   2   9    8.74    3.21
   8  -2 -10   43.55    5.53
  -8   2  10   48.14    6.42
   8  -2 -10   50.63    6.60
   8  -2 -10   43.15    5.03
  -8   2  10   53.76    5.21
   8  -2 -11   53.05    6.47
  -8   2  11   39.02    6.47
   8  -2 -11   59.16    5.88
   8  -2 -11   57.55    7.66
  -8   2  11   51.50    7.13
   8  -2 -12   54.84    6.47
   8  -2 -12   45.42    6.95
  -8   2  12   46.03    5.39
  -8   2  12   61.45    6.59
   8  -2 -13   -1.96    6.23
   8  -2 -13   -2.52    4.31
  -8   2  13   12.58    4.13
  -8   2  13   -0.89    7.12
  -8   2  13   -5.92    4.49
   8  -2 -14   -2.49    7.12
  -8   2  14   10.50    8.18
   8  -2 -14    0.18    4.85
  -8   2  14   -5.03    4.31
   8  -2 -15   35.53    6.82
  -8   2  15   40.73    8.25
  -8   2  16    3.94    5.38
   8  -2 -16    3.05    6.09
   8  -2 -17  129.96   16.11
  -8   2  17  113.32   13.97
   8  -2 -18   14.66    6.61
  -8   2  18   13.94    7.15
   8  -2 -19    1.79    6.78
  -8   2  19   25.17    8.93
   8  -3   0  463.13   18.72
  -8   3   0  471.79   17.84
   8  -3   0  480.44   23.65
  -8   3   0  492.52   19.98
  -8   3   0  479.16   22.28
   8  -3   0  481.04   21.98
  -8   3   1  353.00   14.59
   8  -3  -1  346.07   13.22
   8  -3  -1  328.21   15.84
  -8   3   1  343.92   17.68
  -8   3   1  358.17   15.41
   8  -3  -1  341.96   14.23
   8  -3  -2   18.75    2.86
   8  -3  -2   25.11    3.92
  -8   3   2   25.52    5.32
  -8   3   2   19.06    2.70
  -8   3   2   18.57    3.04
   8  -3  -2   13.84    2.88
   8  -3  -3   27.16    2.68
   8  -3  -3   38.38    4.11
  -8   3   3   31.98    3.23
  -8   3   3   33.93    5.69
   8  -3  -3   26.95    2.88
  -8   3   3   30.73    3.40
   8  -3  -4  161.75    8.77
  -8   3   4  143.29    8.80
   8  -3  -4  162.48    8.80
   8  -3  -4  154.30    9.49
  -8   3   4  150.58    7.13
  -8   3   4  146.53    8.06
   8  -3  -5   -2.33    2.33
  -8   3   5    6.99    3.94
   8  -3  -5   -0.18    3.41
  -8   3   5    2.15    1.97
   8  -3  -5    5.74    2.69
  -8   3   6    2.69    3.05
   8  -3  -6    6.64    3.59
   8  -3  -6    2.69    4.13
  -8   3   6   -1.44    2.69
   8  -3  -6    6.27    2.69
  -8   3   7    3.77    3.41
   8  -3  -7   -2.33    2.69
   8  -3  -7    1.62    2.88
  -8   3   7   -3.94    2.33
   8  -3  -7    1.97    3.23
   8  -3  -8  454.81   29.72
   8  -3  -8  470.72   22.15
  -8   3   8  450.36   35.09
   8  -3  -8  445.11   27.81
  -8   3   8  472.87   25.02
   8  -3  -9  128.41   11.99
   8  -3  -9  141.44    8.28
  -8   3   9  116.08    9.48
   8  -3  -9  110.96    9.49
  -8   3   9  125.96    9.18
   8  -3 -10    8.40    5.00
  -8   3  10    8.04    3.93
   8  -3 -10    3.24    3.42
   8  -3 -10    0.18    3.40
  -8   3  10   17.46    6.66
   8  -3 -11   28.39    5.18
  -8   3  11   39.04    5.94
  -8   3  11   35.00    5.71
   8  -3 -11   28.54    4.64
   8  -3 -11   22.13    4.86
  -8   3  12   -2.14    4.10
  -8   3  12   -4.85    3.60
   8  -3 -12   -0.54    3.93
   8  -3 -12   -2.52    3.42
  -8   3  13  120.16   10.70
   8  -3 -13  114.63    9.45
  -8   3  13  124.13    9.35
   8  -3 -13  107.60   10.42
  -8   3  14   90.14    9.98
  -8   3  14  101.57    8.44
   8  -3 -14   92.63   10.69
   8  -3 -14  107.85   10.77
  -8   3  15  160.60   13.63
   8  -3 -15  169.20   13.27
   8  -3 -16  248.64   21.67
  -8   3  16  266.90   21.67
  -8   3  17    6.61    7.33
   8  -3 -17   -3.40    6.79
  -8   3  18   19.10   11.07
   8  -3 -18   11.60    9.46
  -8   3  19   -0.71    8.02
   8  -3 -19    4.10    7.31
   8  -4   0    3.39    2.68
   8  -4   0   10.50    3.26
  -8   4   0   -1.07    1.78
  -8   4   0    7.95    4.59
  -8   4   0    3.62    1.81
   8  -4   0    5.15    4.62
   8  -4  -1  372.12   16.63
   8  -4  -1  380.63   15.85
  -8   4   1  333.48   17.01
  -8   4   1  319.77   16.62
   8  -4  -1  351.54   17.01
  -8   4   1  357.41   16.30
   8  -4  -2  501.57   23.26
   8  -4  -2  506.14   23.37
  -8   4   2  498.52   26.48
  -8   4   2  473.36   19.01
  -8   4   2  480.19   23.86
   8  -4  -2  510.14   24.40
   8  -4  -3   13.58    3.22
  -8   4   3   14.69    3.22
   8  -4  -3   24.71    3.40
  -8   4   3   17.60    4.44
   8  -4  -3   20.57    2.53
  -8   4   3   20.93    2.71
  -8   4   4    4.15    3.61
   8  -4  -4   12.19    3.41
  -8   4   4    7.36    3.23
  -8   4   4    3.92    3.74
   8  -4  -4   10.63    3.60
   8  -4  -4    7.00    3.23
   8  -4  -5   39.25    3.60
   8  -4  -5   45.79    5.21
  -8   4   5   44.02    4.13
  -8   4   5   34.57    3.42
   8  -4  -5   40.97    4.13
   8  -4  -6    6.47    4.13
  -8   4   6    9.71    2.88
   8  -4  -6    6.66    3.06
   8  -4  -6    9.35    2.88
  -8   4   6   10.07    3.06
   8  -4  -7   74.55    6.83
  -8   4   7   69.85    5.58
  -8   4   7   60.54    6.65
   8  -4  -7   79.03    6.30
   8  -4  -7   61.44    7.01
   8  -4  -8  128.39    8.11
   8  -4  -8  126.15    9.70
  -8   4   8  113.27    7.93
  -8   4   8  113.95    8.98
   8  -4  -8  124.18    9.15
   8  -4  -9  587.58   54.14
   8  -4  -9  579.04   33.90
  -8   4   9  597.95   33.69
  -8   4   9  535.25   48.23
   8  -4  -9  588.96   34.95
  -8   4  10   10.21    3.76
   8  -4 -10    0.36    3.22
   8  -4 -10    4.32    3.60
  -8   4  10   12.78    4.86
   8  -4 -10   10.03    4.12
   8  -4 -11   36.49    6.98
   8  -4 -11   37.77    4.86
  -8   4  11   35.43    5.76
   8  -4 -11   36.26    6.07
  -8   4  11   26.83    5.90
   8  -4 -12  152.41   13.22
  -8   4  12  138.47   12.87
  -8   4  12  138.71   12.22
   8  -4 -12  148.59   11.50
  -8   4  13    4.11    5.71
   8  -4 -13    4.28    5.00
  -8   4  13    2.87   11.13
   8  -4 -13    6.82    5.38
   8  -4 -14  277.66   19.01
  -8   4  14  278.73   22.95
   8  -4 -14  232.50   25.14
   8  -4 -15   -0.72    5.37
  -8   4  15    5.01    6.44
   8  -4 -16  270.26   22.53
  -8   4  16  296.54   23.61
   8  -4 -17   46.94   12.14
  -8   4  17   46.58   12.14
   8  -4 -18   -5.88    7.48
  -8   4  18    9.44    7.13
   8  -5   0  826.18   38.77
  -8   5   0  870.29   44.17
   8  -5   0  845.47   33.10
  -8   5   0  793.36   35.12
   8  -5   0  846.96   40.37
  -8   5   0  851.83   31.87
   8  -5  -1   92.32    5.19
   8  -5  -1   85.05    6.59
  -8   5   1   84.69    5.43
  -8   5   1   97.41    6.38
  -8   5   1   92.14    5.91
   8  -5  -1   82.52    5.43
   8  -5  -2  873.87   33.58
   8  -5  -2  868.40   35.18
   8  -5  -2  844.10   36.02
  -8   5   2  890.40   36.08
  -8   5   2  826.38   38.55
  -8   5   2  886.00   33.99
   8  -5  -3   97.15    5.39
  -8   5   3  105.21    6.15
  -8   5   3   88.10    5.88
   8  -5  -3  113.42    8.23
   8  -5  -3  107.38    8.86
  -8   5   3  110.79    7.01
   8  -5  -4   -0.36    1.99
  -8   5   4   -0.36    3.42
   8  -5  -4    0.72    3.24
   8  -5  -4   -1.97    3.77
  -8   5   4    0.36    2.17
   8  -5  -5    8.81    3.24
  -8   5   5    5.41    2.53
   8  -5  -5    4.15    2.89
  -8   5   5    1.44    4.14
   8  -5  -5    7.20    4.32
  -8   5   6    5.59    3.06
   8  -5  -6    1.26    4.14
  -8   5   6   -5.77    4.51
   8  -5  -6   -0.18    2.88
   8  -5  -6    9.17    4.50
  -8   5   7  485.82   43.98
   8  -5  -7  478.67   27.36
  -8   5   7  474.27   30.79
   8  -5  -7  475.03   29.21
   8  -5  -7  468.49   35.46
   8  -5  -8  150.62   11.54
   8  -5  -8  148.48   11.15
  -8   5   8  160.89   13.52
  -8   5   8  152.44   13.12
   8  -5  -8  143.85   11.14
  -8   5   8  147.01   12.08
   8  -5  -9  209.78   15.13
   8  -5  -9  194.43   17.06
  -8   5   9  190.84   16.70
   8  -5  -9  202.63   17.04
  -8   5   9  193.93   12.79
  -8   5   9  198.98   14.77
   8  -5 -10   13.85    4.32
   8  -5 -10   15.40    4.66
  -8   5  10   11.16    3.96
   8  -5 -10    8.43    5.20
  -8   5  10   13.27    5.74
  -8   5  10   12.77    4.68
  -8   5  11    7.16    4.66
  -8   5  11   14.38    5.39
   8  -5 -11    3.06    3.77
   8  -5 -11   -4.48    3.58
  -8   5  11    2.52    3.59
   8  -5 -12   68.50    8.59
  -8   5  12   77.38   10.59
  -8   5  12   82.98   10.20
   8  -5 -12   47.22    8.26
   8  -5 -13   26.36    7.71
   8  -5 -13   39.30    9.65
  -8   5  13   39.80    8.61
  -8   5  14   54.96    7.34
   8  -5 -14   67.50    8.24
   8  -5 -15  159.10   13.77
  -8   5  15  199.51   15.38
  -8   5  16   11.42    6.78
   8  -5 -16   15.35    6.78
   8  -5 -17   -4.99   10.69
  -8   5  17   23.17   11.94
   8  -5 -18    1.42    8.72
  -8   5  18   -0.18    9.43
   8  -6   0  600.31   26.17
  -8   6   0  620.39   25.52
  -8   6   0  604.58   30.10
   8  -6   0  620.86   28.29
  -8   6   0  559.28   30.34
   8  -6  -1  143.85    6.65
  -8   6   1  140.36    7.11
   8  -6  -1  148.09    7.84
   8  -6  -1  133.35    8.31
  -8   6   1  143.30    8.08
  -8   6   1  135.15    7.77
   8  -6  -2    1.25    3.75
  -8   6   2   -1.99    1.63
   8  -6  -2    1.62    1.80
   8  -6  -2    1.63    2.35
  -8   6   2   -0.54    2.16
  -8   6   2   -5.87    4.09
   8  -6  -3   10.12    3.07
  -8   6   3   14.04    3.06
   8  -6  -3   10.08    3.06
   8  -6  -3    7.70    3.94
  -8   6   3   11.75    3.43
   8  -6  -4   41.09    4.33
  -8   6   4   31.36    4.69
   8  -6  -4   28.18    3.25
   8  -6  -4   36.27    4.85
  -8   6   4   34.14    3.61
   8  -6  -5   70.40    6.32
  -8   6   5   76.36    6.50
   8  -6  -5   73.22    6.12
   8  -6  -5   66.19    6.31
  -8   6   5   79.89    5.59
   8  -6  -6  240.43   14.08
   8  -6  -6  243.91   14.05
  -8   6   6  231.76   15.88
   8  -6  -6  267.79   17.86
  -8   6   6  244.53   16.41
   8  -6  -7  106.33    9.18
   8  -6  -7   91.24    8.12
  -8   6   7   96.55    8.29
   8  -6  -7  100.87   10.27
  -8   6   7  103.14    8.66
   8  -6  -8  490.36   35.52
   8  -6  -8  527.10   42.82
   8  -6  -8  528.86   35.61
  -8   6   8  502.41   37.14
  -8   6   8  501.39   39.59
   8  -6  -9    7.91    3.95
   8  -6  -9    4.13    3.23
  -8   6   9   -0.90    3.42
   8  -6  -9    7.56    3.96
  -8   6   9   -4.31    3.23
   8  -6 -10   -6.48    3.60
   8  -6 -10    1.07    3.22
  -8   6  10    5.22    4.50
  -8   6  10   -3.95    3.41
   8  -6 -10    3.77    3.95
  -8   6  11    3.76    5.38
   8  -6 -11   15.27    6.47
   8  -6 -11    1.43    6.63
  -8   6  11   13.29    5.93
  -8   6  12   13.96    7.87
   8  -6 -12   23.14    5.20
   8  -6 -12   18.43    7.16
  -8   6  12   19.02    5.20
   8  -6 -13   11.79    6.25
   8  -6 -13   20.06    5.91
  -8   6  13   22.93    6.27
   8  -6 -14   -1.97    4.47
  -8   6  14    5.19    5.72
  -8   6  14   10.19    8.23
  -8   6  15   59.11   10.00
   8  -6 -15   65.71   10.54
  -8   6  15   70.18   11.25
  -8   6  16   12.30    9.45
   8  -6 -16   13.55    7.67
   8  -6 -17   15.13   11.57
  -8   6  17  -16.73   11.21
   8  -7   0   -0.53    2.49
   8  -7   0    1.08    1.97
   8  -7   0    1.62    2.52
  -8   7   0   -0.54    2.15
  -8   7   0    4.61    3.19
  -8   7   0    2.16    1.98
  -8   7   1  292.71   12.97
   8  -7  -1  266.24   18.94
  -8   7   1  276.69   14.07
   8  -7  -1  309.59   16.92
  -8   7   1  280.79   13.72
   8  -7  -1  277.09   15.13
   8  -7  -2   52.27    4.33
   8  -7  -2   65.50    6.07
  -8   7   2   60.83    5.18
   8  -7  -2   62.27    5.05
  -8   7   2   57.31    4.51
  -8   7   2   59.56    5.41
   8  -7  -3   24.91    3.43
   8  -7  -3   23.28    3.40
  -8   7   3   18.77    3.97
   8  -7  -3   23.82    2.71
  -8   7   3   27.43    3.61
   8  -7  -4   26.00    4.33
   8  -7  -4   28.92    3.95
   8  -7  -4   35.74    4.87
  -8   7   4   27.62    4.51
  -8   7   4   18.23    3.97
  -8   7   5    8.12    3.25
   8  -7  -5   10.10    3.43
   8  -7  -5   10.29    3.25
   8  -7  -5    7.92    3.96
  -8   7   5    0.72    2.89
   8  -7  -6  346.25   20.96
   8  -7  -6  347.87   22.16
  -8   7   6  342.97   22.94
   8  -7  -6  374.81   28.67
  -8   7   6  348.49   22.54
   8  -7  -7  164.44   14.23
  -8   7   7  161.02   12.97
  -8   7   7  166.33   12.45
   8  -7  -7  184.29   12.97
   8  -7  -7  160.21   13.36
  -8   7   8  125.09   11.18
  -8   7   8  142.48   10.80
   8  -7  -8  156.64   10.46
   8  -7  -8  142.00   13.13
   8  -7  -8  152.55   12.95
   8  -7  -9    5.93    5.21
  -8   7   9    9.70    6.29
  -8   7   9    5.40    5.04
   8  -7  -9   17.29    5.94
   8  -7  -9    0.18    3.23
   8  -7 -10   76.07    8.81
   8  -7 -10   73.11    7.53
  -8   7  10   64.20    8.27
  -8   7  10   67.64    8.43
   8  -7 -10   77.69   10.59
  -8   7  11   25.32    5.75
   8  -7 -11   28.37    6.11
   8  -7 -11   22.55    5.55
  -8   7  11   36.55    6.81
   8  -7 -11   29.38    6.81
   8  -7 -12   -6.99    6.45
   8  -7 -12    2.33    8.59
  -8   7  12    7.89    6.99
   8  -7 -13   28.10    6.80
  -8   7  13   15.04    6.27
   8  -7 -14    9.47    8.22
  -8   7  14   -9.11    9.47
   8  -7 -15    2.50    6.96
  -8   7  15   -1.07    6.07
  -8   7  16   22.09    7.84
  -8   7  16    6.23    7.84
   8  -7 -16   -5.17    6.23
   8  -8   0  253.31   13.89
   8  -8   0  232.39   16.56
  -8   8   0  254.16   12.96
   8  -8   0  255.57   12.28
  -8   8   0  237.96   16.04
  -8   8   0  271.77   14.61
   8  -8  -1   24.67    3.78
  -8   8   1   22.14    4.82
  -8   8   1   17.51    3.61
  -8   8   1   20.53    3.60
   8  -8  -1   28.48    4.45
   8  -8  -1   16.79    2.89
  -8   8   2   13.37    3.07
  -8   8   2   15.50    3.24
   8  -8  -2    6.85    2.70
   8  -8  -2   11.93    3.07
   8  -8  -2   16.42    4.28
   8  -8  -3  131.64    9.05
   8  -8  -3  164.58   12.26
   8  -8  -3  129.99    8.24
  -8   8   3  145.47   10.46
  -8   8   3  148.81    9.41
   8  -8  -4    2.15    2.69
  -8   8   4    2.89    3.07
   8  -8  -4    4.33    3.24
  -8   8   4    0.54    2.88
   8  -8  -4    3.98    2.71
   8  -8  -5  127.78   12.08
   8  -8  -5  135.66    8.64
  -8   8   5  144.36   11.18
   8  -8  -5  132.34    8.14
  -8   8   5  135.05    9.23
  -8   8   6    1.45    3.61
   8  -8  -6    2.16    3.42
  -8   8   6   10.27    3.78
   8  -8  -6    2.17    3.43
   8  -8  -6    3.60    3.06
  -8   8   7    6.66    3.96
  -8   8   7    5.24    5.05
   8  -8  -7    6.50    3.61
   8  -8  -7    7.38    3.60
   8  -8  -7    9.18    3.42
   8  -8  -8   16.77    5.95
   8  -8  -8   20.13    3.95
  -8   8   8   11.18    5.23
   8  -8  -8   16.72    4.49
  -8   8   8   16.72    5.39
   8  -8  -9  127.68   12.21
   8  -8  -9  103.37   10.45
  -8   8   9  109.84   10.99
  -8   8   9  112.60   12.93
   8  -8  -9  114.84   12.56
   8  -8 -10   -0.72    4.30
  -8   8  10   10.07    7.01
   8  -8 -10   17.58    5.02
  -8   8  10    7.71    4.66
   8  -8 -10    2.52    5.93
   8  -8 -11  160.32   15.81
   8  -8 -11  182.28   14.14
   8  -8 -11  159.03   19.52
  -8   8  11  160.50   15.45
   8  -8 -12    1.08    8.07
  -8   8  12   -1.79    6.81
  -8   8  13   -8.05    5.90
   8  -8 -13    5.37    6.98
   8  -8 -14   15.72   11.25
  -8   8  14   13.22    9.11
  -8   8  15   29.95    8.56
   8  -8 -15   12.84    8.02
   8  -8 -16   12.46   12.10
  -8   8  16   20.29    9.08
   8  -9   0   69.07    4.70
   8  -9   0   62.37    4.49
  -8   9   0   69.90    6.08
  -8   9   0   58.04    4.88
  -8   9   0   62.91    5.21
   8  -9   0   64.20    4.98
   8  -9  -1  126.80    8.09
  -8   9   1  120.56    7.07
   8  -9  -1  131.16    8.19
  -8   9   1  127.34    8.27
   8  -9  -1  124.19    7.07
  -8   9   2   63.40    6.52
   8  -9  -2   70.64    5.53
  -8   9   2   69.27    5.58
   8  -9  -2   67.74    5.98
   8  -9  -2   57.94    5.94
   8  -9  -3   62.82    6.66
  -8   9   3   50.18    6.16
   8  -9  -3   52.97    5.19
  -8   9   3   49.86    6.12
   8  -9  -3   48.73    4.89
   8  -9  -4  266.95   15.59
  -8   9   4  260.79   17.40
  -8   9   4  266.95   17.10
   8  -9  -4  254.11   17.06
   8  -9  -4  268.40   24.66
   8  -9  -5   21.06    4.50
  -8   9   5   23.17    3.62
   8  -9  -5   33.30    4.71
   8  -9  -5   34.52    5.21
  -8   9   5   34.20    5.22
   8  -9  -6  202.76   14.76
  -8   9   6  204.02   17.09
  -8   9   6  216.09   13.57
   8  -9  -6  205.28   18.89
   8  -9  -6  209.59   12.67
  -8   9   7   -4.31    7.19
  -8   9   7   -2.71    4.15
   8  -9  -7    4.34    3.79
   8  -9  -7    4.14    5.21
   8  -9  -7   -4.68    2.88
   8  -9  -8   38.42    5.77
  -8   9   8   33.05    6.47
   8  -9  -8   36.82    6.11
   8  -9  -8   34.31    6.65
  -8   9   8   32.47    5.95
   8  -9  -9   43.78    8.79
  -8   9   9   51.70    7.75
   8  -9  -9   41.25    6.28
   8  -9  -9   49.89    7.21
   8  -9 -10  130.88   12.72
  -8   9  10  129.12   12.95
   8  -9 -10   90.68   20.07
   8  -9 -10  107.90   12.95
   8  -9 -11   20.02    8.40
   8  -9 -11    9.31    5.55
   8  -9 -11   21.00    7.54
  -8   9  11   42.54    6.28
   8  -9 -12    5.38    8.24
  -8   9  12    0.18    8.24
   8  -9 -13    6.44    5.72
  -8   9  13   17.89    8.23
   8  -9 -14   -2.68    8.57
  -8   9  14   24.64   10.89
   8  -9 -15   16.22   11.76
  -8   9  15   -4.81   10.34
   8 -10   0   11.06    3.45
   8 -10   0   12.74    3.77
  -8  10   0   15.07    3.23
  -8  10   0   16.86    3.08
   8 -10   0   17.78    2.49
   8 -10  -1   18.68    4.49
   8 -10  -1   19.60    3.45
  -8  10   1   16.16    4.67
   8 -10  -1   14.76    3.20
  -8  10   1   21.41    4.54
  -8  10   2  160.45   11.14
   8 -10  -2  156.43    9.44
   8 -10  -2  194.59   11.50
   8 -10  -2  175.73    9.99
  -8  10   2  146.81   13.43
   8 -10  -3  117.54   12.04
   8 -10  -3  123.19    8.35
  -8  10   3  108.49    9.62
  -8  10   3  134.26   10.61
   8 -10  -3  119.94    8.76
  -8  10   4  215.34   15.28
   8 -10  -4  210.79   13.63
   8 -10  -4  217.95   12.34
  -8  10   4  198.91   12.52
   8 -10  -4  210.49   22.47
   8 -10  -5  107.39    8.09
  -8  10   5   93.12   10.15
   8 -10  -5  102.09   10.61
  -8  10   5  100.83    9.89
   8 -10  -5   83.33    7.43
  -8  10   6   26.24    4.71
   8 -10  -6   28.23    5.25
  -8  10   6   30.01    4.85
   8 -10  -6   33.42    6.29
   8 -10  -6   31.44    5.75
  -8  10   7   -1.44    5.75
   8 -10  -7   -2.16    4.31
   8 -10  -7   -1.08    5.93
   8 -10  -7    9.40    5.96
  -8  10   7    3.61    5.96
   8 -10  -8   95.64    8.98
   8 -10  -8   59.93   11.84
  -8  10   8  103.22    9.93
   8 -10  -8   96.18   10.29
   8 -10  -9    0.90    5.20
   8 -10  -9   -3.24    6.31
   8 -10  -9   12.18    6.81
  -8  10   9   10.09    5.40
  -8  10  10   95.67    9.72
   8 -10 -10  108.80   12.77
   8 -10 -10  102.48   11.09
   8 -10 -10   39.74   15.75
   8 -10 -11    7.86    6.07
  -8  10  11   21.90    6.82
   8 -10 -11    9.87    5.92
   8 -10 -12   22.22    9.68
  -8  10  12    2.69    9.14
   8 -10 -13    7.87    7.15
  -8  10  13    9.66    8.05
   8 -10 -14   14.81    8.39
  -8  10  14   -4.28    8.57
   8 -11   0   78.97    7.11
  -8  11   0   95.49    7.17
  -8  11   0   71.78    6.36
   8 -11   0   85.96    7.27
   8 -11   0  104.81    8.78
  -8  11   1  139.40   10.18
   8 -11  -1  134.40    8.54
   8 -11  -1  130.68    8.91
   8 -11  -1  150.99   10.04
  -8  11   1  133.41   10.40
   8 -11  -2  160.63   10.37
   8 -11  -2  162.01   10.77
  -8  11   2  157.90   11.27
  -8  11   2  141.74   12.74
   8 -11  -2  156.48   11.40
   8 -11  -3    1.63    2.72
   8 -11  -3    7.36    5.03
  -8  11   3    1.26    5.03
  -8  11   3   -0.18    3.27
   8 -11  -3   -3.93    3.03
  -8  11   4   12.34    4.36
   8 -11  -4    3.27    3.08
  -8  11   4   16.33    5.38
   8 -11  -4    5.55    3.58
   8 -11  -4    8.08    6.10
   8 -11  -5    0.36    4.89
  -8  11   5    4.71    4.71
   8 -11  -5   -1.08    4.85
   8 -11  -5    8.25    3.76
  -8  11   5    1.62    3.77
  -8  11   6    1.09    3.80
   8 -11  -6    0.54    3.95
  -8  11   6   -0.36    6.10
   8 -11  -6   -4.53    3.62
   8 -11  -6    2.51    4.49
   8 -11  -7   -2.87    4.48
  -8  11   7   13.92    6.87
   8 -11  -7   -2.87    3.05
   8 -11  -7   -0.90    5.60
   8 -11  -8   10.93    8.42
  -8  11   8   62.09    9.75
   8 -11  -8   59.49    7.53
   8 -11  -8   50.90    8.66
   8 -11  -9   24.68    5.23
   8 -11  -9    8.77    4.83
  -8  11   9   22.34    6.85
   8 -11  -9    5.73    9.67
   8 -11 -10   28.41   14.75
  -8  11  10   34.89   10.43
   8 -11 -10   36.79    9.29
   8 -11 -11    2.51    7.36
   8 -11 -11  -19.61   11.41
  -8  11  11   -1.44    6.82
   8 -11 -12   24.36    8.24
  -8  11  12   29.02    9.13
   8 -11 -13   -7.15   10.01
  -8  11  13   21.45   11.98
   8 -12   0  162.29   12.38
   8 -12   0  191.55   12.88
  -8  12   0  182.30   14.38
  -8  12   0  177.24   13.77
  -8  12   1    0.00    4.48
   8 -12  -1    6.40    3.02
   8 -12  -1    6.91    3.46
   8 -12  -1    0.18    4.30
  -8  12   1    3.82    3.46
   8 -12  -2   13.64    5.64
  -8  12   2   18.18    4.55
   8 -12  -2   16.48    4.66
   8 -12  -2   16.18    3.73
  -8  12   2   13.97    3.58
   8 -12  -3   -7.71    5.02
   8 -12  -3   -0.18    3.21
  -8  12   3   -3.41    3.94
   8 -12  -3    4.36    3.45
  -8  12   3    1.64    3.45
  -8  12   4   18.88    6.17
   8 -12  -4   20.25    6.45
   8 -12  -4   16.70    3.81
   8 -12  -4   14.11    3.57
  -8  12   4   15.24    6.45
   8 -12  -5   43.88    5.62
   8 -12  -5   48.93    7.17
   8 -12  -5   55.10    8.05
  -8  12   5   52.40    6.89
   8 -12  -6    3.58    7.70
   8 -12  -6    1.97    4.48
  -8  12   6    9.05    6.52
   8 -12  -6    0.72    7.24
  -8  12   7    0.00    5.60
   8 -12  -7   -9.67    6.81
   8 -12  -7   -0.90    5.01
   8 -12  -7    5.97    4.52
  -8  12   8   -0.90    7.22
   8 -12  -8   -1.07    6.26
   8 -12  -8    3.58    9.31
   8 -12  -8    0.90   11.73
  -8  12   9    7.56    6.12
   8 -12  -9   18.75    6.43
   8 -12  -9   19.81    6.66
  -8  12  10    3.60    8.45
   8 -12 -10   -7.73    7.01
   8 -12 -10   20.15   12.84
  -8  12  11   16.86   10.94
   8 -12 -11    9.15   11.48
  -8  12  12  -12.17   12.89
   8 -12 -12    4.48   12.35
  -8  13   0   12.50    6.07
   8 -13   0   10.36    5.89
  -8  13   0   12.19    4.00
   8 -13   0    2.37    4.00
   8 -13  -1    0.71    4.83
  -8  13   1   24.31    6.26
  -8  13   1   10.37    4.00
   8 -13  -1   16.88    3.20
   8 -13  -1    6.19    3.82
   8 -13  -2    3.82    5.27
   8 -13  -2    4.97    2.84
  -8  13   2    2.86    4.11
   8 -13  -2   10.20    4.29
  -8  13   2   10.73    5.82
   8 -13  -3   78.12    9.09
  -8  13   3   65.77    7.81
   8 -13  -3   71.94    9.13
   8 -13  -3   67.92    7.47
   8 -13  -4   -7.26    5.44
   8 -13  -4    6.09    7.16
  -8  13   4   -4.54    6.90
   8 -13  -4   -1.78    3.38
   8 -13  -5   24.29    6.53
   8 -13  -5   24.70    8.41
  -8  13   5   18.67    6.34
   8 -13  -5   24.09    5.35
   8 -13  -6    8.40    5.00
   8 -13  -6    1.99    7.60
  -8  13   6   20.81    5.61
   8 -13  -6    5.01    5.91
   8 -13  -7   10.90    6.61
   8 -13  -7   16.63    8.41
   8 -13  -7    5.78    7.77
  -8  13   7   24.39    9.03
   8 -13  -8   12.08    6.49
  -8  13   8   -1.98    6.67
   8 -13  -9   38.34    8.82
  -8  13   9   34.74    8.28
   8 -13 -10   29.46   10.60
  -8  13  10   17.42   13.11
   8 -14   0    7.49    4.46
  -8  14   0    8.19    4.37
  -8  14   0   -0.18    6.59
   8 -14   0    4.19    4.00
  -8  14   1   27.64    7.28
   8 -14  -1   26.19    6.91
   8 -14  -1   24.45    6.60
   8 -14  -2    3.04    8.22
   8 -14  -2    8.72    4.00
   8 -14  -2    1.42    3.55
  -8  14   2   -0.36    3.63
   8 -14  -3  119.11   10.54
   8 -14  -3   89.64    7.64
  -8  14   3   81.89   11.62
   8 -14  -3   94.35   11.97
   8 -14  -4   89.37   11.62
  -8  14   4   61.66   11.06
   8 -14  -4   71.82   10.34
   8 -14  -5   12.32    8.15
   8 -14  -5   -8.58    9.29
  -8  14   5    3.44    7.24
   8 -14  -6   13.40   10.01
   8 -14  -6    5.79    4.88
  -8  14   6   -6.69    9.22
   8 -14  -7   28.34    7.76
  -8  14   7   19.32    7.76
   8 -14  -8   43.24   10.27
  -8  14   8   31.71   10.81
  -8  14   9    5.75   12.41
   8 -14  -9    5.03   10.61
  -8  15   0   12.73    7.82
   8 -15   0    8.73    7.45
   8 -15  -1   96.48    9.81
  -8  15   1   90.48   11.45
   8 -15  -2  160.49   12.71
  -8  15   2  132.17   15.07
   8 -15  -3   17.05    6.71
  -8  15   3   10.88    5.99
   8 -15  -4   42.21    9.06
  -8  15   4   40.76    9.60
   8 -15  -5    7.78    7.78
  -8  15   5   -3.44    9.77
   8 -15  -6    5.60    6.14
  -8  15   6   16.43    7.95
   8 -15  -7   10.28    8.83
  -8  15   7   13.70    8.65
   8 -16   0   35.76    7.44
  -8  16   0   54.65   10.89
   8 -16  -1   -5.26    7.08
  -8  16   1    5.81    6.35
   8 -16  -2  219.52   24.12
  -8  16   2  222.06   21.40
   8 -16  -3   16.30    7.24
  -8  16   3   15.03    6.70
  -8  16   4   22.06   11.03
   8 -16  -4    7.41    8.86
   8 -16  -5  -11.20    6.32
  -8  16   5    9.93    9.39
  -8  17   0   68.69   10.88
  -8  17   1   22.46    9.42
  -8  17   2    3.26    6.15
  -8  17   3   46.99    9.94
  -7 -14   4   -6.55    7.26
   7  14  -4   -6.55    8.86
   7  14  -5  109.53   16.31
  -7 -14   5   80.64   15.24
  -7 -14   6    4.61    8.69
   7  14  -6   -7.27    8.51
   7  14  -7   54.44   13.65
  -7 -14   7   64.01   13.30
  -7 -14   8   -7.09   11.52
   7  14  -9   18.43    7.97
  -7 -14   9   15.24    8.86
   7  14  -9   15.47    7.37
   7  14 -10   22.45    7.00
  -7 -14  10   15.94    9.92
   7  14 -10   25.50    9.03
   7  14 -11    4.78    8.31
  -7 -14  11   24.59    8.84
   7  14 -11    9.32    8.61
   7  14 -12   55.32    9.49
   7  14 -12   78.62   13.61
  -7 -14  12   70.66   14.31
   7  14 -13   74.45   14.47
   7  14 -13   55.39   12.69
  -7 -14  13   74.63   12.88
  -7 -13   1   29.22    9.39
   7  13  -1   45.33    9.74
   7  13  -2   24.63   11.52
  -7 -13   2   31.36   13.47
  -7 -13   3   -3.90    6.92
   7  13  -3   17.38    8.87
   7  13  -4   -9.05   10.82
  -7 -13   4   -2.66   10.29
   7  13  -5   16.51    7.99
  -7 -13   5    5.33    7.10
   7  13  -6   12.09    5.41
  -7 -13   6   13.68   10.84
   7  13  -6    1.24   10.66
   7  13  -7    4.26    7.64
   7  13  -7    1.62    4.87
  -7 -13   7   -3.73    6.22
   7  13  -8   10.45    5.76
   7  13  -8    1.60    7.99
  -7 -13   8   -1.24    9.41
  -7 -13   9   35.67   11.18
   7  13  -9   25.01    6.48
   7  13  -9   37.09   11.18
  -7 -13  10   49.82   11.70
   7  13 -10   44.86    9.58
   7  13 -11   40.73    9.39
   7  13 -11   21.52    7.71
  -7 -13  11   36.66    9.39
  -7 -13  12   11.14    7.78
   7  13 -12    5.19    5.37
   7  13 -12    5.66    9.90
   7  13 -13   72.75   12.01
   7  13 -13   77.55   12.15
  -7 -13  13   57.74    9.18
   7  13 -14    3.57    9.10
  -7 -13  14   12.17    7.05
   7  13 -14    0.35    7.93
   7  13 -15    2.82    9.16
   7  13 -15   16.55    8.90
  -7 -13  15    0.53    7.75
  -7 -13  16   -6.33    8.27
  -7 -12   1    7.45    6.92
  -7 -12   1    7.45    4.61
   7  12  -1   10.11    7.27
  -7 -12   2   -2.13    4.97
  -7 -12   2    0.00    6.74
   7  12  -2    0.53    7.63
  -7 -12   3    1.60    5.16
   7  12  -3    5.33    9.41
  -7 -12   3    6.04    9.23
   7  12  -4   -3.38    6.58
   7  12  -4    9.93    3.25
  -7 -12   4    5.34    4.81
  -7 -12   4    8.89    7.11
   7  12  -5    0.36    8.18
  -7 -12   5   12.09    9.25
   7  12  -5    4.33    3.61
  -7 -12   6    6.94    6.41
   7  12  -6    0.54    3.97
   7  12  -6   -4.63    5.52
  -7 -12   7   11.74    7.65
   7  12  -7    5.05    7.04
   7  12  -7   -2.14    8.90
   7  12  -8   54.78    9.60
   7  12  -8   59.82    7.21
  -7 -12   8   52.11    9.07
  -7 -12   9   24.70   10.66
   7  12  -9   11.02    7.82
   7  12  -9   10.33    7.66
   7  12  -9   16.37    6.66
   7  12 -10   97.91   10.78
   7  12 -10   92.12   13.14
  -7 -12  10   95.49   13.14
   7  12 -10   74.58   10.15
   7  12 -11   13.29    6.38
   7  12 -11   14.53    5.02
  -7 -12  11   15.77    6.56
  -7 -12  11    9.40    3.72
  -7 -12  12   -2.30    4.42
  -7 -12  12   -2.65    7.43
   7  12 -12   -2.15    8.41
   7  12 -12   -0.35    6.90
   7  12 -13   30.38    8.22
  -7 -12  13   41.51    9.01
  -7 -12  13   27.03    6.01
   7  12 -13   31.26    7.77
   7  12 -14   16.58    7.76
   7  12 -14   -1.07    5.71
  -7 -12  14  -10.41    6.70
  -7 -12  14   16.25    6.01
  -7 -12  15   83.66    9.52
  -7 -12  15   60.46    9.20
   7  12 -15   67.64   12.28
   7  12 -15   78.38   12.16
   7  12 -16   37.83   10.38
  -7 -12  16   26.89    9.20
  -7 -12  16   37.66   10.03
   7  12 -16   24.16    7.82
  -7 -12  17   -0.70   11.43
  -7 -12  17   20.36    8.85
   7  12 -17   29.89   14.07
   7  11  -1   25.21    7.46
  -7 -11   1   32.84   11.01
  -7 -11   1   24.33    6.22
  -7 -11   2    7.29    4.63
  -7 -11   2    3.20    6.22
   7  11  -2    1.07    6.04
   7  11  -3    3.43    3.07
   7  11  -3    4.09    6.05
  -7 -11   3   -1.96    5.87
  -7 -11   3    8.91    5.35
  -7 -11   4    7.32    4.46
   7  11  -4    3.07    3.07
  -7 -11   4   -2.31    7.12
   7  11  -4   10.86    8.01
  -7 -11   5   -1.07    4.81
   7  11  -5   -7.48    5.17
   7  11  -5   -0.90    3.25
  -7 -11   6   17.46    6.24
   7  11  -6   23.84    4.88
   7  11  -6    3.21    4.81
   7  11  -7    3.25    4.33
   7  11  -7    5.88    8.55
  -7 -11   7   -3.21    6.59
   7  11  -8  123.38   11.22
   7  11  -8  121.83   10.35
   7  11  -8  138.21    9.74
  -7 -11   8  133.71   12.47
  -7 -11   9   29.52    6.40
   7  11  -9   28.10    8.00
   7  11  -9   19.97    6.24
   7  11  -9   26.81    4.86
   7  11 -10   93.00    9.62
   7  11 -10   75.47   11.01
   7  11 -10   88.93   10.06
  -7 -11  10   84.13    6.39
  -7 -11  10   81.33   10.30
   7  11 -11    4.43    4.79
  -7 -11  11    4.25    3.90
  -7 -11  11    2.13    5.32
   7  11 -11    7.89    5.74
   7  11 -11   -7.66    3.74
   7  11 -12   19.29    6.72
   7  11 -12   33.46    8.01
  -7 -11  12   28.66    8.32
  -7 -11  12   30.97    5.13
   7  11 -12   27.39    5.91
  -7 -11  12   18.93    6.37
   7  11 -13    0.53    7.12
  -7 -11  13    6.73    4.96
   7  11 -13    7.24    6.18
   7  11 -13    0.18    5.72
  -7 -11  13    5.83    6.01
   7  11 -14   98.24   13.23
   7  11 -14   77.03   12.99
   7  11 -14   96.30   11.06
  -7 -11  14   85.01   12.88
  -7 -11  14   87.04    9.75
   7  11 -15    2.31    5.87
   7  11 -15    3.88    6.87
  -7 -11  15    0.18    6.87
  -7 -11  15   -1.95    6.21
  -7 -11  16   78.86   10.56
   7  11 -16   73.93   12.68
  -7 -11  16   60.55    9.41
   7  11 -17    0.18   10.21
  -7 -11  17   -5.98   10.03
  -7 -11  17   -7.64    8.17
   7  11 -18    4.05    8.27
  -7 -11  18   -1.95    8.71
  -7 -11  18   17.77    8.80
   7  10  -1   -7.41    6.17
   7  10  -1  -11.02    6.93
  -7 -10   1   -7.29    7.64
  -7 -10   1    3.73    4.97
  -7 -10   2   48.02   12.27
  -7 -10   2   26.53    5.16
   7  10  -2   28.10    8.36
   7  10  -2   25.37    7.22
   7  10  -3   16.38    5.88
   7  10  -3    8.45    8.80
   7  10  -3   15.87    3.25
  -7 -10   3   11.93    5.16
  -7 -10   3   17.67    4.11
  -7 -10   4   -0.71    5.52
   7  10  -4    3.52    8.45
   7  10  -4    0.53    4.46
   7  10  -4    4.52    2.71
   7  10  -5   37.04    4.52
   7  10  -5   28.14    8.62
   7  10  -5   28.00    5.53
  -7 -10   5   32.44    5.38
  -7 -10   5   27.82    5.88
  -7 -10   6    4.99    9.81
   7  10  -6   10.73   11.08
   7  10  -6    2.53    3.07
   7  10  -6    3.39    6.96
  -7 -10   6   21.45    8.09
   7  10  -7   33.88    7.13
  -7 -10   7   63.14   11.08
   7  10  -7   44.68    7.39
  -7 -10   7   37.44    6.95
   7  10  -7   32.66    5.77
   7  10  -7   32.32    5.54
   7  10  -8   11.89    4.69
   7  10  -8    1.58   12.14
   7  10  -8    4.11    4.82
  -7 -10   8   -3.92    5.88
   7  10  -8   18.35    6.77
  -7 -10   8    1.41    7.74
   7  10  -9  397.04   26.06
  -7 -10   9  405.43   32.39
  -7 -10   9  401.74   24.00
   7  10  -9  373.77   31.50
   7  10  -9  402.00   25.57
  -7 -10   9  369.06   25.74
   7  10  -9  366.08   25.91
  -7 -10  10   20.42    6.75
  -7 -10  10    7.98    3.19
   7  10 -10   11.32    3.95
   7  10 -10    8.52    7.64
   7  10 -10   13.55    4.99
  -7 -10  10   12.88    7.23
  -7 -10  10   15.60    5.32
   7  10 -11   27.29    7.09
   7  10 -11   23.88    8.91
  -7 -10  11   41.83    7.27
  -7 -10  11   21.28    4.97
  -7 -10  11   20.14    8.83
  -7 -10  11   23.74    7.09
   7  10 -11   22.78    6.64
  -7 -10  12   39.09    6.90
   7  10 -12   24.77    6.01
  -7 -10  12   23.73    6.20
   7  10 -12   30.43    6.27
  -7 -10  12   44.22    5.86
   7  10 -12   16.03    6.24
  -7 -10  12   42.63    8.31
  -7 -10  13   30.11    9.39
   7  10 -13   48.74    7.42
   7  10 -13   32.41   10.33
   7  10 -13   46.46    8.93
  -7 -10  13   33.78    6.05
  -7 -10  13   37.26    6.71
   7  10 -14   35.13    7.13
   7  10 -14   32.21    8.72
  -7 -10  14   31.50    5.16
  -7 -10  14   32.63    6.88
   7  10 -14   44.27    8.29
   7  10 -15   33.83    8.28
  -7 -10  15   37.35    8.81
   7  10 -15    9.07    5.51
  -7 -10  15   31.17    6.95
  -7 -10  16   43.85    8.63
   7  10 -16   57.59   10.39
  -7 -10  16   42.75    8.02
   7  10 -17   19.55   10.39
  -7 -10  17   25.29    9.08
  -7 -10  17    7.40    9.86
   7  10 -18  -11.27    8.63
  -7 -10  18    4.93    6.87
  -7 -10  18    4.27    9.08
   7  10 -19   -9.52   11.10
  -7 -10  19   20.09   11.46
  -7 -10  19   -3.20    9.78
   7   9  -1    8.47    4.76
  -7  -9   1   11.90    5.15
  -7  -9   1    9.25    5.87
   7   9  -1    7.47    5.16
  -7  -9   2  117.58   11.46
  -7  -9   2  160.65    9.80
   7   9  -2  134.41   11.04
  -7  -9   2  127.47   12.82
   7   9  -2  128.34   12.52
   7   9  -3   54.53    6.59
  -7  -9   3   68.76    5.90
   7   9  -3   65.52    9.51
  -7  -9   3   51.08    9.34
  -7  -9   3   70.22    9.80
   7   9  -4   58.33   10.35
   7   9  -4   53.80    4.70
  -7  -9   4   52.29    5.73
  -7  -9   4   60.29    9.81
  -7  -9   4   57.03    7.39
   7   9  -4   49.99    6.87
  -7  -9   5    8.62    4.13
   7   9  -5    3.75    6.60
   7   9  -5   12.82    3.25
  -7  -9   5   15.35    7.14
  -7  -9   5   18.12    7.57
   7   9  -5   14.78    7.57
   7   9  -6   64.26    9.46
   7   9  -6   57.18    7.21
  -7  -9   6   64.05    8.45
   7   9  -6   47.67    5.78
   7   9  -6   58.23    6.07
  -7  -9   6   60.15    9.10
   7   9  -7    0.18    4.46
   7   9  -7    0.54    4.11
   7   9  -7    1.26    2.71
  -7  -9   7    0.18    5.28
   7   9  -7   -5.63    5.10
  -7  -9   7    4.10    4.99
   7   9  -8    5.11    7.22
   7   9  -8   15.86    6.24
   7   9  -8   14.46    4.28
   7   9  -8   14.78    7.03
  -7  -9   8    7.46    2.31
  -7  -9   8    7.57    7.40
  -7  -9   8   -1.43    6.41
   7   9  -9   31.39    6.88
   7   9  -9   33.62    5.51
  -7  -9   9   33.90    5.50
   7   9  -9   43.00    5.71
  -7  -9   9   35.09    6.52
  -7  -9   9   38.18    4.26
  -7  -9   9   27.75    5.87
   7   9  -9   39.23    5.40
  -7  -9  10   -3.18    4.24
   7   9 -10   -3.23    3.05
  -7  -9  10   -5.33    7.63
  -7  -9  10    3.38    3.02
   7   9 -10    4.08    4.97
   7   9 -10    0.54    3.75
   7   9 -10    1.41    5.12
  -7  -9  10   -2.66    5.85
   7   9 -11   10.79    8.84
  -7  -9  11   11.85    7.78
  -7  -9  11   -0.71    3.38
  -7  -9  11   -2.66    4.61
   7   9 -11    7.44    7.97
   7   9 -11    6.60    5.53
   7   9 -11    3.95    4.84
  -7  -9  11    3.37    5.85
  -7  -9  12   18.27    8.51
   7   9 -12    9.80    6.06
   7   9 -12   16.09    5.30
  -7  -9  12   14.09    3.57
   7   9 -12   15.76    5.55
  -7  -9  12   29.39    9.74
  -7  -9  12   19.80    6.37
   7   9 -13   31.96    8.48
   7   9 -13   45.75    8.01
  -7  -9  13   38.31    8.12
  -7  -9  13   29.60    7.45
  -7  -9  13   26.25    6.43
  -7  -9  13   17.40    8.17
  -7  -9  14   40.81    8.16
   7   9 -14   20.98    8.00
  -7  -9  14   24.87    8.29
   7   9 -14   17.46    8.11
  -7  -9  14   28.58    5.18
  -7  -9  15    4.05    7.05
  -7  -9  15   11.19    6.75
   7   9 -15    9.52    7.23
   7   9 -15    0.00    5.32
  -7  -9  15   10.18    5.00
   7   9 -16    5.64    6.70
  -7  -9  16   -2.12    6.70
   7   9 -16    8.33    8.86
  -7  -9  16    4.11    4.64
   7   9 -17   10.23    8.99
  -7  -9  17   21.86    9.52
  -7  -9  17   -1.78    6.25
  -7  -9  18   -6.42    8.02
  -7  -9  18    4.59    8.11
   7   9 -18    8.47    7.94
   7   9 -19   13.42   13.42
  -7  -9  19   -6.71    9.89
  -7  -9  19    6.59    9.44
   7   8  -1    0.71    4.45
  -7  -8   1    1.24    4.09
  -7  -8   1    5.87    4.81
  -7  -8   1   13.59    7.59
   7   8  -1   12.00    6.35
   7   8  -2  114.56    9.09
   7   8  -2  104.39   12.34
  -7  -8   2  111.71   11.05
  -7  -8   2  113.21   11.11
  -7  -8   2  100.99    7.84
   7   8  -3   13.21    5.46
   7   8  -3    5.71    6.78
  -7  -8   3   25.19    5.11
  -7  -8   3   17.12    6.24
  -7  -8   3   19.29    5.00
   7   8  -4   47.19    7.22
  -7  -8   4   52.14    5.20
  -7  -8   4   61.80    7.40
  -7  -8   4   62.66    7.68
   7   8  -4   59.09    6.96
   7   8  -5  223.91   14.62
   7   8  -5  214.86   12.69
  -7  -8   5  231.65   13.76
  -7  -8   5  210.36   16.55
   7   8  -5  212.72   13.76
  -7  -8   5  214.33   14.92
   7   8  -5  199.84   13.19
   7   8  -6   85.73    6.79
  -7  -8   6   80.87    4.29
   7   8  -6   69.32    5.24
  -7  -8   6   79.22    8.98
   7   8  -6   72.68    8.39
   7   8  -6   75.35    9.68
  -7  -8   6   90.18    9.11
   7   8  -7   -2.85    3.92
   7   8  -7    0.54    3.21
   7   8  -7   -5.28    6.17
   7   8  -7    0.90    3.43
  -7  -8   7   -3.57    4.28
  -7  -8   7   -5.99    5.81
  -7  -8   7   -5.16    3.38
  -7  -8   7    0.00    1.78
   7   8  -8   14.96    4.99
  -7  -8   8   11.46    6.88
   7   8  -8    9.28    3.21
   7   8  -8    4.76    6.35
  -7  -8   8   10.87    4.99
  -7  -8   8    8.37    2.67
  -7  -8   8   13.50    3.55
   7   8  -8    6.31    4.33
   7   8  -9    5.87    6.04
  -7  -8   9    1.06    3.71
  -7  -8   9    5.86    3.20
   7   8  -9   -4.46    4.46
   7   8  -9    4.32    4.32
   7   8  -9    9.53    4.94
  -7  -8   9    4.46    2.68
  -7  -8   9   18.49    6.22
   7   8 -10   -2.66    4.08
  -7  -8  10    4.07    4.77
  -7  -8  10    5.85    4.08
  -7  -8  10    3.22    3.58
   7   8 -10    4.42    7.60
   7   8 -10    2.14    4.99
   7   8 -10    2.70    3.23
  -7  -8  10    5.50    4.79
   7   8 -11   34.51    6.73
  -7  -8  11   36.99    6.20
  -7  -8  11   25.07    3.94
  -7  -8  11   43.55    6.37
   7   8 -11   26.73    6.73
   7   8 -11   34.41    6.78
  -7  -8  11   25.41    6.04
  -7  -8  12   -6.36    5.48
  -7  -8  12   -3.05    3.94
  -7  -8  12   -2.30    4.96
   7   8 -12    1.78    3.92
   7   8 -12   -3.72    5.32
  -7  -8  12    6.76    4.98
   7   8 -12    0.71    6.36
   7   8 -13    8.54    4.62
  -7  -8  13   27.25    5.34
   7   8 -13   11.12    7.06
  -7  -8  13   13.80    6.63
  -7  -8  13   13.66    9.22
  -7  -8  13   17.48    7.24
   7   8 -13   20.05    8.69
   7   8 -14   -2.12    6.88
   7   8 -14    1.24    7.10
  -7  -8  14    1.97    4.84
  -7  -8  14   -7.10    8.88
  -7  -8  14   -3.74    7.84
  -7  -8  14    1.59    7.94
  -7  -8  15    9.70    7.41
  -7  -8  15   12.43    6.04
  -7  -8  15    8.23    6.09
   7   8 -15   18.88    7.94
   7   8 -15    9.39    5.14
  -7  -8  16   15.53    6.53
   7   8 -16   10.06    5.47
  -7  -8  16   10.30    7.46
   7   8 -16    6.72    5.83
  -7  -8  16   11.44    5.54
  -7  -8  17   -3.39    5.36
   7   8 -17    4.77    6.89
  -7  -8  17    5.83    6.53
   7   8 -18   10.43    6.72
  -7  -8  18   12.73    7.78
  -7  -8  18   29.25    9.10
  -7  -8  19   12.11    8.37
  -7  -8  19   10.97    8.85
   7   8 -19    3.18   11.15
   7   8 -20    5.49    7.79
  -7  -8  20   12.27   12.09
  -7  -8  20   12.75    7.61
   7   7  -1    0.00    4.77
  -7  -7   1   10.33    5.52
   7   7  -1    1.60    4.99
  -7  -7   1    7.94    6.36
  -7  -7   1    9.41    4.26
  -7  -7   2    5.34    3.38
   7   7  -2    2.65    5.29
   7   7  -2    3.92    3.92
  -7  -7   2   -2.85    3.92
  -7  -7   2    5.11    4.06
  -7  -7   3    1.43    3.39
   7   7  -3    4.58    5.82
   7   7  -3    0.54    3.57
  -7  -7   3   14.83    5.00
  -7  -7   3   -0.53    3.88
  -7  -7   4    8.04    5.54
  -7  -7   4   12.15    6.16
   7   7  -4    3.21    4.28
   7   7  -4   10.00    5.36
  -7  -7   4    9.68    4.48
   7   7  -4   17.26    6.16
   7   7  -5    3.04    4.11
   7   7  -5   14.09    3.87
  -7  -7   5   11.43    5.72
   7   7  -5    0.18    5.36
  -7  -7   5    4.23    4.05
  -7  -7   5    6.77    0.89
  -7  -7   5   11.32    4.31
   7   7  -6   92.14    8.46
  -7  -7   6   67.76    5.35
   7   7  -6   93.57    8.22
  -7  -7   6   84.05    6.06
  -7  -7   6   82.45    8.28
  -7  -7   6   85.89    7.68
   7   7  -6   84.97    6.96
   7   7  -7  509.18   35.98
   7   7  -7  510.03   28.19
   7   7  -7  494.23   30.54
  -7  -7   7  535.00   25.87
  -7  -7   7  515.34   37.39
  -7  -7   7  512.49   40.73
  -7  -7   7  441.94   38.14
  -7  -7   8  306.12   24.71
   7   7  -8  318.40   24.37
  -7  -7   8  303.03   25.42
  -7  -7   8  311.85   18.52
   7   7  -8  287.91   15.90
   7   7  -8  297.79   18.16
   7   7  -9   54.78    8.13
   7   7  -9   51.15    6.57
   7   7  -9   41.40    5.00
  -7  -7   9   53.19    7.95
  -7  -7   9   56.17    6.05
  -7  -7   9   42.45    5.86
   7   7 -10   -0.36    4.46
   7   7 -10   -1.59    5.84
   7   7 -10   -0.53    5.67
  -7  -7  10   11.34    6.20
  -7  -7  10   -1.25    4.27
  -7  -7  10    1.24    6.55
   7   7 -11    1.42    5.49
   7   7 -11    2.12    4.07
   7   7 -11    5.70    3.92
  -7  -7  11   -7.79    5.13
  -7  -7  11   -1.24    6.02
  -7  -7  11   11.41    4.99
   7   7 -12    0.53    4.42
   7   7 -12   -1.60    3.74
   7   7 -12   -1.77    4.43
  -7  -7  12   -5.30    3.89
  -7  -7  12   -2.48    3.72
  -7  -7  12    2.50    5.00
   7   7 -13   92.64   10.83
  -7  -7  13   87.59   10.91
  -7  -7  13  105.94   11.18
   7   7 -13   62.49    8.17
   7   7 -13   83.19   10.25
  -7  -7  13   97.50    8.83
   7   7 -14  175.24   16.34
   7   7 -14  165.97   12.41
  -7  -7  14  170.79   17.49
  -7  -7  14  182.68   14.21
  -7  -7  14  171.22   15.21
   7   7 -14  189.69   14.49
   7   7 -15   -2.83    6.72
   7   7 -15   -2.83    4.59
  -7  -7  15   11.84    7.60
  -7  -7  15    5.50    6.57
  -7  -7  16   81.35   11.85
  -7  -7  16   93.74   12.61
   7   7 -16   99.56   11.14
   7   7 -17    2.48    6.20
  -7  -7  17    8.52    6.74
  -7  -7  17    7.08    5.66
  -7  -7  18    7.67    6.24
   7   7 -18   16.66    9.75
  -7  -7  18   17.90    9.75
  -7  -7  19   41.51   11.17
   7   7 -19   34.76   12.95
  -7  -7  19   22.25   11.57
   7   7 -20   16.86    8.17
  -7  -7  20    3.02    6.75
  -7  -7  20    0.71    7.64
  -7  -6   1    5.52    3.92
   7   6  -1    6.41    4.28
  -7  -6   1   -3.18    3.35
  -7  -6   1    4.44    3.20
  -7  -6   2  273.92   18.35
   7   6  -2  285.17   17.48
  -7  -6   2  278.03   18.55
  -7  -6   2  288.03   14.25
   7   6  -2  280.62   20.11
  -7  -6   3   71.07    5.00
   7   6  -3   77.48    6.96
  -7  -6   3   73.56    7.14
  -7  -6   3   99.41    9.34
   7   6  -3   80.55    7.58
  -7  -6   4  123.28   10.90
   7   6  -4  113.47   10.05
   7   6  -4  113.81    9.65
   7   6  -4  115.26    9.99
  -7  -6   4  115.94   10.22
  -7  -6   4  110.18    9.86
  -7  -6   5  447.54   22.88
   7   6  -5  441.94   30.17
  -7  -6   5  426.46   30.14
  -7  -6   5  452.68   23.21
   7   6  -5  442.15   30.50
   7   6  -5  446.28   28.77
  -7  -6   5  476.34   20.69
   7   6  -6    1.76    5.64
   7   6  -6    1.61    3.57
   7   6  -6    6.25    2.68
  -7  -6   6   -5.89    3.57
  -7  -6   6    0.90    3.24
  -7  -6   6    3.91    3.02
  -7  -6   6   10.23    5.64
   7   6  -7  418.45   32.66
   7   6  -7  378.84   21.04
  -7  -6   7  392.85   27.19
  -7  -6   7  400.86   27.94
  -7  -6   7  400.75   20.68
   7   6  -7  408.39   26.08
   7   6  -8  496.67   36.23
   7   6  -8  508.78   34.66
  -7  -6   8  537.92   26.58
  -7  -6   8  509.99   29.00
  -7  -6   8  485.00   32.88
   7   6  -8  509.28   25.27
   7   6  -9   20.41    7.10
  -7  -6   9   19.99    4.95
  -7  -6   9   25.38    7.45
   7   6  -9   24.59    4.60
  -7  -6   9   31.75    5.53
   7   6  -9   34.09    5.89
   7   6 -10   19.48    5.67
  -7  -6  10   28.16    6.02
   7   6 -10   17.01    5.14
   7   6 -10   23.18    4.64
  -7  -6  10   23.38    4.61
  -7  -6  10   26.45    5.36
   7   6 -11    0.36    4.09
   7   6 -11    4.25    4.08
  -7  -6  11   -1.42    3.72
  -7  -6  11    2.86    3.76
  -7  -6  11   -3.19    4.61
   7   6 -11   -1.42    3.89
   7   6 -12  185.40   16.15
  -7  -6  12  206.67   17.04
   7   6 -12  166.08   13.69
   7   6 -12  175.59   13.27
  -7  -6  12  167.79   12.38
  -7  -6  12  188.15   14.15
  -7  -6  13   11.18    5.50
   7   6 -13   14.02    5.50
  -7  -6  13    7.36    4.84
   7   6 -13    5.31    5.66
  -7  -6  13    1.59    6.19
   7   6 -13    0.18    4.96
   7   6 -14  172.73   15.80
  -7  -6  14  180.53   15.09
  -7  -6  14  177.89   16.16
   7   6 -14  180.47   17.88
  -7  -6  14  172.69   15.22
   7   6 -14  146.73   11.50
   7   6 -15  238.55   23.03
  -7  -6  15  247.06   21.97
   7   6 -15  216.81   17.48
  -7  -6  15  263.06   19.71
  -7  -6  16   -5.68    6.21
  -7  -6  16    6.56    7.09
   7   6 -16   14.72    8.16
   7   6 -17   24.32    5.50
  -7  -6  17   -0.18    8.87
  -7  -6  17   30.53    7.28
   7   6 -18   -2.31    7.64
  -7  -6  18    1.07    8.71
  -7  -6  19   20.45   10.32
   7   6 -19   -0.53   11.03
   7   6 -20   22.25    8.54
  -7  -6  20   20.82    8.01
  -7  -5   1  514.91   29.76
   7   5  -1  482.50   28.26
  -7  -5   1  496.11   24.87
   7   5  -1  482.85   25.13
  -7  -5   1  474.55   27.20
  -7  -5   2  272.52   16.23
   7   5  -2  258.06   15.17
  -7  -5   2  237.04   11.43
  -7  -5   2  264.90   13.21
   7   5  -2  246.69   14.27
  -7  -5   2  261.20   12.64
   7   5  -3  216.24   12.31
  -7  -5   3  215.90   11.08
  -7  -5   3  197.39   10.89
   7   5  -3  183.04   11.79
  -7  -5   3  199.05   13.58
   7   5  -3  200.81   12.87
  -7  -5   3  209.15   10.01
   7   5  -4  219.76   14.65
  -7  -5   4  217.94   12.01
   7   5  -4  226.44   13.91
  -7  -5   4  215.65   13.23
  -7  -5   4  214.50   13.19
   7   5  -4  209.26   12.52
  -7  -5   4  208.56   13.23
   7   5  -5   59.29    4.47
   7   5  -5   56.00    6.06
  -7  -5   5   61.25    5.03
  -7  -5   5   66.49    7.58
  -7  -5   5   74.55    5.52
  -7  -5   5   70.19    5.89
   7   5  -5   78.31    6.70
  -7  -5   6  466.74   20.88
  -7  -5   6  470.20   29.66
  -7  -5   6  473.92   21.77
   7   5  -6  471.56   22.48
   7   5  -6  441.10   29.46
  -7  -5   6  454.79   22.00
   7   5  -6  470.03   30.02
   7   5  -7    7.24    4.59
   7   5  -7   15.71    3.93
  -7  -5   7   22.78    5.34
  -7  -5   7    9.36    3.71
  -7  -5   7   12.49    3.03
   7   5  -7   18.16    5.87
   7   5  -8  350.58   25.83
  -7  -5   8  327.93   21.59
  -7  -5   8  346.76   17.06
  -7  -5   8  342.24   19.88
   7   5  -8  354.76   18.13
   7   5  -8  331.22   18.41
   7   5  -9   47.46    7.79
  -7  -5   9   40.19    5.31
  -7  -5   9   37.29    5.02
   7   5  -9   38.37    5.53
  -7  -5   9   36.18    6.03
   7   5  -9   42.56    5.14
   7   5 -10   20.37    6.38
  -7  -5  10    2.51    4.67
   7   5 -10    4.25    7.27
  -7  -5  10    9.57    4.08
  -7  -5  10   10.10    6.73
   7   5 -10    8.91    5.52
   7   5 -11  128.94   12.24
  -7  -5  11  130.21   11.87
  -7  -5  11  132.96   12.75
   7   5 -11  115.92   10.32
  -7  -5  11  126.81   10.82
   7   5 -11  116.85   10.09
   7   5 -12    0.71    4.97
   7   5 -12    2.83    3.90
  -7  -5  12    0.35    4.61
  -7  -5  12   -6.55    3.54
   7   5 -12   -4.61    4.61
  -7  -5  12    1.26    3.42
   7   5 -13  508.85   41.90
   7   5 -13  473.81   34.18
  -7  -5  13  459.98   32.60
  -7  -5  13  480.23   36.17
   7   5 -13  483.77   30.14
  -7  -5  13  499.58   34.27
   7   5 -14   61.26    9.71
   7   5 -14   47.39    9.05
  -7  -5  14   71.85    8.87
  -7  -5  14   64.95    8.34
  -7  -5  14   66.24    7.92
   7   5 -14   69.89    8.16
  -7  -5  15   10.65    7.10
   7   5 -15    9.40    7.63
  -7  -5  15   19.18    7.28
   7   5 -15    3.20    6.57
  -7  -5  15   16.55    8.63
  -7  -5  16   75.05   11.03
   7   5 -16   77.36    9.43
  -7  -5  16   84.79   13.48
  -7  -5  17   24.65    9.40
   7   5 -17   36.86    6.94
  -7  -5  17   29.73    9.26
   7   5 -18   12.12    7.66
  -7  -5  18    2.32    7.66
   7   5 -19    3.57    6.42
  -7  -5  19    4.46    7.85
  -7  -5  20   70.47   12.13
   7   5 -20   72.25   11.42
  -7  -5  21    4.10   11.24
  -7  -4   1  540.38   27.20
   7   4  -1  540.21   25.43
  -7  -4   1  526.96   25.21
   7   4  -1  538.43   27.45
  -7  -4   1  514.29   25.33
  -7  -4   1  528.29   28.16
   7   4  -2   10.41    4.76
  -7  -4   2    5.82    4.23
   7   4  -2    1.25    3.74
   7   4  -2   -6.60    3.92
  -7  -4   2    3.02    3.38
  -7  -4   2    9.63    4.28
  -7  -4   2    1.07    1.61
  -7  -4   3  112.19    6.78
   7   4  -3  113.04    7.68
  -7  -4   3  113.29    6.77
   7   4  -3  109.91    8.02
   7   4  -3  115.53    8.29
  -7  -4   3  105.65    7.76
  -7  -4   3  128.05    7.86
  -7  -4   4  168.97   10.18
  -7  -4   4  184.69   11.76
   7   4  -4  192.83   10.41
   7   4  -4  194.87    9.83
   7   4  -4  199.05   12.30
  -7  -4   4  183.97    9.49
  -7  -4   4  185.60   11.12
  -7  -4   5    5.39    2.87
  -7  -4   5    4.41    3.18
   7   4  -5    4.06    3.00
  -7  -4   5   -0.54    2.50
   7   4  -5    1.43    3.03
   7   4  -5    7.50    3.21
  -7  -4   5    9.99    3.93
  -7  -4   6  684.00   43.66
  -7  -4   6  677.38   30.84
   7   4  -6  678.09   33.15
   7   4  -6  687.79   37.52
   7   4  -6  706.45   43.84
  -7  -4   6  697.28   31.94
   7   4  -7  233.81   14.12
  -7  -4   7  240.88   12.05
  -7  -4   7  214.55   15.39
   7   4  -7  228.18   14.86
  -7  -4   7  224.23   12.10
   7   4  -7  219.08   12.81
  -7  -4   8    7.92    3.96
   7   4  -8    7.97    3.90
   7   4  -8    8.88    3.73
   7   4  -8   -0.54    2.50
  -7  -4   8   -1.77    3.01
  -7  -4   8    4.97    3.73
   7   4  -9  142.12   13.12
  -7  -4   9  155.26   13.17
  -7  -4   9  138.57   12.23
   7   4  -9  139.21    9.58
   7   4  -9  132.54   11.07
  -7  -4   9  142.40   10.11
   7   4 -10   16.31    5.67
  -7  -4  10    0.71    4.79
   7   4 -10    5.52    4.81
   7   4 -10    1.06    5.50
  -7  -4  10    3.55    5.14
  -7  -4  10    3.43    3.25
  -7  -4  11    2.48    3.90
   7   4 -11    7.63    3.55
   7   4 -11    2.31    5.51
   7   4 -11  -11.17    6.38
  -7  -4  11    4.26    6.03
  -7  -4  11    0.18    3.79
  -7  -4  12   58.55    5.86
   7   4 -12   45.00    6.38
   7   4 -12   65.68    9.41
  -7  -4  12   46.59    6.86
   7   4 -12   49.86    6.57
  -7  -4  12   55.20    8.34
   7   4 -13   31.41    5.68
  -7  -4  13   36.73    5.50
  -7  -4  13   36.08    6.75
  -7  -4  13   38.26    7.76
   7   4 -13   30.75    5.87
   7   4 -13   50.19    7.07
   7   4 -13   29.99    5.68
   7   4 -14   71.86   10.29
   7   4 -14   78.30    7.30
  -7  -4  14   71.01    8.37
  -7  -4  14   75.19    9.38
  -7  -4  14   72.21    8.70
  -7  -4  15  348.75   25.67
  -7  -4  15  366.29   27.74
   7   4 -15  418.59   29.95
   7   4 -15  373.23   28.75
  -7  -4  15  419.52   24.32
  -7  -4  16   17.48    5.89
  -7  -4  16   20.57    6.38
   7   4 -16   13.92    5.53
   7   4 -17   34.47    8.93
  -7  -4  17   33.68    9.22
  -7  -4  17   15.36    9.29
   7   4 -18   22.87    9.47
  -7  -4  18    7.68    8.04
   7   4 -19   14.66   10.37
  -7  -4  19    8.40   10.01
  -7  -4  20   16.09    9.30
   7   4 -20   18.23   15.01
  -7  -4  21   -6.61   12.86
  -7  -3   1    2.68    1.78
   7   3  -1    4.81    3.92
   7   3  -1    5.47    3.00
  -7  -3   1    2.30    2.82
  -7  -3   1    0.71    4.28
  -7  -3   1    8.33    2.84
   7   3  -2  148.78    8.47
   7   3  -2  149.68    8.92
  -7  -3   2  158.48    8.30
  -7  -3   2  149.78    9.62
  -7  -3   2  153.37    7.47
   7   3  -2  149.13    8.01
  -7  -3   2  155.21    8.92
  -7  -3   3   21.43    2.32
   7   3  -3   30.36    4.59
  -7  -3   3   21.43    3.75
   7   3  -3   21.25    3.57
  -7  -3   3   28.42    4.77
  -7  -3   3   20.32    4.10
   7   3  -3   29.55    5.34
   7   3  -4  266.67   13.96
   7   3  -4  250.17   16.58
  -7  -3   4  247.03   14.72
  -7  -3   4  226.93   11.84
  -7  -3   4  251.89   12.32
   7   3  -4  255.46   11.97
  -7  -3   4  219.42   13.42
   7   3  -5  113.21    7.31
  -7  -3   5  109.23    7.72
  -7  -3   5  114.35    6.31
  -7  -3   5  117.31    7.85
   7   3  -5  125.96    8.39
   7   3  -5  118.42    8.49
  -7  -3   5   99.33    7.43
   7   3  -6   66.63    6.43
  -7  -3   6   60.69    4.81
   7   3  -6   67.05    6.02
   7   3  -6   65.14    5.52
  -7  -3   6   78.37    5.78
  -7  -3   6   65.45    6.90
   7   3  -7  369.11   16.89
  -7  -3   7  370.71   17.07
  -7  -3   7  354.93   19.01
   7   3  -7  363.51   20.37
   7   3  -7  315.27   24.32
  -7  -3   7  355.71   19.84
   7   3  -8  114.47    8.33
  -7  -3   8  102.98    7.28
  -7  -3   8  118.07    6.89
   7   3  -8  110.97    8.35
   7   3  -8  103.96    9.47
  -7  -3   8  109.51    7.45
   7   3  -9    9.23    3.55
  -7  -3   9   -0.54    2.72
   7   3  -9    6.96    3.21
  -7  -3   9    5.33    3.73
   7   3  -9    0.53    2.84
  -7  -3   9   -2.13    3.55
  -7  -3  10   -3.02    3.73
  -7  -3  10    2.90    3.44
   7   3 -10    6.39    3.55
   7   3 -10   14.39    4.26
   7   3 -10    4.45    3.38
  -7  -3  10    3.19    3.37
  -7  -3  11   21.47    5.50
   7   3 -11   29.52    6.05
  -7  -3  11   12.09    5.69
  -7  -3  11   15.57    5.79
   7   3 -11   20.23    4.44
   7   3 -11   15.44    6.21
   7   3 -12   33.12    7.30
  -7  -3  12   33.12    8.90
   7   3 -12   23.95    6.92
  -7  -3  12   44.71    7.63
  -7  -3  12   45.23    7.06
   7   3 -12   32.22    5.49
   7   3 -13    6.42    4.64
  -7  -3  13   15.72    5.06
  -7  -3  13   11.36    4.08
  -7  -3  13   14.44    5.35
   7   3 -13    4.08    4.61
   7   3 -14   34.06    6.21
  -7  -3  14   29.45    6.21
   7   3 -14   32.32    7.68
  -7  -3  14   24.29    6.79
  -7  -3  14   23.46    7.94
  -7  -3  15   38.08    5.72
  -7  -3  15   30.69    8.16
   7   3 -15   36.29    6.61
   7   3 -15   40.97    7.63
  -7  -3  15   38.37    7.02
  -7  -3  16  219.91   18.08
  -7  -3  16  222.72   17.38
   7   3 -16  213.10   18.79
   7   3 -17   -3.58    6.44
  -7  -3  17  -12.17    8.41
  -7  -3  17    5.14    8.15
   7   3 -18   30.26   10.03
  -7  -3  18   16.83   11.10
   7   3 -19    5.91    9.13
  -7  -3  19   -0.54    9.31
  -7  -3  20    7.52   11.99
   7   3 -20   -6.44   12.35
  -7  -3  21   23.79   12.52
  -7  -2   1    9.44    3.38
  -7  -2   1    8.37    2.14
  -7  -2   1    6.79    1.25
  -7  -2   1    7.95    2.47
   7   2  -1    0.71    2.32
   7   2  -1   10.67    4.27
  -7  -2   1    5.14    3.90
   7   2  -1    8.12    2.30
   7   2  -2   -1.78    2.49
  -7  -2   2   -1.06    3.00
  -7  -2   2    0.54    1.62
   7   2  -2   -1.25    2.14
   7   2  -2   -1.41    4.59
  -7  -2   2    4.82    3.93
  -7  -2   2    2.13    4.44
   7   2  -3   -0.54    2.50
  -7  -2   3    5.70    4.63
  -7  -2   3   -0.72    2.17
  -7  -2   3    0.35    2.65
  -7  -2   3   -1.43    2.86
   7   2  -3    3.92    2.85
   7   2  -3    0.71    2.47
  -7  -2   4  424.73   17.52
   7   2  -4  422.25   16.11
  -7  -2   4  430.31   17.72
   7   2  -4  410.99   18.74
  -7  -2   4  421.47   18.34
  -7  -2   4  452.20   87.59
   7   2  -4  426.75   18.56
  -7  -2   5  170.65    9.27
   7   2  -5  166.61   10.36
   7   2  -5  158.90    8.55
  -7  -2   5  167.41    8.68
  -7  -2   5  170.25    8.43
   7   2  -5  181.21    8.50
  -7  -2   5  168.36    8.91
   7   2  -6   73.47    6.05
  -7  -2   6   65.61    4.55
   7   2  -6   70.49    5.67
   7   2  -6   71.16    5.37
  -7  -2   6   59.77    6.76
  -7  -2   6   61.81    5.14
  -7  -2   7  248.52   11.56
  -7  -2   7  240.65   13.82
   7   2  -7  263.72   12.95
  -7  -2   7  257.16   14.19
   7   2  -7  234.66   12.27
   7   2  -7  235.18   16.64
   7   2  -8    0.53    4.62
  -7  -2   8   -1.78    4.62
  -7  -2   8    4.36    4.36
   7   2  -8   -4.29    3.04
   7   2  -8    1.77    4.97
  -7  -2   8   -3.01    4.61
  -7  -2   9  411.03   20.30
   7   2  -9  435.87   21.30
   7   2  -9  404.40   22.14
   7   2  -9  424.92   22.97
  -7  -2   9  364.10   19.08
  -7  -2   9  437.10   21.13
   7   2 -10  142.71    9.45
  -7  -2  10  168.55   10.71
   7   2 -10  151.01   11.22
  -7  -2  10  161.60   10.87
  -7  -2  10  176.56   12.60
   7   2 -10  175.32   12.96
  -7  -2  11   77.62    7.50
   7   2 -11   85.72    8.52
  -7  -2  11   97.13    9.24
  -7  -2  11   89.97    8.34
   7   2 -11   84.81    9.41
   7   2 -11   97.25    7.50
   7   2 -12  161.72   10.01
   7   2 -12  179.96   13.85
  -7  -2  12  168.07   12.07
  -7  -2  12  191.21   13.05
  -7  -2  12  160.69   10.14
   7   2 -13   29.81    6.74
  -7  -2  13   20.59    7.10
  -7  -2  13   30.60    6.26
   7   2 -13   22.72    6.26
  -7  -2  13   21.68    9.21
  -7  -2  14   68.07    6.99
  -7  -2  14   75.38   10.28
   7   2 -14   76.30    8.70
  -7  -2  14   72.22    7.63
   7   2 -14   78.10    8.42
   7   2 -15    1.95    7.45
  -7  -2  15   14.90    7.63
  -7  -2  15   19.08    5.58
  -7  -2  15    5.02    6.45
   7   2 -15   -0.36    7.17
  -7  -2  16   39.73    8.51
  -7  -2  16   47.88   11.66
   7   2 -16   60.97    9.15
  -7  -2  17    5.56    7.71
   7   2 -17    9.33    7.89
  -7  -2  17   14.72    8.87
   7   2 -18   -2.51    8.61
  -7  -2  18    7.71    8.07
  -7  -2  19   -5.02    9.32
   7   2 -19    2.15    8.42
  -7  -2  20    6.09    9.67
   7   2 -20   24.53    9.67
   7   1  -1   30.05    3.18
  -7  -1   1   33.41    2.83
  -7  -1   1   28.70    3.72
   7   1  -1   28.79    3.73
   7   1  -1   30.46    3.03
  -7  -1   1   30.64    3.56
   7   1  -2   18.04    3.01
   7   1  -2   20.98    4.45
  -7  -1   2   19.27    2.85
  -7  -1   2   17.68    5.13
  -7  -1   2   19.52    3.20
   7   1  -2   16.24    2.68
   7   1  -3  147.60    7.84
  -7  -1   3  147.39    8.03
  -7  -1   3  148.11    7.08
  -7  -1   3  125.50    7.30
   7   1  -3  138.46    7.50
   7   1  -3  152.35   10.97
   7   1  -4    7.61    3.36
   7   1  -4    9.81    3.39
  -7  -1   4   11.51    2.48
  -7  -1   4    8.93    4.29
   7   1  -4    3.74    2.67
  -7  -1   4    9.09    3.21
   7   1  -5  165.61    8.20
  -7  -1   5  169.02    7.89
   7   1  -5  181.47    9.13
  -7  -1   5  164.89    8.55
  -7  -1   5  163.42    9.48
   7   1  -5  184.13    9.93
  -7  -1   5  177.40   10.11
  -7  -1   6    6.41    3.20
  -7  -1   6    8.56    3.64
  -7  -1   6    5.67    4.43
   7   1  -6    5.55    3.94
   7   1  -6    7.65    2.85
   7   1  -6    4.43    3.55
   7   1  -7  500.88   23.52
   7   1  -7  506.15   29.02
  -7  -1   7  524.91   25.66
  -7  -1   7  506.31   30.76
   7   1  -7  525.89   24.68
  -7  -1   7  534.93   27.87
   7   1  -8  522.63   24.44
  -7  -1   8  535.99   26.04
   7   1  -8  560.88   25.93
  -7  -1   8  559.46   25.05
  -7  -1   8  517.82   26.37
   7   1  -8  521.15   29.53
   7   1  -9  139.20    9.06
  -7  -1   9  121.82    7.81
  -7  -1   9  124.42    9.46
   7   1  -9  129.60    8.21
  -7  -1   9  128.01    8.35
   7   1  -9  133.56    8.39
  -7  -1  10  538.89   24.33
  -7  -1  10  535.44   25.40
  -7  -1  10  568.95   31.09
   7   1 -10  560.97   34.82
   7   1 -10  523.87   42.01
   7   1 -10  528.51   26.12
   7   1 -11   41.73    6.22
  -7  -1  11   31.87    4.66
  -7  -1  11   30.06    6.34
   7   1 -11   28.75    4.79
  -7  -1  11   25.75    4.62
   7   1 -11   22.92    4.66
  -7  -1  12  115.45   10.76
  -7  -1  12  120.03    8.50
   7   1 -12  138.17   10.66
  -7  -1  12  119.16   10.30
   7   1 -12  128.54    9.86
  -7  -1  13    5.33    4.26
  -7  -1  13   -2.71    4.51
   7   1 -13    3.02    4.44
   7   1 -13   -1.26    4.31
  -7  -1  13    6.28    4.13
   7   1 -14   41.11    7.72
   7   1 -14   46.34    7.64
  -7  -1  14   36.38    8.47
  -7  -1  14   61.94    7.72
  -7  -1  14   50.25    8.52
   7   1 -15  142.20   12.43
  -7  -1  15  148.87   11.68
  -7  -1  15  145.22   12.61
   7   1 -15  156.23   14.37
  -7  -1  15  126.54   13.12
   7   1 -16   12.93    7.54
  -7  -1  16   18.85    8.62
  -7  -1  16    2.84    5.15
  -7  -1  17   -7.98    9.58
  -7  -1  17   -3.41    7.18
   7   1 -17   -2.51    8.08
  -7  -1  18    3.41    8.79
   7   1 -18   23.50    8.79
   7   1 -19   -3.23    6.45
  -7  -1  19    4.12    7.35
   7   1 -20   13.96    7.88
  -7  -1  20   -5.73    6.80
   7   0  -1   44.06    4.26
   7   0  -1   51.16    3.54
   7   0  -1   47.23    3.92
  -7   0   1   43.38    5.13
  -7   0   1   49.01    4.10
  -7   0   1   38.24    3.19
   7   0  -2   29.59    3.37
   7   0  -2   35.39    4.62
  -7   0   2   26.40    3.01
   7   0  -2   29.44    3.21
  -7   0   2   41.16    5.15
  -7   0   2   32.65    2.86
   7   0  -3  580.89   23.78
   7   0  -3  541.89   23.19
   7   0  -3  539.58   23.92
  -7   0   3  519.23   22.98
  -7   0   3  525.49   24.45
  -7   0   3  552.02   22.54
   7   0  -4  281.27   12.66
   7   0  -4  274.52   14.03
  -7   0   4  285.54   15.27
   7   0  -4  274.07   17.52
  -7   0   4  275.92   13.73
  -7   0   4  283.81   13.58
   7   0  -5  533.42   25.59
   7   0  -5  500.63   24.38
  -7   0   5  551.55   23.81
   7   0  -5  515.56   21.40
  -7   0   5  529.09   21.94
  -7   0   5  516.65   20.79
  -7   0   6   11.59    2.85
   7   0  -6   11.47    3.23
   7   0  -6   11.06    3.57
  -7   0   6    6.93    2.84
   7   0  -6   11.90    3.20
   7   0  -7  139.10    7.33
  -7   0   7  126.90    7.11
   7   0  -7  141.47    8.36
  -7   0   7  133.92    8.04
   7   0  -7  146.88    8.79
   7   0  -7  136.32    8.18
   7   0  -8  174.88   11.63
  -7   0   8  180.99   10.56
   7   0  -8  187.61   11.09
  -7   0   8  213.50   13.69
   7   0  -8  206.22   11.03
   7   0  -9   80.25    7.35
   7   0  -9   80.10    6.78
  -7   0   9   84.81    7.29
   7   0  -9   91.39    7.47
  -7   0   9   78.10    6.45
  -7   0   9   76.08    7.07
   7   0 -10   97.23    6.82
   7   0 -10   81.51    9.44
  -7   0  10   89.87    6.10
  -7   0  10   88.11    7.06
   7   0 -10   83.04    7.65
  -7   0  10   77.88    8.00
  -7   0  11  140.12   11.74
   7   0 -11  137.55    9.52
   7   0 -11  149.18   13.16
  -7   0  11  153.54   10.42
  -7   0  11  131.71   10.48
   7   0 -12    2.34    4.85
  -7   0  12    1.08    4.33
   7   0 -12   -2.84    4.27
  -7   0  12   -2.34    3.77
  -7   0  12   -3.38    3.38
   7   0 -13    6.76    5.33
   7   0 -13   -2.88    5.21
  -7   0  13   -1.62    6.29
  -7   0  13    0.72    4.68
  -7   0  13   -4.80    5.69
  -7   0  14   28.22    6.47
  -7   0  14   19.55    5.15
  -7   0  14   15.10    5.21
   7   0 -14   34.30    4.62
   7   0 -14   40.63    7.73
  -7   0  15   75.66    9.71
  -7   0  15   54.02    8.88
   7   0 -15   65.21    8.35
   7   0 -15   72.06   10.06
  -7   0  16   23.89    7.00
  -7   0  16   22.91    8.70
   7   0 -16   22.27    8.44
  -7   0  17   17.95    7.90
   7   0 -17    3.77    8.61
  -7   0  18    1.26    5.38
   7   0 -18   -5.56    5.74
  -7   0  19    7.34    7.88
   7   0 -19   13.43    7.52
  -7   0  20   19.49   11.63
   7   0 -20    2.86   12.34
   7  -1   0  320.05   14.38
   7  -1   0  295.86   14.39
   7  -1   0  284.41   13.35
  -7   1   0  277.38   12.56
  -7   1   0  291.33   11.90
  -7   1   0  288.86   15.12
   7  -1  -1   33.92    3.02
  -7   1   1   42.27    3.55
  -7   1   1   40.70    3.72
   7  -1  -1   31.39    3.39
  -7   1   1   39.23    3.92
   7  -1  -1   31.09    4.44
   7  -1  -2  857.43   37.23
  -7   1   2  843.12   35.06
   7  -1  -2  827.39   35.94
   7  -1  -2  851.60   38.75
  -7   1   2  883.18   35.00
  -7   1   2  872.50   34.46
   7  -1  -3   82.20    5.16
   7  -1  -3   84.39    6.25
  -7   1   3   77.05    5.34
  -7   1   3   87.42    5.35
  -7   1   3   86.47    5.34
   7  -1  -3   92.77    5.18
   7  -1  -4  394.04   20.78
  -7   1   4  390.66   16.57
  -7   1   4  411.61   17.50
   7  -1  -4  398.77   16.61
  -7   1   4  402.03   16.09
   7  -1  -4  396.15   16.04
  -7   1   5    3.39    2.50
  -7   1   5    2.32    3.56
   7  -1  -5    2.69    3.05
   7  -1  -5   -1.25    2.32
   7  -1  -5    1.78    3.38
   7  -1  -6    7.33    3.04
   7  -1  -6    5.88    2.67
  -7   1   6   13.36    3.39
  -7   1   6   11.98    2.68
   7  -1  -6   13.82    3.05
   7  -1  -7    3.39    2.49
  -7   1   7    9.09    3.39
   7  -1  -7    6.63    2.69
  -7   1   7    6.27    2.87
   7  -1  -7   10.76    4.48
   7  -1  -8    3.94    2.68
  -7   1   8   -0.36    4.67
   7  -1  -8    4.99    4.81
   7  -1  -8   11.30    5.56
  -7   1   8    1.60    3.74
  -7   1   9   18.69    4.31
   7  -1  -9   17.67    3.57
   7  -1  -9   14.19    3.77
   7  -1  -9   19.07    3.74
  -7   1   9   11.05    3.39
  -7   1  10    1.43    3.74
  -7   1  10    0.90    3.96
   7  -1 -10    5.57    3.60
   7  -1 -10   -3.39    3.74
   7  -1 -11   55.23    6.84
  -7   1  11   57.12    6.13
  -7   1  11   47.74    6.77
   7  -1 -11   60.92    7.13
  -7   1  11   50.73    7.92
   7  -1 -12   39.35    6.77
   7  -1 -12   43.72    7.20
  -7   1  12   30.23    6.12
  -7   1  12   34.36    7.56
  -7   1  12   50.57    7.66
   7  -1 -13    7.65    4.45
   7  -1 -13    4.68    4.32
  -7   1  13   -1.96    4.09
  -7   1  13   -5.04    4.14
  -7   1  14   50.70    6.65
   7  -1 -14   42.53    8.01
  -7   1  14   29.24    6.10
  -7   1  14   33.99    6.41
   7  -1 -14   42.07    6.11
  -7   1  15    7.73    7.55
  -7   1  15   -1.60   11.74
   7  -1 -15    7.12    7.29
   7  -1 -15   12.04   11.32
  -7   1  16    7.72    7.18
  -7   1  16   -9.25    8.71
   7  -1 -16    8.26    7.36
   7  -1 -17    6.63    6.63
  -7   1  17    5.92    6.10
  -7   1  18   26.50    8.06
   7  -1 -18   39.58    9.67
  -7   1  19   25.40   10.91
   7  -1 -19   17.35   11.09
   7  -1 -20   43.93   11.07
  -7   1  20    1.96    9.29
   7  -2   0  138.04    6.95
  -7   2   0  141.72    7.25
   7  -2   0  138.52    8.75
  -7   2   0  148.73    7.33
  -7   2   0  153.53    7.66
   7  -2   0  138.50    8.53
  -7   2   1  340.40   18.22
  -7   2   1  347.27   16.46
   7  -2  -1  389.50   18.85
   7  -2  -1  329.87   14.47
   7  -2  -1  363.65   15.92
  -7   2   1  356.90   15.23
   7  -2  -2  463.86   18.80
  -7   2   2  492.64   20.96
   7  -2  -2  471.36   21.26
   7  -2  -2  447.03   19.33
   7  -2  -2  491.69   18.73
  -7   2   2  466.05   18.62
  -7   2   2  495.63   25.90
   7  -2  -3  641.07   25.74
  -7   2   3  662.80   25.62
   7  -2  -3  708.44   38.80
  -7   2   3  646.92   26.39
  -7   2   3  641.23   29.67
   7  -2  -3  664.35   27.40
   7  -2  -4  173.15    8.61
   7  -2  -4  170.08    8.23
  -7   2   4  179.68    8.40
   7  -2  -4  183.90    8.06
  -7   2   4  180.52   11.99
  -7   2   4  172.04    8.77
  -7   2   5   10.75    2.33
   7  -2  -5   13.62    2.33
   7  -2  -5   10.42    2.69
   7  -2  -5    8.94    2.86
  -7   2   5    6.98    2.86
   7  -2  -6   -1.44    3.77
  -7   2   6    0.18    3.40
   7  -2  -6    5.93    2.87
  -7   2   6    1.44    3.59
   7  -2  -6    3.93    3.76
   7  -2  -7   17.70    4.47
  -7   2   7   18.69    3.59
  -7   2   7   21.46    4.29
   7  -2  -7   21.71    4.49
   7  -2  -7   13.12    3.23
   7  -2  -8   22.21    4.84
  -7   2   8   15.65    4.68
   7  -2  -8   22.70    4.11
   7  -2  -8   18.53    5.40
  -7   2   8   25.74    4.47
  -7   2   9   66.96    5.76
   7  -2  -9   66.06    5.94
   7  -2  -9   71.64    6.61
  -7   2   9   63.96    7.50
   7  -2  -9   70.41    7.51
  -7   2  10    6.96    3.57
  -7   2  10   12.42    5.22
   7  -2 -10    7.86    3.57
   7  -2 -10    7.92    5.22
  -7   2  11   25.17    5.89
   7  -2 -11    9.18    4.32
   7  -2 -11   15.17    5.71
  -7   2  11   23.04    4.86
  -7   2  12   38.17    6.78
   7  -2 -12   40.31    6.78
  -7   2  12   36.89    5.22
   7  -2 -12   35.27    5.94
  -7   2  13    1.78    5.88
  -7   2  13   -3.24    4.14
  -7   2  13   -6.99    6.28
   7  -2 -13    5.03    4.14
   7  -2 -13    4.81    5.70
   7  -2 -14   18.17    7.66
  -7   2  14    6.59    7.66
  -7   2  14    9.49    5.37
   7  -2 -14   17.43    5.03
  -7   2  14   15.45    6.65
  -7   2  15   40.38    8.26
   7  -2 -15   49.18    7.90
  -7   2  15   61.25    9.79
  -7   2  16   32.99    7.53
   7  -2 -16   26.89    6.81
  -7   2  17   64.46    9.13
   7  -2 -17   65.71    9.67
  -7   2  18   50.07   12.34
   7  -2 -18   32.72   11.44
   7  -2 -19   -2.32    7.14
  -7   2  19    5.71    8.03
   7  -3   0   70.46    3.97
   7  -3   0   63.36    3.75
  -7   3   0   69.75    3.61
  -7   3   0   58.54    3.93
   7  -3   0   76.36    5.15
  -7   3   0   63.96    4.60
  -7   3   1  538.68   25.39
   7  -3  -1  536.79   22.72
   7  -3  -1  579.75   25.45
  -7   3   1  528.59   24.52
   7  -3  -1  506.89   21.10
  -7   3   1  549.74   21.45
  -7   3   2   18.11    2.84
   7  -3  -2   12.69    1.97
  -7   3   2   16.38    2.70
  -7   3   2   15.73    2.32
   7  -3  -2   16.74    2.34
   7  -3  -2   14.26    3.03
   7  -3  -3   20.87    3.06
  -7   3   3   17.45    2.88
  -7   3   3    9.79    4.45
  -7   3   3   17.19    2.69
   7  -3  -3   12.71    3.76
   7  -3  -3   18.44    2.33
  -7   3   4   29.60    3.41
  -7   3   4   35.06    4.32
   7  -3  -4   29.62    3.41
  -7   3   4   33.19    3.93
   7  -3  -4   34.70    3.78
   7  -3  -4   28.17    3.59
   7  -3  -5    9.34    3.59
  -7   3   5   15.99    2.88
   7  -3  -5   16.35    2.88
  -7   3   5   16.35    3.23
   7  -3  -5   15.47    3.42
  -7   3   6  138.06    9.34
   7  -3  -6  140.71    7.74
  -7   3   6  176.51   52.54
   7  -3  -6  149.18    9.70
   7  -3  -6  136.52    8.28
  -7   3   7   13.15    3.60
   7  -3  -7   14.17    4.13
   7  -3  -7    4.14    3.24
   7  -3  -7   17.42    3.95
  -7   3   7    4.66    3.77
  -7   3   8  287.69   14.06
   7  -3  -8  274.90   12.98
   7  -3  -8  298.62   16.68
  -7   3   8  257.05   17.57
   7  -3  -8  267.82   13.83
   7  -3  -9   46.21    5.19
   7  -3  -9   46.84    5.41
   7  -3  -9   41.86    4.83
  -7   3   9   41.37    6.09
  -7   3   9   51.34    5.23
   7  -3 -10    4.68    3.60
   7  -3 -10    3.22    2.86
  -7   3  10    5.73    3.40
  -7   3  10    1.08    3.60
   7  -3 -11  206.79   13.51
   7  -3 -11  187.75   19.31
  -7   3  11  181.95   12.42
  -7   3  11  177.56   16.99
   7  -3 -12   54.67    7.15
   7  -3 -12   47.29    5.94
  -7   3  12   53.78    7.33
  -7   3  12   33.27    5.93
   7  -3 -13  108.00   10.36
   7  -3 -13   92.52    8.45
  -7   3  13  116.39   11.07
  -7   3  13   93.06    8.98
   7  -3 -14   89.54   10.77
   7  -3 -14   81.15   10.17
  -7   3  14   94.71    8.38
  -7   3  14   79.13    9.87
   7  -3 -15   97.67   11.11
  -7   3  15   90.71   11.76
  -7   3  15  101.80   10.76
   7  -3 -16   65.15    9.67
  -7   3  16   57.46    9.13
   7  -3 -17   44.69    9.12
  -7   3  17   55.23   10.73
   7  -3 -18  -16.78    8.39
  -7   3  18   -2.68    6.07
   7  -3 -19    8.38    8.38
  -7   3  19    6.60    8.38
  -7   4   0   60.24    3.76
   7  -4   0   83.49    6.16
   7  -4   0   66.61    5.51
   7  -4   0   66.15    3.58
  -7   4   0   59.77    3.62
  -7   4   0   68.39    6.19
  -7   4   1 1283.68   53.05
   7  -4  -1 1263.73   56.31
   7  -4  -1 1344.43   56.61
   7  -4  -1 1296.17   58.05
  -7   4   1 1326.86   61.25
  -7   4   1 1262.89   53.60
  -7   4   2  196.47    8.79
   7  -4  -2  186.41    9.77
  -7   4   2  197.13    9.61
   7  -4  -2  194.69    9.87
   7  -4  -2  201.86    9.83
  -7   4   2  174.67    8.86
  -7   4   3   86.82    6.78
   7  -4  -3   76.58    5.24
  -7   4   3   71.89    5.42
  -7   4   3   82.98    4.85
   7  -4  -3   79.04    5.03
   7  -4  -3   87.63    6.10
   7  -4  -4   52.14    4.50
   7  -4  -4   60.45    7.92
   7  -4  -4   59.72    4.15
  -7   4   4   55.95    5.22
  -7   4   4   47.10    5.77
  -7   4   5   -0.90    3.42
   7  -4  -5    0.72    2.70
   7  -4  -5   -1.62    2.16
   7  -4  -5    2.52    3.24
  -7   4   5    0.72    2.34
  -7   4   6   18.91    4.14
   7  -4  -6   24.69    4.87
  -7   4   6   29.74   65.96
   7  -4  -6   24.31    5.22
   7  -4  -6   23.59    4.32
   7  -4  -7    2.52    2.52
   7  -4  -7    6.65    3.06
   7  -4  -7    4.15    3.06
  -7   4   7   -1.08    3.06
  -7   4   7    2.34    2.70
  -7   4   7    3.79    2.70
   7  -4  -8  168.16   10.82
  -7   4   8  186.13   13.30
  -7   4   8  186.72   10.82
   7  -4  -8  201.22   12.04
   7  -4  -8  181.05   10.06
  -7   4   8  174.11    9.74
   7  -4  -9   -0.36    5.20
  -7   4   9   13.64    6.28
  -7   4   9    4.86    3.42
   7  -4  -9    4.86    3.42
  -7   4   9   10.63    3.96
  -7   4  10  109.81    7.74
   7  -4 -10  113.77    9.18
   7  -4 -10  108.81   10.22
  -7   4  10  103.62    8.97
  -7   4  10   92.35    7.38
  -7   4  11   19.52    4.48
  -7   4  11   21.94    5.40
   7  -4 -11    8.27    3.60
   7  -4 -11   15.76    4.66
  -7   4  11   11.87    4.14
   7  -4 -12  128.09   12.58
  -7   4  12  132.40   11.14
  -7   4  12  140.95   13.42
  -7   4  12  129.17   10.78
   7  -4 -12  141.31   12.70
   7  -4 -13    4.49    5.56
   7  -4 -13    0.54    6.97
  -7   4  13    3.23    6.46
  -7   4  13    7.15    7.68
   7  -4 -14   54.83    7.53
  -7   4  14   54.62    8.57
  -7   4  14   58.42    8.07
   7  -4 -14   40.16    7.32
  -7   4  15   -6.80    8.05
   7  -4 -15   -9.66    7.34
   7  -4 -16   83.63   10.01
  -7   4  16   76.13    9.12
  -7   4  17    3.39    9.64
   7  -4 -17  -12.67   10.71
   7  -4 -18   -9.27    6.77
  -7   4  18   -3.39    7.66
   7  -5   0 2066.85   78.26
  -7   5   0 1994.82   98.44
   7  -5   0 1964.78   84.27
   7  -5   0 1968.87   83.62
  -7   5   0 1937.12   98.04
  -7   5   0 2084.18   68.97
   7  -5  -1   12.28    4.45
   7  -5  -1   14.36    2.87
  -7   5   1    9.59    2.53
   7  -5  -1    9.59    2.90
  -7   5   1   13.28    2.87
  -7   5   1   11.54    3.19
   7  -5  -2 1095.93   54.54
   7  -5  -2 1011.27   39.63
  -7   5   2  973.48   43.99
  -7   5   2 1015.14   35.54
   7  -5  -2  991.22   44.71
  -7   5   2 1027.93   45.55
  -7   5   3    3.44    2.53
   7  -5  -3    2.71    2.89
   7  -5  -3    0.54    1.97
   7  -5  -3   -0.18    2.88
  -7   5   3   -0.90    2.88
   7  -5  -4   32.10    4.15
   7  -5  -4   37.62    3.96
  -7   5   4   29.57    4.51
   7  -5  -4   27.11    4.16
  -7   5   4   34.88    5.06
   7  -5  -5   25.45    4.33
  -7   5   5   13.53    3.07
  -7   5   5   15.53    3.25
   7  -5  -5   13.35    3.25
   7  -5  -5   20.01    3.79
   7  -5  -6  117.76    8.30
   7  -5  -6  106.62    6.68
   7  -5  -6  112.63    7.21
  -7   5   6  106.26    8.12
  -7   5   6  104.05    6.85
  -7   5   7  318.11   20.18
  -7   5   7  336.18   17.51
   7  -5  -7  344.22   19.64
   7  -5  -7  330.24   20.39
   7  -5  -7  326.05   16.76
  -7   5   8   40.30    5.22
  -7   5   8   58.76    7.21
   7  -5  -8   42.36    7.39
   7  -5  -8   39.87    5.75
   7  -5  -8   50.73    6.48
   7  -5  -9  182.62   13.33
  -7   5   9  187.77   15.99
  -7   5   9  187.12   12.25
   7  -5  -9  183.64   15.28
   7  -5 -10    9.18    3.96
  -7   5  10    6.66    3.60
  -7   5  10    7.36    4.13
   7  -5 -10   10.95    4.13
   7  -5 -11    9.34    4.31
   7  -5 -11    9.86    5.91
  -7   5  11   10.93    5.91
  -7   5  11    2.52    4.13
  -7   5  12   19.33    5.55
   7  -5 -12   24.23    6.10
  -7   5  12   23.15    7.18
   7  -5 -12   29.53    5.91
  -7   5  13   12.51    6.26
   7  -5 -13   12.90    4.66
   7  -5 -13   13.41    6.08
  -7   5  13   14.70    4.66
   7  -5 -14   21.30    7.16
  -7   5  14   18.08    7.88
  -7   5  15   21.98    8.04
   7  -5 -15   19.84    5.90
  -7   5  15   33.60    7.33
   7  -5 -16   -1.43    9.10
  -7   5  16    9.28    9.64
   7  -5 -17    5.88    7.66
  -7   5  17    6.24    7.13
  -7   5  18    5.34    9.61
   7  -5 -18    3.74    7.65
   7  -6   0 1027.22   51.44
   7  -6   0 1010.57   46.24
  -7   6   0 1057.15   38.37
  -7   6   0 1027.66   42.82
   7  -6   0 1083.88   43.05
  -7   6   0 1042.49   44.62
  -7   6   1  985.05   47.72
  -7   6   1 1050.78   39.24
   7  -6  -1 1085.57   44.93
   7  -6  -1 1019.95   44.29
   7  -6  -1  984.06   42.74
  -7   6   1 1011.50   49.57
  -7   6   2   13.57    3.21
   7  -6  -2   12.27    2.89
   7  -6  -2   10.30    2.17
  -7   6   2    7.94    2.89
  -7   6   2   10.12    2.17
   7  -6  -2   12.34    2.50
  -7   6   3  109.77    6.32
   7  -6  -3  111.76    6.32
   7  -6  -3  125.17    7.91
   7  -6  -3  102.85    7.59
  -7   6   3  104.29    5.79
   7  -6  -4   24.21    4.16
   7  -6  -4   18.20    4.32
  -7   6   4   18.79    3.61
   7  -6  -4   19.87    4.15
  -7   6   4   16.62    4.15
   7  -6  -5   21.49    3.79
  -7   6   5   20.58    4.69
  -7   6   5   21.49    3.43
   7  -6  -5   21.11    3.61
   7  -6  -5   22.21    4.33
   7  -6  -6  150.22    8.67
  -7   6   6  143.96   11.37
   7  -6  -6  145.22   11.55
  -7   6   6  156.89   11.38
   7  -6  -6  148.22    9.20
   7  -6  -7  139.66    9.37
[truncated: 1,102,377 more chars]
