# Supplementary material for: Synthesis and structural characterization of hexa-μ2-chlorido-μ4-oxido-tetra­kis­{[4-(phenyl­ethyn­yl)pyridine-κN]copper(II)} di­chloro­methane monosolvate
Source: Acta Crystallogr E Crystallogr Commun. 2021 Jan 1;77(Pt 1):42–6. doi: 10.1107/S2056989020015935 (PMC7784052; doi:10.1107/S2056989020015935)
Supplement: Supplementary file 2 [file e-77-00042-Isup2.hkl]

data_I                                                                          
_shelx_title ' k13kcm24'                                                        
_shelx_refln_list_code          4                                               
_shelx_F_calc_maximum      293.06                                               
_exptl_crystal_F_000      1288.00                                               
_reflns_d_resolution_high  0.7682                                               
                                                                                
loop_                                                                           
 _space_group_symop_operation_xyz                                               
 'x, y, z'                                                                      
 '-x, -y, -z'                                                                   
                                                                                
_cell_length_a    12.7166                                                       
_cell_length_b    14.4366                                                       
_cell_length_c    16.4038                                                       
_cell_angle_alpha 105.024                                                       
_cell_angle_beta  105.935                                                       
_cell_angle_gamma 102.999                                                       
                                                                                
_shelx_F_squared_multiplier     1.000                                           
                                                                                
loop_                                                                           
 _refln_index_h                                                                 
 _refln_index_k                                                                 
 _refln_index_l                                                                 
 _refln_F_squared_calc                                                          
 _refln_F_squared_meas                                                          
 _refln_F_squared_sigma                                                         
 _refln_observed_status                                                         
   2   0   0        168.60        205.14        55.02 o                         
   3   0   0       6292.56       6812.87       124.47 o                         
   4   0   0       6074.56       5890.54       111.28 o                         
   5   0   0        107.75        116.72        13.52 o                         
   6   0   0       2369.41       2424.24        47.95 o                         
   7   0   0          1.10        -15.33        15.33 o                         
   8   0   0       3422.28       3519.34        68.75 o                         
   9   0   0       3488.31       3771.29        75.83 o                         
  10   0   0       1210.06       1298.36        41.11 o                         
  11   0   0         46.03         62.11        14.87 o                         
  12   0   0        440.09        329.46        21.88 o                         
  13   0   0        802.57        778.78        51.92 o                         
  14   0   0        241.45        211.29        51.51 o                         
  15   0   0         67.48         15.02        54.81 o                         
 -15   1   0       1430.20       1459.53       216.56 o                         
 -14   1   0        763.88        823.08        82.90 o                         
 -13   1   0        180.54        140.75        22.42 o                         
 -12   1   0         32.73         48.85        21.52 o                         
 -11   1   0        994.54       1035.29        36.17 o                         
 -10   1   0       3643.66       3817.11       125.53 o                         
  -9   1   0       1767.55       1882.18        46.90 o                         
  -8   1   0       3649.22       3683.79       109.01 o                         
  -7   1   0       4283.87       4039.85        75.95 o                         
  -6   1   0       1772.96       2041.73        41.01 o                         
  -5   1   0         13.90          7.76        10.67 o                         
  -4   1   0      14505.46      13096.84       247.28 o                         
  -3   1   0       2054.25       2162.93        45.53 o                         
  -2   1   0       2009.95        575.45       339.05 o                         
   2   1   0        391.93        563.01        51.81 o                         
   3   1   0         19.21         90.60        11.75 o                         
   4   1   0        369.87        337.59        15.84 o                         
   5   1   0       5786.44       5937.68       101.70 o                         
   6   1   0       9707.15      11108.61       206.69 o                         
   7   1   0         25.67          5.47        15.83 o                         
   8   1   0       3271.43       3771.54        68.39 o                         
   9   1   0        339.42        425.95        16.42 o                         
  10   1   0        183.44        182.67        19.30 o                         
  11   1   0        227.62        203.15      2939.14 o                         
  12   1   0        120.51         92.69        34.96 o                         
  13   1   0        762.28        571.00        55.93 o                         
  14   1   0        332.06        202.52        59.94 o                         
 -15   2   0       2494.36       2864.09       194.57 o                         
 -14   2   0       1785.54       1811.69       142.15 o                         
 -13   2   0       1852.16       1906.80        77.89 o                         
 -12   2   0         15.48         33.96        21.21 o                         
 -11   2   0        705.18        794.43        31.77 o                         
 -10   2   0          4.58         -7.24        17.14 o                         
  -9   2   0       1854.88       1732.73        49.66 o                         
  -8   2   0         66.84         70.91        14.55 o                         
  -7   2   0       2076.26       1982.97        43.19 o                         
  -6   2   0       7256.69       6806.03       122.85 o                         
  -5   2   0         32.04         11.71         9.15 o                         
  -4   2   0       3541.51       3289.27        72.98 o                         
  -3   2   0      10837.32      13233.61       291.51 o                         
  -2   2   0         19.90        123.40        49.80 o                         
  -1   2   0       2596.40       2784.73       382.45 o                         
   1   2   0      25310.03      26736.08       604.23 o                         
   2   2   0        522.59        696.28        16.86 o                         
   3   2   0      15028.70      14812.77       262.80 o                         
   4   2   0         16.46         80.39        11.79 o                         
   5   2   0        775.89        766.63        24.49 o                         
   6   2   0        265.93        420.83        20.01 o                         
   7   2   0       1439.05       1431.17        36.28 o                         
   8   2   0        618.06        585.44        27.08 o                         
   9   2   0        179.62        187.69        29.31 o                         
  10   2   0       1414.19       1423.47        61.64 o                         
  11   2   0         78.96         76.60        23.46 o                         
  12   2   0         72.46         90.38        27.47 o                         
  13   2   0        243.38        266.04        83.81 o                         
  14   2   0         10.93         -9.13        63.08 o                         
 -15   3   0        332.80        300.41        63.94 o                         
 -14   3   0        877.00        829.63        60.22 o                         
 -13   3   0       1075.17       1012.63        43.88 o                         
 -12   3   0          0.29         10.66        19.59 o                         
 -11   3   0       1263.67       1324.99        41.29 o                         
 -10   3   0       3373.88       3393.56        82.82 o                         
  -9   3   0      11048.52      11578.35       228.42 o                         
  -8   3   0       6251.27       6590.21       115.17 o                         
  -7   3   0        863.39        924.76        31.60 o                         
  -6   3   0       3357.50       3719.70        76.92 o                         
  -5   3   0        831.19       1315.38        32.69 o                         
  -4   3   0         36.37          6.55         9.53 o                         
  -3   3   0        136.90         92.57        22.51 o                         
  -2   3   0        140.93        383.52        24.12 o                         
  -1   3   0       2627.81       2382.77        59.30 o                         
   0   3   0        121.97        260.65        24.33 o                         
   1   3   0        316.94        290.12        20.48 o                         
   2   3   0          7.86         12.43         9.71 o                         
   3   3   0       1174.43       1367.15        29.97 o                         
   4   3   0       1848.21       1876.49        36.59 o                         
   5   3   0       6582.81       6936.56       123.06 o                         
   6   3   0       5156.95       4978.23        89.78 o                         
   7   3   0       6928.10       7221.32       131.89 o                         
   8   3   0       8658.75       9045.64       190.92 o                         
   9   3   0        642.53        709.09        32.16 o                         
  10   3   0        208.99        212.42        21.71 o                         
  11   3   0        234.74        224.89        29.44 o                         
  12   3   0       2160.22       2145.98        99.41 o                         
  13   3   0        706.77        767.35       140.07 o                         
  14   3   0         74.49        190.67       112.39 o                         
 -15   4   0         12.67         40.99        69.45 o                         
 -14   4   0        228.18        165.17        30.55 o                         
 -13   4   0        347.10        414.19        28.80 o                         
 -12   4   0       2698.95       2811.89        76.56 o                         
 -11   4   0        167.31        135.91        18.26 o                         
 -10   4   0        229.90        247.44        33.71 o                         
  -9   4   0        120.34        159.25        18.58 o                         
  -8   4   0         40.35         55.01        18.17 o                         
  -7   4   0        914.71        905.71        34.41 o                         
  -6   4   0       1523.90       1746.80        39.92 o                         
  -5   4   0         11.88         12.00         8.73 o                         
  -4   4   0        126.12         69.16         9.80 o                         
  -3   4   0       7413.44       6038.05       117.23 o                         
  -2   4   0       8078.50       7442.97       157.23 o                         
  -1   4   0         12.02         19.65        20.93 o                         
   0   4   0       1972.99       2021.57        50.51 o                         
   1   4   0        441.09        593.98        22.22 o                         
   2   4   0        576.90        355.47        21.12 o                         
   3   4   0       2856.99       2842.33        51.40 o                         
   4   4   0       4753.27       5024.43        88.89 o                         
   5   4   0        450.99        494.74        25.66 o                         
   6   4   0          7.57         45.41        20.74 o                         
   7   4   0       2762.94       2945.96        71.19 o                         
   8   4   0       8127.88       8536.00       190.09 o                         
   9   4   0       1029.92        927.97        44.20 o                         
  10   4   0          7.03         38.21        33.53 o                         
  11   4   0        609.23        703.69        53.43 o                         
  12   4   0        641.58        667.94        72.67 o                         
  13   4   0        252.30        332.22       241.62 o                         
 -15   5   0         73.01         34.62        45.93 o                         
 -14   5   0        139.85        131.08        41.21 o                         
 -13   5   0        163.20        131.67        21.35 o                         
 -12   5   0       1052.37       1027.75        43.19 o                         
 -11   5   0        327.61        291.80        19.50 o                         
 -10   5   0       2384.62       2619.48        67.80 o                         
  -9   5   0       7678.77       8374.78       175.09 o                         
  -8   5   0      11278.50      11574.58       205.83 o                         
  -7   5   0      27287.70      27829.32       469.57 o                         
  -6   5   0      45971.45      45319.50       760.95 o                         
  -5   5   0       8280.35       7813.94       139.42 o                         
  -4   5   0       1581.36       1858.61        38.21 o                         
  -3   5   0        143.51        240.87        12.88 o                         
  -2   5   0          7.66          5.91         8.84 o                         
  -1   5   0          0.42        -19.15        19.15 o                         
   0   5   0       5323.32       5013.88       116.15 o                         
   1   5   0       9188.14       8226.88       152.87 o                         
   2   5   0      14135.17      14922.99       289.85 o                         
   3   5   0       1805.25       1834.27        40.68 o                         
   4   5   0         44.48         18.87        11.27 o                         
   5   5   0       3357.58       3357.24        74.85 o                         
   6   5   0       4931.31       5250.93       112.67 o                         
   7   5   0        454.96        490.70        34.88 o                         
   8   5   0       1178.62       1200.77        46.48 o                         
   9   5   0        212.38        208.94        33.09 o                         
  10   5   0         79.80        121.27        34.09 o                         
  11   5   0         30.63         33.75        43.89 o                         
  12   5   0         14.45         38.15        62.61 o                         
  13   5   0         28.40          8.93        99.20 o                         
 -15   6   0        318.90        311.43        45.60 o                         
 -14   6   0         16.63         12.29        26.92 o                         
 -13   6   0          9.68         57.24        24.28 o                         
 -12   6   0         20.55         26.53        17.90 o                         
 -11   6   0        963.50        865.81        34.55 o                         
 -10   6   0       2568.87       2679.14        78.79 o                         
  -9   6   0        137.39        170.33        26.98 o                         
  -8   6   0       8143.57       8334.62       172.11 o                         
  -7   6   0      13967.44      14416.48       247.50 o                         
  -6   6   0      22305.52      22005.88       401.44 o                         
  -5   6   0         50.28         63.89        17.55 o                         
  -4   6   0       6133.46       6063.61       117.86 o                         
  -3   6   0       6443.94       5957.16       119.00 o                         
  -2   6   0       4022.98       3572.62        70.94 o                         
  -1   6   0      10528.58       9436.04       196.22 o                         
   0   6   0       8886.63       8592.25       176.59 o                         
   1   6   0       6219.95       6543.37       122.62 o                         
   2   6   0      15678.36      15868.51       258.57 o                         
   3   6   0        250.46        227.44        29.82 o                         
   4   6   0         27.84         16.35        15.81 o                         
   5   6   0       3125.12       3173.68        87.82 o                         
   6   6   0        612.68        657.70        35.73 o                         
   7   6   0       3186.85       3286.90        95.55 o                         
   8   6   0        820.24        883.96        43.00 o                         
   9   6   0          0.38         54.07        38.85 o                         
  10   6   0        230.00        177.73        37.09 o                         
  11   6   0        172.09        106.80        43.27 o                         
  12   6   0        110.47         65.83        64.17 o                         
 -15   7   0         27.94        -58.26        97.20 o                         
 -14   7   0        188.87        142.45        63.61 o                         
 -13   7   0        172.25        159.37        34.16 o                         
 -12   7   0         61.14         30.47        20.88 o                         
 -11   7   0        229.58        222.80        20.65 o                         
 -10   7   0       3652.13       3574.24        98.28 o                         
  -9   7   0         21.01         46.29        14.57 o                         
  -8   7   0          1.70         17.40        12.90 o                         
  -7   7   0        624.98        639.92        21.02 o                         
  -6   7   0        341.23        314.07        19.68 o                         
  -5   7   0         59.31         85.29        15.83 o                         
  -4   7   0       1707.03       1734.57        38.93 o                         
  -3   7   0       3496.08       3507.50        69.84 o                         
  -2   7   0       7306.56       7536.42       140.66 o                         
  -1   7   0      10041.77       9659.28       205.75 o                         
   0   7   0        232.72        159.82        17.94 o                         
   1   7   0        548.57        559.04        29.10 o                         
   2   7   0        212.90        167.09        13.79 o                         
   3   7   0        879.81        838.33        28.20 o                         
   4   7   0       2912.45       2981.78        65.23 o                         
   5   7   0         22.07        -16.50        16.50 o                         
   6   7   0         37.17         51.29        36.50 o                         
   7   7   0       1390.06       1273.50        52.20 o                         
   8   7   0         14.49        -28.04        28.04 o                         
   9   7   0        489.28        597.27        51.53 o                         
  10   7   0       1665.02       1461.71       116.88 o                         
  11   7   0        286.91        228.48        65.98 o                         
 -15   8   0       1555.33       1998.82       211.38 o                         
 -14   8   0        471.50        360.48       152.50 o                         
 -13   8   0         12.15         -0.89        17.54 o                         
 -12   8   0         62.94         46.24        24.27 o                         
 -11   8   0       1232.74       1202.12        97.72 o                         
 -10   8   0       2333.19       2369.28        64.68 o                         
  -9   8   0        587.03        512.72        21.45 o                         
  -8   8   0       3417.22       3491.38        79.73 o                         
  -7   8   0       2233.15       2259.95        48.13 o                         
  -6   8   0       1566.13       1614.71        36.24 o                         
  -5   8   0         20.41         14.71        12.12 o                         
  -4   8   0        683.02        710.27        29.05 o                         
  -3   8   0         23.50         35.62        11.86 o                         
  -2   8   0        699.61        686.08        23.35 o                         
  -1   8   0       3679.86       3444.06        80.87 o                         
   0   8   0      10641.95      10880.41       202.99 o                         
   1   8   0        206.74        219.39        18.69 o                         
   2   8   0        355.73        258.14        16.23 o                         
   3   8   0        329.71        264.05        24.78 o                         
   4   8   0       2595.10       2408.81        58.39 o                         
   5   8   0       1334.15       1228.23        40.49 o                         
   6   8   0        652.99        618.20        48.08 o                         
   7   8   0        493.66        452.23        47.39 o                         
   8   8   0         75.64        132.01        41.57 o                         
   9   8   0       1604.79       1707.57       123.58 o                         
  10   8   0        476.41        398.69        83.27 o                         
  11   8   0        214.80        395.48        72.33 o                         
 -15   9   0         82.32         65.58        94.71 o                         
 -14   9   0        288.43        290.15        41.10 o                         
 -13   9   0         21.97         38.06        32.42 o                         
 -12   9   0        169.87        140.92        51.46 o                         
 -11   9   0        353.96        368.54        45.61 o                         
 -10   9   0        460.45        456.39        22.35 o                         
  -9   9   0        221.62        255.85        18.09 o                         
  -8   9   0        943.52        888.49        28.12 o                         
  -7   9   0        735.94        789.46        37.97 o                         
  -6   9   0       1498.73       1639.83        43.38 o                         
  -5   9   0        773.73        785.26        42.31 o                         
  -4   9   0         55.42         41.64        12.98 o                         
  -3   9   0         46.01         51.40        17.06 o                         
  -2   9   0        170.70        268.47        28.89 o                         
  -1   9   0       2481.76       2545.89        65.90 o                         
   0   9   0       2729.54       2578.60        66.48 o                         
   1   9   0          7.44         35.95        22.50 o                         
   2   9   0        257.67        249.58        18.62 o                         
   3   9   0         37.65         57.77        24.72 o                         
   4   9   0        798.98        809.77        33.10 o                         
   5   9   0       5309.02       5636.85       147.16 o                         
   6   9   0       2831.31       2872.33        93.09 o                         
   7   9   0         25.39         74.36        32.14 o                         
   8   9   0         50.74         63.56        51.95 o                         
   9   9   0        402.94        263.63        55.56 o                         
  10   9   0        593.41        642.67       106.82 o                         
 -15  10   0        592.85        425.53       111.84 o                         
 -14  10   0        228.74        193.51        37.45 o                         
 -13  10   0        466.23        394.30        71.69 o                         
 -12  10   0       1768.36       1820.62        80.47 o                         
 -11  10   0        106.39        145.53        19.46 o                         
 -10  10   0        615.92        526.10        25.90 o                         
  -9  10   0        301.40        325.34        42.28 o                         
  -8  10   0        201.24        217.03        19.20 o                         
  -7  10   0       1465.21       1688.65        49.93 o                         
  -6  10   0        449.86        464.17        26.91 o                         
  -5  10   0        723.40        610.54        26.29 o                         
  -4  10   0        895.52        778.74        29.72 o                         
  -3  10   0          8.08         36.32        13.32 o                         
  -2  10   0       2523.69       2355.89        77.12 o                         
  -1  10   0       1632.24       1555.45        46.79 o                         
   0  10   0        502.77        452.62        25.52 o                         
   1  10   0       1356.43       1238.32        41.25 o                         
   2  10   0          9.19         -2.18        12.59 o                         
   3  10   0       1131.28       1114.40        48.91 o                         
   4  10   0        892.46        900.38        38.95 o                         
   5  10   0       1654.82       1656.51        60.15 o                         
   6  10   0       1624.32       1494.65        62.36 o                         
   7  10   0        657.60        694.33        65.21 o                         
   8  10   0        419.67        385.21        69.19 o                         
   9  10   0          0.59         35.25        56.89 o                         
 -15  11   0        817.19        638.29       160.85 o                         
 -14  11   0        899.30        734.77        75.80 o                         
 -13  11   0        413.99        333.60        70.53 o                         
 -12  11   0         39.66         56.50        28.43 o                         
 -11  11   0        490.25        429.14        28.55 o                         
 -10  11   0       4623.47       4904.98       262.51 o                         
  -9  11   0       3374.11       3624.51       113.89 o                         
  -8  11   0       1062.82       1199.07        69.64 o                         
  -7  11   0         16.42         68.65        31.03 o                         
  -6  11   0          5.09         32.28        19.47 o                         
  -5  11   0       2258.41       2173.66        67.50 o                         
  -4  11   0       2487.97       2292.92        89.88 o                         
  -3  11   0        477.50        475.71        39.10 o                         
  -2  11   0       4753.53       5004.68       155.93 o                         
  -1  11   0       1680.32       1728.85        67.58 o                         
   0  11   0       2852.00       2953.61        91.51 o                         
   1  11   0        288.98        312.88        18.42 o                         
   2  11   0          5.32          3.32        13.28 o                         
   3  11   0        252.17        288.77        27.02 o                         
   4  11   0       1794.89       1843.86        64.97 o                         
   5  11   0         51.42         55.97        29.95 o                         
   6  11   0         11.49        -15.48        76.45 o                         
   7  11   0        185.28        165.55        63.94 o                         
   8  11   0        310.70        192.98        56.54 o                         
 -14  12   0        346.55        414.21       107.83 o                         
 -13  12   0        116.85         93.20        53.98 o                         
 -12  12   0          5.05        -12.78        32.83 o                         
 -11  12   0        211.43         87.78        32.47 o                         
 -10  12   0       1035.80       1053.27        55.39 o                         
  -9  12   0       2567.03       2519.29        92.39 o                         
  -8  12   0       2310.75       2464.78        91.72 o                         
  -7  12   0       1597.68       1701.62        72.08 o                         
  -6  12   0        568.00        548.67        72.28 o                         
  -5  12   0        519.46        496.74        37.33 o                         
  -4  12   0       1372.58       1265.59        55.96 o                         
  -3  12   0       1874.29       1849.66        76.47 o                         
  -2  12   0       1116.19       1147.36        58.79 o                         
  -1  12   0        995.09        909.36        49.17 o                         
   0  12   0        507.57        483.59        21.00 o                         
   1  12   0        375.59        354.40        25.51 o                         
   2  12   0         76.20         67.61        22.18 o                         
   3  12   0       1031.62        924.16        46.03 o                         
   4  12   0       3411.92       3969.10       189.28 o                         
   5  12   0        268.62        299.22        38.24 o                         
   6  12   0         19.58         15.11        53.46 o                         
   7  12   0         44.52         25.25       122.69 o                         
 -13  13   0        240.69        137.52        63.93 o                         
 -12  13   0          4.99         -1.00        40.30 o                         
 -11  13   0        394.06        379.20        66.38 o                         
 -10  13   0         16.14         11.87        29.34 o                         
  -9  13   0        107.89         60.54        26.97 o                         
  -8  13   0        175.97        123.61        32.46 o                         
  -7  13   0       1361.53       1306.16        65.90 o                         
  -6  13   0        289.21        311.55        39.15 o                         
  -5  13   0          5.38         53.12        28.69 o                         
  -4  13   0         54.22         16.72        38.20 o                         
  -3  13   0         88.72        126.97        50.96 o                         
  -2  13   0        405.48        360.19        43.97 o                         
  -1  13   0         55.92         41.69        25.03 o                         
   0  13   0          0.94         10.74        23.19 o                         
   1  13   0        282.86        225.78        19.15 o                         
   2  13   0         79.95         84.95        32.02 o                         
   3  13   0        325.33        302.86        34.35 o                         
   4  13   0        781.36        865.29        58.68 o                         
   5  13   0       1086.48       1257.38       146.67 o                         
   6  13   0        806.31       1153.82       157.48 o                         
 -13  14   0        574.59        524.66        88.78 o                         
 -12  14   0         69.12         57.02        64.48 o                         
 -11  14   0        342.93        389.73        58.27 o                         
 -10  14   0          8.91        -25.75        53.21 o                         
  -9  14   0         78.63         32.28        40.07 o                         
  -8  14   0        139.17         73.88        31.83 o                         
  -7  14   0          2.65         97.33        38.70 o                         
  -6  14   0        205.62        229.84        37.96 o                         
  -5  14   0       1394.42       1589.67        87.23 o                         
  -4  14   0        761.96        808.67        64.98 o                         
  -3  14   0        360.72        250.40        76.75 o                         
  -2  14   0       1133.05       1326.32        98.02 o                         
  -1  14   0       1599.94       1848.37        84.79 o                         
   0  14   0         50.76        124.23        38.82 o                         
   1  14   0        409.40        387.96        45.10 o                         
   2  14   0        320.17        333.75        61.05 o                         
   3  14   0        272.79        248.83        79.98 o                         
   4  14   0         24.66         96.45        97.54 o                         
   5  14   0        350.53        336.32       145.52 o                         
 -12  15   0         10.77        -86.98        86.98 o                         
 -11  15   0         49.02         54.95        57.44 o                         
 -10  15   0         12.56         82.70        57.71 o                         
  -9  15   0         23.86        115.56        57.68 o                         
  -8  15   0         92.58        147.48        74.47 o                         
  -7  15   0          3.24          3.20        48.59 o                         
  -6  15   0        307.97        178.24        49.97 o                         
  -5  15   0        708.57        638.36        61.50 o                         
  -4  15   0        700.37        658.68        76.01 o                         
  -3  15   0        733.73        775.48        70.09 o                         
  -2  15   0       1267.88       1252.27        85.33 o                         
  -1  15   0       1248.14       1247.24       119.97 o                         
   0  15   0        488.17        377.17        66.30 o                         
   1  15   0         11.48         -7.17        45.11 o                         
   2  15   0         73.52         91.57        55.20 o                         
   3  15   0        134.02         70.41        91.82 o                         
   4  15   0        292.49        277.11       133.68 o                         
 -11  16   0         20.37        -75.11        92.64 o                         
 -10  16   0         37.47      -4076.20      5307.77 o                         
  -9  16   0        147.71        140.55        75.25 o                         
  -8  16   0        516.23        602.32       130.41 o                         
  -7  16   0         66.91         12.49        68.90 o                         
  -6  16   0          0.65         34.56        48.55 o                         
  -5  16   0         76.23          5.09        55.46 o                         
  -4  16   0        795.52        613.94        59.96 o                         
  -3  16   0        461.67        501.04        80.16 o                         
  -2  16   0        113.36        173.03        65.15 o                         
  -1  16   0         74.91         53.47        70.75 o                         
   0  16   0         98.47         42.25       114.45 o                         
   1  16   0         38.10         62.83        93.85 o                         
   2  16   0        146.11        270.48        79.67 o                         
  -9  17   0        241.56        263.16       125.37 o                         
  -8  17   0       1099.18        948.39       150.22 o                         
  -7  17   0         49.18         73.10        72.42 o                         
  -6  17   0         22.51        -63.99        63.99 o                         
  -5  17   0         43.27         48.35        70.67 o                         
  -4  17   0        392.57        400.22       129.92 o                         
  -3  17   0       1096.69       1082.63       113.07 o                         
  -2  17   0       1053.43       1244.38       212.90 o                         
  -1  17   0         28.24        197.60        65.72 o                         
   0  17   0          2.73          5.15        72.76 o                         
  -6  18   0         34.18        -67.10        99.27 o                         
  -5  18   0          6.29       -102.77       102.77 o                         
  -4  18   0        122.32        175.40       259.22 o                         
   2 -18   1         92.04        163.57        98.84 o                         
   3 -18   1        232.11        251.91        87.46 o                         
   4 -18   1        175.06        316.49        89.06 o                         
   5 -18   1        144.81        139.43       108.24 o                         
   6 -18   1        412.58        461.84       104.24 o                         
   7 -18   1         13.45         54.81       124.54 o                         
  -1 -17   1        254.21         44.82        84.38 o                         
   0 -17   1         80.54         48.54        73.72 o                         
   1 -17   1        127.59        300.50        75.43 o                         
   2 -17   1        328.76        291.23        67.64 o                         
   3 -17   1        131.78        143.65        56.57 o                         
   4 -17   1         96.40         17.54        84.34 o                         
   5 -17   1        192.64        180.82        66.61 o                         
   6 -17   1        794.18        954.01       159.26 o                         
   7 -17   1        202.94        122.33        77.46 o                         
   8 -17   1         58.57        220.36       107.69 o                         
   9 -17   1         73.73        215.66       105.35 o                         
  10 -17   1         27.67         25.13       107.83 o                         
  -3 -16   1        277.43        518.43       149.13 o                         
  -2 -16   1        245.21        227.85        63.89 o                         
  -1 -16   1        255.64        173.06       105.68 o                         
   0 -16   1         49.91         -7.17        57.56 o                         
   1 -16   1       1501.58       2159.57       129.17 o                         
   2 -16   1       2616.23       2947.90       189.43 o                         
   3 -16   1        949.40        886.83        79.63 o                         
   4 -16   1        455.21        396.58        57.65 o                         
   5 -16   1          0.27        -13.08        53.26 o                         
   6 -16   1          4.03         42.94        53.93 o                         
   7 -16   1        218.51        232.41        62.55 o                         
   8 -16   1        947.23        732.38       132.89 o                         
   9 -16   1          9.81         55.23        57.71 o                         
  10 -16   1          1.56         70.28        82.70 o                         
  11 -16   1          1.13         57.44        79.94 o                         
  -4 -15   1         32.74        -25.47        81.81 o                         
  -3 -15   1        169.51         68.09        61.12 o                         
  -2 -15   1        329.27        369.96        66.81 o                         
  -1 -15   1        144.62        137.92        66.49 o                         
   0 -15   1         84.31        239.32        51.15 o                         
   1 -15   1         23.89         38.83        35.01 o                         
   2 -15   1        299.02        255.48        41.80 o                         
   3 -15   1        183.39        222.74        46.90 o                         
   4 -15   1        157.83        132.73        39.81 o                         
   5 -15   1        118.20        116.44        41.90 o                         
   6 -15   1       1417.42       1536.14        78.11 o                         
   7 -15   1         27.87          3.90        41.91 o                         
   8 -15   1        462.99        368.54        58.58 o                         
   9 -15   1         10.53        138.07        77.87 o                         
  10 -15   1          4.51         20.02        80.22 o                         
  11 -15   1        113.91         74.83        84.77 o                         
  12 -15   1         82.78        123.99        76.90 o                         
  -6 -14   1         17.83         86.35        92.44 o                         
  -5 -14   1          7.36         46.35        79.77 o                         
  -4 -14   1          0.53        -32.61        53.86 o                         
  -3 -14   1        158.05        140.70        57.91 o                         
  -2 -14   1         95.73         77.11        47.38 o                         
  -1 -14   1        115.50         78.15        26.74 o                         
   0 -14   1          0.19         32.76        30.40 o                         
   1 -14   1        216.06        299.37        53.95 o                         
   2 -14   1        261.72        330.71        48.09 o                         
   3 -14   1       1715.26       1701.31        71.26 o                         
   4 -14   1       1723.88       1694.06        69.44 o                         
   5 -14   1       1787.25       1754.03        82.79 o                         
   6 -14   1       2209.85       2513.45       116.36 o                         
   7 -14   1       1228.45       1253.73        67.64 o                         
   8 -14   1          2.77         25.36        27.96 o                         
   9 -14   1          9.53        111.50        37.89 o                         
  10 -14   1          9.89         60.88        71.17 o                         
  11 -14   1         78.82         96.47        59.92 o                         
  12 -14   1        186.02        175.49        64.20 o                         
  13 -14   1        301.64        311.62        61.30 o                         
  -7 -13   1        441.12        534.77       111.21 o                         
  -6 -13   1        672.60        756.92       107.86 o                         
  -5 -13   1       1383.69       1526.41        96.70 o                         
  -4 -13   1        478.83        517.24        44.10 o                         
  -3 -13   1        877.75        674.78        44.40 o                         
  -2 -13   1        268.34        212.28        26.71 o                         
  -1 -13   1         15.11        -21.01        28.35 o                         
   0 -13   1        911.78        780.26        49.40 o                         
   1 -13   1        303.03        313.81        40.21 o                         
   2 -13   1        292.10        224.61        33.69 o                         
   3 -13   1          9.30          7.33        23.95 o                         
   4 -13   1       1737.39       1567.37       123.24 o                         
   5 -13   1       2279.60       2137.29        88.97 o                         
   6 -13   1         58.90        128.34        51.59 o                         
   7 -13   1        597.90        549.52        38.36 o                         
   8 -13   1         67.00         68.75        29.36 o                         
   9 -13   1       2299.20       2860.35       114.50 o                         
  10 -13   1        596.47        607.93        47.04 o                         
  11 -13   1        363.41        262.59        52.05 o                         
  12 -13   1        128.11         69.48        39.49 o                         
  13 -13   1        732.24        761.59       166.51 o                         
  14 -13   1       1062.37       1206.44       145.11 o                         
  -8 -12   1          7.72         58.59       106.21 o                         
  -7 -12   1        143.53        112.99        46.85 o                         
  -6 -12   1         85.81         20.82        73.13 o                         
  -5 -12   1          4.24         22.28        69.89 o                         
  -4 -12   1        245.07        199.16        28.50 o                         
  -3 -12   1        110.21        102.39        26.28 o                         
  -2 -12   1       2278.06       2390.49        71.05 o                         
  -1 -12   1       1948.28       2285.15        70.05 o                         
   0 -12   1        338.96        319.72        29.07 o                         
   1 -12   1         13.20          3.83        27.31 o                         
   2 -12   1        620.55        593.02        32.57 o                         
   3 -12   1       1210.24       1016.06        50.64 o                         
   4 -12   1        259.92        187.82        27.92 o                         
   5 -12   1         37.06         75.10        24.11 o                         
   6 -12   1        479.69        455.04        33.04 o                         
   7 -12   1         22.27         41.46        29.22 o                         
   8 -12   1        357.03        334.95        32.28 o                         
   9 -12   1        229.61        192.16        28.71 o                         
  10 -12   1       1656.69       1659.38        69.64 o                         
  11 -12   1        667.52        685.82        50.94 o                         
  12 -12   1          2.15         -6.26        42.59 o                         
  13 -12   1         49.31         26.24        45.29 o                         
  14 -12   1         19.34        -68.48       127.16 o                         
  -9 -11   1        267.98        195.23        90.63 o                         
  -8 -11   1         29.22         22.80        64.39 o                         
  -7 -11   1        269.15        363.62        60.51 o                         
  -6 -11   1       1923.76       2052.86        88.03 o                         
  -5 -11   1       2404.81       2618.63        96.91 o                         
  -4 -11   1       8105.71       8695.82       247.98 o                         
  -3 -11   1       1785.55       1890.45        62.20 o                         
  -2 -11   1         19.14        -16.85        16.85 o                         
  -1 -11   1        446.25        351.15        21.40 o                         
   0 -11   1         46.49         20.62        20.49 o                         
   1 -11   1        315.84        303.01        47.11 o                         
   2 -11   1         41.10         80.11        34.47 o                         
   3 -11   1       5249.60       5543.54       160.45 o                         
   4 -11   1       4293.39       4262.71       127.72 o                         
   5 -11   1       1488.03       1469.46        53.95 o                         
   6 -11   1          1.81         -5.76        21.22 o                         
   7 -11   1          5.13         35.20        19.86 o                         
   8 -11   1        595.49        613.69        32.90 o                         
   9 -11   1        385.70        324.73        30.13 o                         
  10 -11   1        375.57        303.07        21.11 o                         
  11 -11   1          5.19         16.17        23.43 o                         
  12 -11   1        268.01        252.59        46.78 o                         
  13 -11   1          9.99         -3.46        31.76 o                         
  14 -11   1        151.90         12.15       107.28 o                         
 -10 -10   1          0.37        103.41        98.48 o                         
  -9 -10   1        588.82        724.36        81.71 o                         
  -8 -10   1        292.94        321.43        50.26 o                         
  -7 -10   1          4.27        -42.67        42.67 o                         
  -6 -10   1        991.63        926.88        45.24 o                         
  -5 -10   1       4092.08       4013.99       115.49 o                         
  -4 -10   1       2369.76       2347.94        70.56 o                         
  -3 -10   1        228.92        201.21        23.06 o                         
  -2 -10   1        377.12        343.70        18.73 o                         
  -1 -10   1       4276.73       4188.27       108.60 o                         
   0 -10   1       4373.25       4651.24       121.83 o                         
   1 -10   1       3169.51       3244.97        95.77 o                         
   2 -10   1       1973.81       2178.11        68.49 o                         
   3 -10   1        182.50        158.83        25.47 o                         
   4 -10   1       2639.58       2511.32        75.18 o                         
   5 -10   1        437.09        494.94        31.29 o                         
   6 -10   1         54.94         55.92        26.25 o                         
   7 -10   1        967.08        935.77        35.23 o                         
   8 -10   1        122.52        153.73        17.10 o                         
   9 -10   1        373.89        305.74        21.34 o                         
  10 -10   1        534.34        524.26        54.57 o                         
  11 -10   1         40.80         26.32        16.30 o                         
  12 -10   1         40.39         65.26        18.65 o                         
  13 -10   1         12.07          7.21        20.65 o                         
  14 -10   1        170.95        111.97        97.34 o                         
  15 -10   1        197.45        434.92       145.80 o                         
 -10  -9   1         27.03         82.34        82.25 o                         
  -9  -9   1        111.11         68.62        48.60 o                         
  -8  -9   1          3.43         11.56        37.79 o                         
  -7  -9   1        154.86        127.82        35.84 o                         
  -6  -9   1        389.86        353.60        42.68 o                         
  -5  -9   1        325.70        288.06        24.83 o                         
  -4  -9   1        866.04        944.63        33.60 o                         
  -3  -9   1        823.35        762.47        32.09 o                         
  -2  -9   1        735.35        730.03        24.23 o                         
  -1  -9   1       5031.62       5210.02       108.21 o                         
   0  -9   1       2109.19       2191.60        51.01 o                         
   1  -9   1       1119.04       1106.91        43.50 o                         
   2  -9   1        384.98        418.09        33.32 o                         
   3  -9   1         34.92         32.90        17.87 o                         
   4  -9   1         33.14         34.43        26.21 o                         
   5  -9   1        983.53       1016.16        64.47 o                         
   6  -9   1        567.54        531.33        20.36 o                         
   7  -9   1          2.96         20.03        13.33 o                         
   8  -9   1         13.73          8.99        14.83 o                         
   9  -9   1         22.31         60.83        26.38 o                         
  10  -9   1        683.09        613.53        39.94 o                         
  11  -9   1       3850.32       3862.63       115.85 o                         
  12  -9   1       2702.34       2636.53        95.66 o                         
  13  -9   1        168.53        163.17        16.06 o                         
  14  -9   1        149.41        138.62        77.73 o                         
  15  -9   1        169.44        140.83       148.15 o                         
 -11  -8   1         84.54          1.11        57.27 o                         
 -10  -8   1        101.20        106.75        56.38 o                         
  -9  -8   1        175.98        170.72        40.54 o                         
  -8  -8   1         23.16         49.51        29.82 o                         
  -7  -8   1        114.89         76.63        33.08 o                         
  -6  -8   1        270.27        274.94        23.96 o                         
  -5  -8   1       2365.38       2507.91        64.57 o                         
  -4  -8   1         47.21         32.09        19.18 o                         
  -3  -8   1        359.65        377.89        24.23 o                         
  -2  -8   1       1708.76       1605.47        36.20 o                         
  -1  -8   1         13.14         27.68        11.79 o                         
   0  -8   1       2200.85       2215.10        54.19 o                         
   1  -8   1      13200.04      13421.40       294.16 o                         
   2  -8   1       7154.04       7085.27       154.66 o                         
   3  -8   1       2127.39       2169.62        60.20 o                         
   4  -8   1       2160.46       2346.63        56.03 o                         
   5  -8   1        414.27        395.31        16.37 o                         
   6  -8   1       5868.02       5610.02       127.43 o                         
   7  -8   1       2543.84       2543.11        53.50 o                         
   8  -8   1       2680.51       2715.92        96.79 o                         
   9  -8   1        681.60        728.00        29.54 o                         
  10  -8   1       1145.65       1228.76        47.67 o                         
  11  -8   1       3073.51       3269.83        92.19 o                         
  12  -8   1       1964.32       1827.87        59.46 o                         
  13  -8   1        217.60        184.58        23.67 o                         
  14  -8   1          6.27        -75.39        75.39 o                         
  15  -8   1        141.54         99.55       145.66 o                         
 -12  -7   1        100.67        140.82       111.15 o                         
 -11  -7   1          0.39        -22.01        48.52 o                         
 -10  -7   1        483.09        427.38        48.18 o                         
  -9  -7   1          4.21        -27.92        39.55 o                         
  -8  -7   1        658.13        725.43        41.01 o                         
  -7  -7   1         91.72         79.33        31.13 o                         
  -6  -7   1        451.45        470.66        31.51 o                         
  -5  -7   1        141.36        176.97        16.21 o                         
  -4  -7   1        991.81        953.58        30.67 o                         
  -3  -7   1         35.46         79.59        28.24 o                         
  -2  -7   1        458.60        428.93        27.19 o                         
  -1  -7   1       1387.33       1518.46        35.18 o                         
   0  -7   1       2258.70       2471.80        51.13 o                         
   1  -7   1       3425.50       3457.20        81.65 o                         
   2  -7   1       3427.09       3324.29        75.61 o                         
   3  -7   1       3748.16       3577.65        75.04 o                         
   4  -7   1      10119.22      10240.30       186.81 o                         
   5  -7   1        443.10        393.57        16.52 o                         
   6  -7   1       6549.78       6536.49       110.54 o                         
   7  -7   1       6675.92       6623.39       122.52 o                         
   8  -7   1       1670.31       1733.78        42.29 o                         
   9  -7   1        759.00        824.43        65.22 o                         
  10  -7   1         12.96         50.10        16.59 o                         
  11  -7   1       1044.76        999.80        42.13 o                         
  12  -7   1       1478.30       1384.78        47.75 o                         
  13  -7   1        240.92        185.49        19.85 o                         
  14  -7   1        139.01        145.80        82.56 o                         
  15  -7   1        523.43        519.69       179.77 o                         
 -12  -6   1        781.46        902.66       101.33 o                         
 -11  -6   1       1063.78       1174.53        81.46 o                         
 -10  -6   1       2024.30       2049.40        95.36 o                         
  -9  -6   1         14.32         -5.61        37.55 o                         
  -8  -6   1        949.28        856.80        47.56 o                         
  -7  -6   1         17.67         41.98        26.84 o                         
  -6  -6   1        716.57        704.84        36.67 o                         
  -5  -6   1       2846.26       2871.86        63.30 o                         
  -4  -6   1       7215.27       7261.67       130.43 o                         
  -3  -6   1      12698.23      12837.12       215.06 o                         
  -2  -6   1      14449.37      15400.06       239.22 o                         
  -1  -6   1        198.64        203.41        13.42 o                         
   0  -6   1        487.25        584.93        26.39 o                         
   1  -6   1        455.30        413.65        21.05 o                         
   2  -6   1        945.33        959.36        32.82 o                         
   3  -6   1        488.10        301.75        17.30 o                         
   4  -6   1       3170.64       2934.66        82.95 o                         
   5  -6   1        473.93        466.10        16.52 o                         
   6  -6   1        891.61        782.69        22.37 o                         
   7  -6   1         36.93         50.56        11.21 o                         
   8  -6   1        434.66        386.34        34.78 o                         
   9  -6   1        137.53        132.77        17.00 o                         
  10  -6   1       2122.04       2267.91        93.40 o                         
  11  -6   1        435.30        424.75        21.14 o                         
  12  -6   1       1666.75       1722.61        57.95 o                         
  13  -6   1        579.72        485.05        25.04 o                         
  14  -6   1        146.65        147.86        42.53 o                         
  15  -6   1         42.01        184.74       104.52 o                         
 -13  -5   1       1213.05       1120.73       160.78 o                         
 -12  -5   1       2077.03       2142.48       105.61 o                         
 -11  -5   1       2218.71       2262.84       103.58 o                         
 -10  -5   1        488.72        434.54        45.19 o                         
  -9  -5   1        820.51        829.47        44.02 o                         
  -8  -5   1       2133.98       2120.47        66.84 o                         
  -7  -5   1       6434.12       6763.22       165.82 o                         
  -6  -5   1       5035.60       5312.25       119.31 o                         
  -5  -5   1        817.13        922.45        27.98 o                         
  -4  -5   1       1699.20       1638.27        37.28 o                         
  -3  -5   1      24838.41      26814.58       435.30 o                         
  -2  -5   1       9823.36      11282.61       199.66 o                         
  -1  -5   1       2826.88       3316.32        60.98 o                         
   0  -5   1       1908.35       1917.44        51.36 o                         
   1  -5   1        604.43        426.61        22.13 o                         
   2  -5   1         66.32        220.85        10.38 o                         
   3  -5   1        886.66        751.69        17.32 o                         
   4  -5   1        321.78        275.12        13.19 o                         
   5  -5   1       2869.11       2586.69        66.21 o                         
   6  -5   1       4396.22       5180.43       104.75 o                         
   7  -5   1       4625.47       4679.38       102.95 o                         
   8  -5   1       7226.69       7314.52       186.73 o                         
   9  -5   1        925.08        933.77        32.26 o                         
  10  -5   1        786.39        869.03        40.70 o                         
  11  -5   1        359.75        367.70        33.45 o                         
  12  -5   1        608.95        638.42        27.97 o                         
  13  -5   1        158.85        102.41        26.91 o                         
  14  -5   1        526.12        548.17        80.29 o                         
  15  -5   1         18.22        228.64        90.02 o                         
 -13  -4   1        720.94        805.05       100.84 o                         
 -12  -4   1        858.99        792.61        68.58 o                         
 -11  -4   1        463.82        518.55        35.09 o                         
 -10  -4   1        198.03        211.19        29.89 o                         
  -9  -4   1         26.48         39.83        24.94 o                         
  -8  -4   1       1287.37       1294.36        40.59 o                         
  -7  -4   1       7246.24       7335.37       148.73 o                         
  -6  -4   1       3828.05       3839.51        71.50 o                         
  -5  -4   1       3080.14       3203.41        86.38 o                         
  -4  -4   1       3461.02       4075.38        90.14 o                         
  -3  -4   1       2772.97       2443.11        49.03 o                         
  -2  -4   1       3842.18       4071.82        73.83 o                         
  -1  -4   1        342.22        214.26        15.64 o                         
   0  -4   1         94.58        121.88        21.20 o                         
   1  -4   1       3139.48       3113.71        68.39 o                         
   2  -4   1       3182.13       3439.88        69.26 o                         
   3  -4   1         66.26          6.64         9.94 o                         
   4  -4   1       1549.42       1661.85        39.02 o                         
   5  -4   1      23297.78      22807.64       457.16 o                         
   6  -4   1      12701.92      13231.99       253.93 o                         
   7  -4   1        997.91       1158.47        29.94 o                         
   8  -4   1       3697.54       3718.45        93.83 o                         
   9  -4   1       3017.97       3147.25        76.50 o                         
  10  -4   1        432.03        419.95        23.60 o                         
  11  -4   1        446.86        342.94        20.65 o                         
  12  -4   1        406.11        398.41        26.35 o                         
  13  -4   1          0.43         32.25        23.60 o                         
  14  -4   1        480.76        450.41       101.12 o                         
  15  -4   1        276.42        233.75       153.39 o                         
 -14  -3   1        111.63        121.34        87.04 o                         
 -13  -3   1         46.27         40.65        83.46 o                         
 -12  -3   1        979.52       1175.90        77.11 o                         
 -11  -3   1        272.45        222.04        29.16 o                         
 -10  -3   1        332.82        336.89        26.40 o                         
  -9  -3   1       1472.64       1429.12        48.38 o                         
  -8  -3   1         41.58         55.91        26.41 o                         
  -7  -3   1         68.54         55.94        15.47 o                         
  -6  -3   1       5580.44       5745.01        97.74 o                         
  -5  -3   1       8766.09       9418.95       144.18 o                         
  -4  -3   1        405.44        494.19        16.22 o                         
  -3  -3   1        728.91        549.31        15.86 o                         
  -2  -3   1        722.70        492.25        23.83 o                         
  -1  -3   1        667.15        929.22        18.09 o                         
   0  -3   1       4378.19       4376.32        85.49 o                         
   1  -3   1          2.64         60.53        11.61 o                         
   2  -3   1       1477.43       1196.43        24.75 o                         
   3  -3   1       9909.64       8621.90       192.37 o                         
   4  -3   1       5443.35       5883.91       130.56 o                         
   5  -3   1      11506.84      11212.71       224.93 o                         
   6  -3   1      11404.17      11388.87       213.83 o                         
   7  -3   1       4283.16       4132.76       101.87 o                         
   8  -3   1       4250.54       4309.79        89.28 o                         
   9  -3   1       1664.13       1669.51        43.20 o                         
  10  -3   1       2202.44       2113.24        71.34 o                         
  11  -3   1        304.26        311.24        35.29 o                         
  12  -3   1         52.36         76.49        36.03 o                         
  13  -3   1        470.46        427.79        30.36 o                         
  14  -3   1         17.13         37.34        30.76 o                         
  15  -3   1        260.45        314.23       276.76 o                         
 -14  -2   1         83.23        -43.37       100.34 o                         
 -13  -2   1         87.78         49.20        51.12 o                         
 -12  -2   1         26.08         83.20        31.24 o                         
 -11  -2   1          9.23        -11.94        29.00 o                         
 -10  -2   1         27.77         67.51        22.04 o                         
  -9  -2   1        197.93        188.86        14.39 o                         
  -8  -2   1        127.56        122.89        15.37 o                         
  -7  -2   1        108.15         96.35        11.71 o                         
  -6  -2   1       1592.07       1411.00        30.04 o                         
  -5  -2   1       8747.62       8871.03       140.55 o                         
  -4  -2   1       3710.00       4803.91        87.92 o                         
  -3  -2   1       6633.03       6251.88       107.13 o                         
  -2  -2   1        177.08        451.33        13.86 o                         
  -1  -2   1      37801.85      34356.79      5746.88 o                         
   1  -2   1      11017.14       7131.32      3469.25 o                         
   2  -2   1       4670.93       3447.23       529.36 o                         
   3  -2   1      23158.80      23089.40       520.94 o                         
   4  -2   1       3881.43       3978.76        86.43 o                         
   5  -2   1       2290.50       2463.38        55.21 o                         
   6  -2   1        926.10       1077.67        29.45 o                         
   7  -2   1        134.43        133.27        13.38 o                         
   8  -2   1       5349.23       5489.62       101.39 o                         
   9  -2   1      15447.53      16333.20       331.38 o                         
  10  -2   1       6101.48       6520.33       147.50 o                         
  11  -2   1        426.07        394.31        22.23 o                         
  12  -2   1         50.76         68.00        16.09 o                         
  13  -2   1       1045.32        989.03        46.73 o                         
  14  -2   1         52.47          9.94        45.66 o                         
  15  -2   1          4.43         13.56        69.93 o                         
 -15  -1   1         36.02        123.11        70.04 o                         
 -14  -1   1         50.26        103.12        59.10 o                         
 -13  -1   1        116.85        140.72        38.82 o                         
 -12  -1   1       1792.73       1912.52        86.13 o                         
 -11  -1   1       1597.80       1637.49        49.53 o                         
 -10  -1   1        877.52        885.05        37.36 o                         
  -9  -1   1       1533.20       1445.26        36.38 o                         
  -8  -1   1       2010.00       2124.34        46.62 o                         
  -7  -1   1        397.83        424.14        18.52 o                         
  -6  -1   1         91.50         93.89        14.48 o                         
  -5  -1   1         14.82         15.50        15.17 o                         
  -4  -1   1       1450.14       1075.34        24.63 o                         
  -3  -1   1         56.19         91.03        15.29 o                         
  -2  -1   1       3384.64       3403.70        93.04 o                         
   2  -1   1      23807.51       5247.46      6657.44 o                         
   3  -1   1       5629.12       6475.15       132.07 o                         
   4  -1   1       5935.22       4944.91       100.52 o                         
   5  -1   1       4789.10       5304.10        96.56 o                         
   6  -1   1       1589.36       1659.20        42.17 o                         
   7  -1   1       1269.91       1453.18        32.19 o                         
   8  -1   1        226.42        198.30        16.39 o                         
   9  -1   1        512.42        557.55        22.48 o                         
  10  -1   1          3.93         22.77        16.12 o                         
  11  -1   1        200.83        166.10        18.71 o                         
  12  -1   1       1533.48       1639.73        49.28 o                         
  13  -1   1       1777.27       1570.30        71.71 o                         
  14  -1   1        735.84        645.63        82.09 o                         
  15  -1   1        444.08        316.23        71.29 o                         
 -15   0   1        438.93        472.80       146.01 o                         
 -14   0   1       2312.72       2536.66       193.80 o                         
 -13   0   1        281.15        275.32        30.03 o                         
 -12   0   1          4.97         -9.39        16.88 o                         
 -11   0   1        952.60        892.06        34.74 o                         
 -10   0   1       2186.34       2121.95        57.25 o                         
  -9   0   1       4718.24       4837.49       100.08 o                         
  -8   0   1       3638.19       3692.81        69.57 o                         
  -7   0   1        598.67        631.59        22.35 o                         
  -6   0   1      15373.47      15237.39       269.74 o                         
  -5   0   1       3207.82       2511.80        76.66 o                         
  -4   0   1       1649.81       2048.59        42.06 o                         
  -3   0   1        150.34        269.26        21.77 o                         
  -2   0   1         21.02        110.99        31.28 o                         
   2   0   1       5283.63       5157.55       602.66 o                         
   3   0   1       1979.61       1792.72        35.48 o                         
   4   0   1       2814.24       3314.05        62.73 o                         
   5   0   1        410.79        353.47        18.00 o                         
   6   0   1       8866.50       9984.03       177.18 o                         
   7   0   1        803.79        886.53        25.64 o                         
   8   0   1        147.29        143.33        13.96 o                         
   9   0   1        937.86       1097.92        31.28 o                         
  10   0   1       3602.26       3920.63        91.66 o                         
  11   0   1        821.20        811.27        40.52 o                         
  12   0   1         14.75          7.66        20.31 o                         
  13   0   1        544.65        476.72        44.78 o                         
  14   0   1        186.52        247.50        66.82 o                         
 -15   1   1        334.85        272.65       130.68 o                         
 -14   1   1       1087.12       1103.90        75.43 o                         
 -13   1   1       2283.53       2316.59        75.56 o                         
 -12   1   1        386.36        363.05        25.46 o                         
 -11   1   1        693.14        663.92        28.11 o                         
 -10   1   1       4443.16       4884.89       102.86 o                         
  -9   1   1       3240.15       3237.10        77.88 o                         
  -8   1   1       1222.60       1226.56        33.32 o                         
  -7   1   1        383.46        509.34        26.55 o                         
  -6   1   1       5282.53       5925.99       106.87 o                         
  -5   1   1       1863.29       1478.70        30.97 o                         
  -4   1   1       1660.54       2220.46        44.06 o                         
  -3   1   1       1548.11       1742.65        32.77 o                         
  -2   1   1      33977.70       5197.22     13196.90 o                         
   1   1   1      30649.66      23343.88      6128.70 o                         
   2   1   1        747.39        710.75        17.28 o                         
   3   1   1       1412.88       1848.49        38.68 o                         
   4   1   1         89.89         25.10        12.88 o                         
   5   1   1        413.38        508.74        22.96 o                         
   6   1   1        708.89        760.66        20.74 o                         
   7   1   1          3.33          6.83        15.00 o                         
   8   1   1         84.72         95.97        21.23 o                         
   9   1   1          5.62         57.30        17.32 o                         
  10   1   1        699.78        670.18        38.07 o                         
  11   1   1         58.07         49.52        23.71 o                         
  12   1   1         17.93         20.78        32.77 o                         
  13   1   1         31.78         50.47        58.16 o                         
  14   1   1        192.10        253.13        69.15 o                         
 -15   2   1        631.49        625.08        84.90 o                         
 -14   2   1         66.54         82.04        47.19 o                         
 -13   2   1        478.39        432.43        29.18 o                         
 -12   2   1          5.67         -4.93        21.03 o                         
 -11   2   1       2417.62       2461.76        65.94 o                         
 -10   2   1       1350.26       1434.03        40.36 o                         
  -9   2   1       1361.46       1314.63        44.52 o                         
  -8   2   1       2057.67       2102.65        44.91 o                         
  -7   2   1       4792.57       4881.78        95.20 o                         
  -6   2   1        118.22         61.52         9.92 o                         
  -5   2   1         75.24        118.45        14.57 o                         
  -4   2   1       9471.35       8651.23       158.00 o                         
  -3   2   1      39719.91      43646.46       837.91 o                         
  -2   2   1       3992.63       3503.98        97.55 o                         
  -1   2   1        569.71        425.48        54.39 o                         
   0   2   1       7703.13       8013.81       200.24 o                         
   1   2   1      23430.62      24420.22       586.55 o                         
   2   2   1       4202.20       5295.98       111.16 o                         
   3   2   1       6618.21       7646.26       141.29 o                         
   4   2   1       6359.41       6784.51       120.44 o                         
   5   2   1       7250.13       8089.36       141.56 o                         
   6   2   1       2585.61       2742.21        53.75 o                         
   7   2   1        124.46         87.09        23.15 o                         
   8   2   1        547.23        447.59        25.36 o                         
   9   2   1       2232.64       2247.03        64.59 o                         
  10   2   1       2100.34       1873.83        61.60 o                         
  11   2   1          9.50         27.78        19.49 o                         
  12   2   1         11.32        -26.21        35.86 o                         
  13   2   1          4.36        -36.71        57.11 o                         
  14   2   1         48.01         40.44        58.12 o                         
 -15   3   1        341.57        231.33        88.78 o                         
 -14   3   1        134.61        151.02        39.29 o                         
 -13   3   1         22.92         18.28        21.31 o                         
 -12   3   1        184.11        203.95        26.91 o                         
 -11   3   1          4.66          3.57        14.21 o                         
 -10   3   1        773.91        873.09        32.25 o                         
  -9   3   1       5083.43       5457.21       106.13 o                         
  -8   3   1       4373.66       4773.76        84.41 o                         
  -7   3   1       7528.72       7444.27       130.96 o                         
  -6   3   1       1025.41        833.48        26.67 o                         
  -5   3   1       2777.66       2762.89        51.43 o                         
  -4   3   1       1290.34       1042.89        21.60 o                         
  -3   3   1        301.94        538.92        19.08 o                         
  -2   3   1        797.81        601.53        23.50 o                         
  -1   3   1       1643.14       2018.34        51.56 o                         
   0   3   1        659.19        865.42        28.20 o                         
   1   3   1      38979.99      37250.19       829.82 o                         
   2   3   1      34011.26      31568.98       609.98 o                         
   3   3   1      22791.58      22124.83       375.28 o                         
   4   3   1       5507.88       5533.20       104.07 o                         
   5   3   1         13.19        -20.09        20.09 o                         
   6   3   1         74.41         87.72        13.50 o                         
   7   3   1        949.43       1065.07        31.41 o                         
   8   3   1        106.23        100.34        17.93 o                         
   9   3   1       5953.98       6442.97       154.67 o                         
  10   3   1       1669.44       1721.60        60.88 o                         
  11   3   1        432.37        400.28        52.21 o                         
  12   3   1        135.14         98.09        48.76 o                         
  13   3   1         82.11         84.48        62.29 o                         
 -16   4   1         34.39        100.69        52.98 o                         
 -15   4   1        132.85        166.89        52.67 o                         
 -14   4   1        237.21        252.22        72.18 o                         
 -13   4   1         28.12         71.14        21.97 o                         
 -12   4   1        495.93        396.42        24.31 o                         
 -11   4   1        135.12        150.71        17.36 o                         
 -10   4   1       2929.53       2977.07        66.02 o                         
  -9   4   1       5194.72       5192.97       104.46 o                         
  -8   4   1       4310.13       4893.07       108.44 o                         
  -7   4   1      16982.62      17883.89       317.24 o                         
  -6   4   1      37376.41      38416.51       652.65 o                         
  -5   4   1       4376.88       4513.70        80.81 o                         
  -4   4   1        391.74        440.71        18.21 o                         
  -3   4   1       8720.07       7490.83       158.75 o                         
  -2   4   1        565.64        500.49        28.46 o                         
  -1   4   1         56.58        110.94        14.81 o                         
   0   4   1       6087.89       5013.54       108.22 o                         
   1   4   1       4005.60       4775.88        97.56 o                         
   2   4   1      15864.60      15194.61       308.92 o                         
   3   4   1       8950.75       8758.02       143.06 o                         
   4   4   1        544.74        545.78        26.27 o                         
   5   4   1       4612.30       4595.97        98.01 o                         
   6   4   1       7039.29       7273.11       151.23 o                         
   7   4   1       6101.85       6815.27       141.73 o                         
   8   4   1        662.80        666.32        34.21 o                         
   9   4   1        456.74        381.48        31.67 o                         
  10   4   1        425.53        370.53        38.17 o                         
  11   4   1         34.43         88.24        37.48 o                         
  12   4   1        763.72        808.21        82.99 o                         
  13   4   1         35.95        -59.26        91.61 o                         
 -16   5   1         21.41         14.64       143.45 o                         
 -15   5   1         10.20        -13.92        59.85 o                         
 -14   5   1         11.24         29.90        32.59 o                         
 -13   5   1        643.37        618.03        47.46 o                         
 -12   5   1       2210.69       2097.41        61.34 o                         
 -11   5   1         95.32         75.76        16.95 o                         
 -10   5   1        720.75        664.24        24.03 o                         
  -9   5   1         39.46         39.19        11.94 o                         
  -8   5   1       1135.60       1230.13        32.44 o                         
  -7   5   1        176.97        164.77        16.91 o                         
  -6   5   1         87.52         98.47        13.69 o                         
  -5   5   1       7841.34       7848.99       138.79 o                         
  -4   5   1        326.79        562.90        20.03 o                         
  -3   5   1       2317.87       2216.24        49.53 o                         
  -2   5   1        301.69        350.73        19.90 o                         
  -1   5   1       1869.05       1935.27        49.30 o                         
   0   5   1      11753.35      11990.31       245.62 o                         
   1   5   1       1986.33       1781.95        49.18 o                         
   2   5   1       2963.64       3590.10        71.10 o                         
   3   5   1       1374.90       1453.20        37.35 o                         
   4   5   1        678.11        640.38        21.72 o                         
   5   5   1        696.83        690.11        32.19 o                         
   6   5   1       1804.89       1868.48        57.26 o                         
   7   5   1         56.37         72.02        23.00 o                         
   8   5   1       1480.89       1393.28        53.27 o                         
   9   5   1        141.51         81.86        29.24 o                         
  10   5   1       1347.28       1279.44        67.40 o                         
  11   5   1        680.28        747.36        79.11 o                         
  12   5   1        175.32        115.13        58.50 o                         
 -16   6   1        392.24        395.98       123.85 o                         
 -15   6   1         75.58        168.66        48.36 o                         
 -14   6   1         99.90        111.75        32.42 o                         
 -13   6   1       1651.74       1797.92        62.51 o                         
 -12   6   1       2769.88       2921.04        99.96 o                         
 -11   6   1         34.10         46.16        18.75 o                         
 -10   6   1        220.09        188.35        17.29 o                         
  -9   6   1       3517.71       3567.31        78.92 o                         
  -8   6   1       2053.50       1948.40        42.60 o                         
  -7   6   1      14374.45      14163.72       250.08 o                         
  -6   6   1       4448.57       4202.19        76.03 o                         
  -5   6   1        490.30        536.23        18.85 o                         
  -4   6   1       9541.79       8941.17       191.05 o                         
  -3   6   1       2966.50       2743.53        61.54 o                         
  -2   6   1       1570.42       1709.66        60.44 o                         
  -1   6   1         14.82         29.25        19.07 o                         
   0   6   1         47.19         98.33        22.56 o                         
   1   6   1       3352.39       3563.24        84.38 o                         
   2   6   1       1552.42       1510.31        37.28 o                         
   3   6   1        364.12        459.38        25.87 o                         
   4   6   1        961.83        969.05        28.92 o                         
   5   6   1        166.08        228.94        26.08 o                         
   6   6   1       5768.93       5899.22       159.05 o                         
   7   6   1       1020.04        974.30        40.84 o                         
   8   6   1        776.41        777.60        46.36 o                         
   9   6   1       4474.24       4606.37       174.06 o                         
  10   6   1       3545.83       4022.88       147.88 o                         
  11   6   1        984.33        977.77        81.65 o                         
  12   6   1         54.86         87.67        66.62 o                         
 -16   7   1        730.30        531.56       126.19 o                         
 -15   7   1        152.04        213.52        44.14 o                         
 -14   7   1         37.98         60.82        35.36 o                         
 -13   7   1        244.62        264.23        56.05 o                         
 -12   7   1        132.63        112.23        23.19 o                         
 -11   7   1        636.78        624.77        27.49 o                         
 -10   7   1       1314.00       1435.08        58.51 o                         
  -9   7   1       2457.35       2554.13        60.73 o                         
  -8   7   1       3905.19       3932.46        84.09 o                         
  -7   7   1       1522.33       1392.50        34.29 o                         
  -6   7   1        226.78        144.07        15.83 o                         
  -5   7   1       2050.32       2098.67        47.77 o                         
  -4   7   1       8617.00       8754.12       170.51 o                         
  -3   7   1       9239.84       9198.41       171.67 o                         
  -2   7   1       7745.10       8580.30       185.54 o                         
  -1   7   1       3556.45       3576.86        80.33 o                         
   0   7   1       1215.98       1235.07        42.76 o                         
   1   7   1        438.02        481.41        34.64 o                         
   2   7   1          0.63          4.97        22.93 o                         
   3   7   1        443.82        400.73        24.94 o                         
   4   7   1        229.81        256.88        19.01 o                         
   5   7   1         27.31         59.82        22.00 o                         
   6   7   1        204.04        184.31        24.61 o                         
   7   7   1        429.50        329.92        31.08 o                         
   8   7   1        536.40        459.17        46.63 o                         
   9   7   1       1365.26       1418.78        83.02 o                         
  10   7   1        670.14        771.95       120.15 o                         
  11   7   1         46.87         -0.97        60.07 o                         
 -15   8   1         94.86         12.64        43.44 o                         
 -14   8   1         55.16         93.71        49.42 o                         
 -13   8   1         13.18         41.36        20.64 o                         
 -12   8   1        729.50        649.55        29.72 o                         
 -11   8   1        201.50        275.77        26.92 o                         
 -10   8   1          8.22         26.39        16.13 o                         
  -9   8   1        134.35        126.37        20.29 o                         
  -8   8   1        290.78        296.48        21.06 o                         
  -7   8   1       1438.94       1511.50        40.69 o                         
  -6   8   1       4010.50       4146.49        85.18 o                         
  -5   8   1       7918.29       7834.21       152.78 o                         
  -4   8   1       5257.72       4939.58       107.30 o                         
  -3   8   1       4344.93       3989.79        84.93 o                         
  -2   8   1       2124.26       1952.26        55.00 o                         
  -1   8   1       2994.10       3124.75        82.51 o                         
   0   8   1        193.68        170.04        23.43 o                         
   1   8   1         28.79         46.05        19.55 o                         
   2   8   1       1961.32       2267.37        65.96 o                         
   3   8   1       7316.16       7557.63       165.69 o                         
   4   8   1       1706.34       1621.48        44.22 o                         
   5   8   1         11.04         16.62        15.74 o                         
   6   8   1        358.25        274.39        43.84 o                         
   7   8   1         78.32         96.47        33.03 o                         
   8   8   1        198.03        194.38        47.37 o                         
   9   8   1        224.03        204.42        52.27 o                         
  10   8   1          1.74         89.59        90.83 o                         
 -15   9   1       1526.12       1354.33       231.82 o                         
 -14   9   1        763.94        780.10       104.03 o                         
 -13   9   1        950.58        807.71        66.35 o                         
 -12   9   1       1168.39       1095.14        40.14 o                         
 -11   9   1        253.01        235.20        21.04 o                         
 -10   9   1         13.03          9.83        20.64 o                         
  -9   9   1         16.14         -5.45        16.69 o                         
  -8   9   1       1700.23       1735.15        47.41 o                         
  -7   9   1       4058.43       3939.09        98.53 o                         
  -6   9   1       3923.54       4150.03        89.97 o                         
  -5   9   1       5603.67       5783.77       123.45 o                         
  -4   9   1       4413.06       4369.24       100.29 o                         
  -3   9   1        361.30        351.23        26.84 o                         
  -2   9   1       1379.12       1443.50        54.14 o                         
  -1   9   1       5875.59       6110.59       160.58 o                         
   0   9   1       5501.20       5571.10       153.06 o                         
   1   9   1       1520.49       1475.04        46.28 o                         
   2   9   1          0.32         43.72        22.51 o                         
   3   9   1       1069.80       1086.15        54.39 o                         
   4   9   1        399.98        394.12        25.58 o                         
   5   9   1         85.12         53.60        28.62 o                         
   6   9   1         27.41         -0.80        41.73 o                         
   7   9   1        983.49        970.36        77.86 o                         
   8   9   1       2099.73       1986.56       137.71 o                         
   9   9   1       1851.90       2015.83       129.86 o                         
  10   9   1         68.28        -93.73        93.73 o                         
 -15  10   1        154.37        243.28       133.79 o                         
 -14  10   1        405.51        454.31       110.87 o                         
 -13  10   1        141.06        175.98        55.60 o                         
 -12  10   1          8.90         -5.59        30.27 o                         
 -11  10   1         81.02         95.64        21.55 o                         
 -10  10   1        491.43        506.81        30.81 o                         
  -9  10   1       2007.40       2009.65        62.56 o                         
  -8  10   1        342.45        250.37        24.19 o                         
  -7  10   1        327.69        340.42        38.57 o                         
  -6  10   1        457.92        460.70        30.03 o                         
  -5  10   1       1264.52       1275.47        38.53 o                         
  -4  10   1       2275.02       2508.79       102.17 o                         
  -3  10   1        427.55        359.37        21.62 o                         
  -2  10   1       2505.23       2557.03        67.49 o                         
  -1  10   1       5713.12       5600.75       185.58 o                         
   0  10   1        774.64        717.23        30.71 o                         
   1  10   1        514.77        449.37        26.85 o                         
   2  10   1        164.65        226.63        41.13 o                         
   3  10   1        956.97        979.36        39.89 o                         
   4  10   1       2880.29       2827.27        83.88 o                         
   5  10   1        623.15        591.15        47.06 o                         
   6  10   1         24.98         10.42        40.08 o                         
   7  10   1        350.90        396.45        51.23 o                         
   8  10   1       1008.67        992.81       115.15 o                         
   9  10   1        533.27        520.78        76.66 o                         
 -15  11   1        413.00        282.76       107.28 o                         
 -14  11   1        246.44        269.60        47.37 o                         
 -13  11   1         35.92         23.28        28.37 o                         
 -12  11   1          6.61          4.46        26.24 o                         
 -11  11   1         49.01         67.60        20.23 o                         
 -10  11   1        580.28        582.65        33.49 o                         
  -9  11   1         71.29         20.34        20.64 o                         
  -8  11   1       1980.96       1899.86        58.81 o                         
  -7  11   1       1526.61       1523.95        54.16 o                         
  -6  11   1       2510.06       2495.34        68.49 o                         
  -5  11   1       3285.16       3168.23        94.89 o                         
  -4  11   1          5.48          3.96        18.02 o                         
  -3  11   1        243.40        266.84        20.79 o                         
  -2  11   1         54.20         58.51        16.41 o                         
  -1  11   1        433.18        416.13        32.14 o                         
   0  11   1          6.83         -9.23        20.74 o                         
   1  11   1        889.14        916.02        43.22 o                         
   2  11   1        162.74        153.21        22.30 o                         
   3  11   1       1514.96       1687.75        60.59 o                         
   4  11   1       2661.32       2812.20       102.38 o                         
   5  11   1        655.31        653.68        43.04 o                         
   6  11   1         79.46         76.46        48.29 o                         
   7  11   1         11.43          8.61        54.99 o                         
   8  11   1         50.21        -60.55        60.55 o                         
 -14  12   1        718.46        777.60        85.60 o                         
 -13  12   1        239.42        269.29        71.11 o                         
 -12  12   1        251.34        131.25        33.19 o                         
 -11  12   1       1833.44       1806.22        89.36 o                         
 -10  12   1       2988.56       3270.59       139.30 o                         
  -9  12   1        809.35        732.63        35.56 o                         
  -8  12   1        117.76         53.23        22.38 o                         
  -7  12   1          1.04        -10.32        22.26 o                         
  -6  12   1         37.47         31.37        43.27 o                         
  -5  12   1        385.09        452.40        36.75 o                         
  -4  12   1         27.00         46.17        39.05 o                         
  -3  12   1         38.28          8.83        24.42 o                         
  -2  12   1       1593.72       1646.32        74.08 o                         
  -1  12   1        865.40        734.97        31.16 o                         
   0  12   1        906.42        702.70        39.65 o                         
   1  12   1        668.97        628.83        33.88 o                         
   2  12   1        115.82        136.57        14.49 o                         
   3  12   1        213.07        277.62        48.62 o                         
   4  12   1          8.48         40.59        29.54 o                         
   5  12   1        121.66         54.75        44.53 o                         
   6  12   1        478.29        556.56        63.63 o                         
   7  12   1         31.74         63.63        75.09 o                         
 -14  13   1          3.56          7.32        68.62 o                         
 -13  13   1         48.56         98.58        69.03 o                         
 -12  13   1         84.91        101.13        46.69 o                         
 -11  13   1        385.11        387.12        59.55 o                         
 -10  13   1       1272.64       1621.62       149.01 o                         
  -9  13   1        875.97       1008.05        48.34 o                         
  -8  13   1        175.59        174.68        50.49 o                         
  -7  13   1         72.23         72.75        23.07 o                         
  -6  13   1         24.16         34.75        32.46 o                         
  -5  13   1         54.78         70.97        13.13 o                         
  -4  13   1         92.49        119.96        30.76 o                         
  -3  13   1        429.93        347.94        36.71 o                         
  -2  13   1        232.75        293.38        49.50 o                         
  -1  13   1        314.19        285.74        52.77 o                         
   0  13   1         29.45          9.43        27.78 o                         
   1  13   1         66.07         36.43        23.17 o                         
   2  13   1          0.41         44.68        30.89 o                         
   3  13   1         13.97          6.53        36.04 o                         
   4  13   1         52.52         71.78        42.97 o                         
   5  13   1         16.70        -66.50        66.50 o                         
   6  13   1         75.20        168.79        88.02 o                         
 -13  14   1        759.43        892.34       106.31 o                         
 -12  14   1        316.96        313.28        89.47 o                         
 -11  14   1        104.47        109.90        67.52 o                         
 -10  14   1        232.18        201.65        97.75 o                         
  -9  14   1         34.97         28.90        47.64 o                         
  -8  14   1        376.19        359.74        55.11 o                         
  -7  14   1       1042.57       1087.02       103.65 o                         
  -6  14   1        209.11        204.68        45.11 o                         
  -5  14   1        240.33        157.53        40.11 o                         
  -4  14   1          5.74         16.07        37.74 o                         
  -3  14   1          1.98         70.07        58.14 o                         
  -2  14   1        407.88        365.44        54.47 o                         
  -1  14   1       1024.93        984.89        59.85 o                         
   0  14   1       1789.58       1635.18        92.94 o                         
   1  14   1       1208.38       1140.16        76.54 o                         
   2  14   1        796.93        787.59        61.17 o                         
   3  14   1        482.46        426.07       116.14 o                         
   4  14   1         15.68         60.77        79.60 o                         
   5  14   1        728.94       1040.33       136.27 o                         
 -12  15   1         46.17         87.26        89.74 o                         
 -11  15   1          1.02        -55.09        82.56 o                         
 -10  15   1         46.91         -2.49        60.20 o                         
  -9  15   1        200.14        225.12        79.11 o                         
  -8  15   1       1438.46       1298.31       102.86 o                         
  -7  15   1       1264.65       1416.43       121.35 o                         
  -6  15   1          7.27         -6.13        41.58 o                         
  -5  15   1        141.48        119.63        46.81 o                         
  -4  15   1         35.48         60.43        63.88 o                         
  -3  15   1        776.73        866.14        75.07 o                         
  -2  15   1        684.69        738.14        62.78 o                         
  -1  15   1          6.46         34.77        94.12 o                         
   0  15   1        599.52        615.90       103.34 o                         
   1  15   1       2190.01       2377.75       148.50 o                         
   2  15   1       1358.44       1560.80       114.73 o                         
   3  15   1        261.54        149.21        98.30 o                         
 -11  16   1          6.11        152.70       107.69 o                         
 -10  16   1          5.04        -37.55        92.78 o                         
  -9  16   1         22.53         90.30       107.83 o                         
  -8  16   1         89.12          7.95        76.42 o                         
  -7  16   1        361.40        582.06        96.42 o                         
  -6  16   1         11.39         -3.94        49.66 o                         
  -5  16   1         23.49         59.58        59.90 o                         
  -4  16   1        180.82        194.27        59.15 o                         
  -3  16   1        486.68        594.94        93.97 o                         
  -2  16   1        625.11        581.25       115.06 o                         
  -1  16   1         85.73        298.10       103.46 o                         
   0  16   1        109.06         40.59        72.29 o                         
   1  16   1        174.47        196.81        62.21 o                         
  -9  17   1        212.45        275.45       100.24 o                         
  -8  17   1        375.15        310.10       130.06 o                         
  -7  17   1         90.68         56.83        89.02 o                         
  -6  17   1          2.34        -47.59        93.04 o                         
  -5  17   1          5.30         34.35        69.93 o                         
  -4  17   1        234.06         82.93        94.46 o                         
  -3  17   1         56.02         92.82       125.85 o                         
  -2  17   1          1.86         72.95        87.56 o                         
  -1  17   1        154.18        337.85        90.31 o                         
   1 -18   2        169.03        208.21       154.36 o                         
   2 -18   2        809.49        934.90        99.66 o                         
   3 -18   2        716.13        848.57       102.48 o                         
   4 -18   2          1.87         10.73        58.13 o                         
   5 -18   2         47.19         10.44        95.53 o                         
   6 -18   2         28.01         96.79       126.61 o                         
   7 -18   2        235.22        610.54       154.50 o                         
  -1 -17   2         44.15          5.24       161.12 o                         
   0 -17   2         66.47         24.33        57.17 o                         
   1 -17   2        680.62        645.99        92.90 o                         
   2 -17   2        832.77        789.48        84.07 o                         
   3 -17   2        541.34        524.65        59.20 o                         
   4 -17   2        332.43        135.84        71.34 o                         
   5 -17   2         50.27        124.37        57.72 o                         
   6 -17   2         86.63         26.63        82.15 o                         
   7 -17   2        114.04        129.78       104.93 o                         
   8 -17   2        246.38        400.67        92.64 o                         
   9 -17   2          0.37       -102.86       102.86 o                         
  10 -17   2          1.24         92.78        75.25 o                         
  -3 -16   2        110.58        110.29       129.58 o                         
  -2 -16   2        132.36        247.54        75.22 o                         
  -1 -16   2        116.82        100.20        58.01 o                         
   0 -16   2         22.82         92.35        60.10 o                         
   1 -16   2        404.56        498.72        62.44 o                         
   2 -16   2        190.89        133.06        39.49 o                         
   3 -16   2         10.59         14.63        59.27 o                         
   4 -16   2         78.77        -37.92        62.02 o                         
   5 -16   2         11.04         12.46        41.87 o                         
   6 -16   2          5.93        -15.71        40.35 o                         
   7 -16   2          0.01        -61.82        61.82 o                         
   8 -16   2        175.66        285.94        95.27 o                         
   9 -16   2         11.50        115.43        80.36 o                         
  10 -16   2          2.04         70.14        87.67 o                         
  11 -16   2        310.00        446.51        94.85 o                         
  -5 -15   2         15.40        -37.67        87.95 o                         
  -4 -15   2        255.57        213.57       108.87 o                         
  -3 -15   2         66.99          7.11        55.67 o                         
  -2 -15   2         34.12        -52.80        78.22 o                         
  -1 -15   2          1.48        131.32        61.84 o                         
   0 -15   2        172.45        217.35        32.95 o                         
   1 -15   2        798.04        765.30        53.67 o                         
   2 -15   2        698.18        593.36        46.64 o                         
   3 -15   2        547.64        580.84        53.67 o                         
   4 -15   2        915.38        793.62        55.78 o                         
   5 -15   2        756.13        648.58        48.75 o                         
   6 -15   2        170.41        111.24        39.23 o                         
   7 -15   2         85.82        147.18        40.94 o                         
   8 -15   2          4.82         -5.70        36.53 o                         
   9 -15   2        189.77        129.86        54.32 o                         
  10 -15   2          8.40         36.03        58.89 o                         
  11 -15   2          3.86         29.82        44.73 o                         
  12 -15   2        195.35        160.44        81.46 o                         
  -6 -14   2         63.76       -110.15       116.91 o                         
  -5 -14   2         69.46         72.00       109.79 o                         
  -4 -14   2         51.85         12.16        55.79 o                         
  -3 -14   2          0.28         44.86        51.32 o                         
  -2 -14   2        519.15        550.63        55.66 o                         
  -1 -14   2        501.03        453.26        36.42 o                         
   0 -14   2        414.33        502.21        39.21 o                         
   1 -14   2         11.30        -10.77        41.66 o                         
   2 -14   2        140.67        166.88        27.10 o                         
   3 -14   2         40.87         52.05        57.99 o                         
   4 -14   2       1299.21       1183.56        59.09 o                         
   5 -14   2        474.63        406.55        40.45 o                         
   6 -14   2         42.95        -22.11        34.53 o                         
   7 -14   2        414.90        366.29        33.56 o                         
   8 -14   2        121.64        220.23        35.72 o                         
   9 -14   2          5.35        -34.30        43.02 o                         
  10 -14   2        183.80        111.71        45.78 o                         
  11 -14   2        221.69        193.56        76.35 o                         
  12 -14   2          3.56         59.09        56.61 o                         
  -7 -13   2         53.83        382.90       120.88 o                         
  -6 -13   2         28.14        130.00       108.94 o                         
  -5 -13   2        436.30        424.16        41.24 o                         
  -4 -13   2        840.72        837.58        54.23 o                         
  -3 -13   2         57.95        141.63        84.06 o                         
  -2 -13   2       1784.17       1813.77        86.20 o                         
  -1 -13   2       1751.03       1534.65        61.31 o                         
   0 -13   2       2103.12       1920.12        71.07 o                         
   1 -13   2        769.47        672.19        40.16 o                         
   2 -13   2        131.14        124.89        28.05 o                         
   3 -13   2       3144.04       3519.56       127.81 o                         
   4 -13   2       5898.58       6688.71       199.52 o                         
   5 -13   2       5877.62       6085.45       233.73 o                         
   6 -13   2        803.48        823.95        61.23 o                         
   7 -13   2         21.90         48.15       582.44 o                         
   8 -13   2         24.94          8.97        25.93 o                         
   9 -13   2        480.82        480.39        52.95 o                         
  10 -13   2         55.88         64.97        30.79 o                         
  11 -13   2        117.43        146.67        42.52 o                         
  12 -13   2         23.79        -32.18        32.18 o                         
  13 -13   2        190.88        248.39       140.28 o                         
  -8 -12   2          8.03        -67.51        67.51 o                         
  -7 -12   2          0.37        -10.32        48.91 o                         
  -6 -12   2        988.34        909.26        54.29 o                         
  -5 -12   2       1879.52       1780.00        79.01 o                         
  -4 -12   2       2623.57       2588.62       102.29 o                         
  -3 -12   2        134.06         98.91        23.36 o                         
  -2 -12   2          1.93        -10.10        30.26 o                         
  -1 -12   2         83.48        113.32        22.46 o                         
   0 -12   2          7.30         -5.17        19.91 o                         
   1 -12   2       2185.49       2374.94        83.04 o                         
   2 -12   2       1020.57       1013.04        44.99 o                         
   3 -12   2        738.41        753.15        38.00 o                         
   4 -12   2       3252.65       3348.87       101.50 o                         
   5 -12   2       1096.11        993.36        45.35 o                         
   6 -12   2          3.80         10.05        19.83 o                         
   7 -12   2       1126.28       1170.94        45.45 o                         
   8 -12   2       1922.01       1906.64        64.33 o                         
   9 -12   2       2403.85       2404.94       102.07 o                         
  10 -12   2       2693.02       2720.44       110.42 o                         
  11 -12   2        397.92        390.88        81.72 o                         
  12 -12   2         55.17         56.58        31.68 o                         
  13 -12   2         47.77        215.52       112.66 o                         
  14 -12   2         38.77         53.71       124.54 o                         
  -9 -11   2          6.94          6.23        62.16 o                         
  -8 -11   2        187.49        184.83        89.15 o                         
  -7 -11   2         19.81         57.69        43.68 o                         
  -6 -11   2        119.24        116.10        39.58 o                         
  -5 -11   2        472.97        487.04        36.88 o                         
  -4 -11   2        667.14        573.41        31.03 o                         
  -3 -11   2       1776.03       1800.65        57.50 o                         
  -2 -11   2          1.91        -16.15        16.15 o                         
  -1 -11   2       1028.60       1027.04        38.07 o                         
   0 -11   2       1390.46       1424.20        50.24 o                         
   1 -11   2       1023.21        922.28        61.31 o                         
   2 -11   2       3609.23       3468.13        97.75 o                         
   3 -11   2        913.03       1012.37        37.52 o                         
   4 -11   2        500.30        535.78        30.03 o                         
   5 -11   2       1731.53       1655.51        75.33 o                         
   6 -11   2       2877.99       2978.23        95.73 o                         
   7 -11   2        865.23        942.96        54.95 o                         
   8 -11   2        231.85        284.60        19.41 o                         
   9 -11   2        692.95        681.18        38.70 o                         
  10 -11   2        553.77        478.24        24.93 o                         
  11 -11   2         26.09         26.81        16.22 o                         
  12 -11   2        152.55        105.18        17.84 o                         
  13 -11   2         49.88        -56.06        95.13 o                         
  14 -11   2        270.67        297.12        99.82 o                         
 -10 -10   2        764.76        846.32        86.13 o                         
  -9 -10   2        232.87        304.86        70.49 o                         
  -8 -10   2         85.49        115.84        43.62 o                         
  -7 -10   2        399.34        409.65        54.52 o                         
  -6 -10   2       1646.58       1583.92        58.95 o                         
  -5 -10   2       6978.40       7245.36       216.67 o                         
  -4 -10   2       2335.42       2335.85        64.24 o                         
  -3 -10   2       2263.20       2177.93        72.01 o                         
  -2 -10   2        151.97         90.84        14.66 o                         
  -1 -10   2       3451.97       3207.28        78.57 o                         
   0 -10   2       2538.12       2453.16        71.55 o                         
   1 -10   2       1101.18       1041.78        44.39 o                         
   2 -10   2       1710.33       1479.19        43.26 o                         
   3 -10   2       4934.89       4933.58       109.49 o                         
   4 -10   2       4937.82       4996.92       127.15 o                         
   5 -10   2       4452.95       4539.46       114.33 o                         
   6 -10   2       2365.44       2231.95        71.58 o                         
   7 -10   2        786.96        675.19        30.99 o                         
   8 -10   2        347.97        356.15        20.98 o                         
   9 -10   2        147.08        121.89        22.02 o                         
  10 -10   2        465.15        588.82        31.98 o                         
  11 -10   2       3037.98       3504.83       110.91 o                         
  12 -10   2       2889.76       3233.43       304.86 o                         
  13 -10   2        195.18        194.81        75.52 o                         
  14 -10   2         96.09         38.94       133.79 o                         
 -11  -9   2        171.51        271.13        74.73 o                         
 -10  -9   2         43.52         22.22        75.14 o                         
  -9  -9   2         57.17         -4.21        52.27 o                         
  -8  -9   2        812.13        763.46        61.68 o                         
  -7  -9   2       1786.48       1904.22        91.96 o                         
  -6  -9   2       1137.00       1226.25        44.20 o                         
  -5  -9   2        846.41        965.86        44.87 o                         
  -4  -9   2       1193.38       1259.20        40.22 o                         
  -3  -9   2        389.27        268.59        25.21 o                         
  -2  -9   2        590.68        500.79        20.00 o                         
  -1  -9   2        878.19        832.38        23.46 o                         
   0  -9   2        713.55        731.77        29.33 o                         
   1  -9   2       1063.28       1005.10        41.23 o                         
   2  -9   2         19.86         29.53        15.78 o                         
   3  -9   2         90.70         81.36        18.15 o                         
   4  -9   2        657.96        521.78        26.89 o                         
   5  -9   2        372.96        419.55        20.70 o                         
   6  -9   2       1097.12       1173.30        37.32 o                         
   7  -9   2       1535.07       1533.75        39.85 o                         
   8  -9   2        772.29        772.60        29.45 o                         
   9  -9   2          2.39         12.64        13.48 o                         
  10  -9   2        125.26         95.28        22.21 o                         
  11  -9   2        912.08        876.00        29.66 o                         
  12  -9   2       1120.68        980.98       133.93 o                         
  13  -9   2        148.45        131.30        94.85 o                         
  14  -9   2          0.43        143.32       160.30 o                         
  15  -9   2         50.75         14.50       104.38 o                         
 -11  -8   2          9.03        133.78        47.77 o                         
 -10  -8   2         50.43         70.63        59.78 o                         
  -9  -8   2        249.97        253.67        43.19 o                         
  -8  -8   2       2802.46       2664.91        99.01 o                         
  -7  -8   2       1544.92       1499.29        61.00 o                         
  -6  -8   2        120.33        121.59        24.97 o                         
  -5  -8   2        823.81        811.69        45.10 o                         
  -4  -8   2       5994.16       6299.05       132.96 o                         
  -3  -8   2       4629.63       4850.80        95.02 o                         
  -2  -8   2       8699.22       8940.52       145.10 o                         
  -1  -8   2       3253.07       3365.35        63.49 o                         
   0  -8   2        900.35        926.08        36.90 o                         
   1  -8   2        182.97        137.84        18.18 o                         
   2  -8   2        530.39        457.30        23.58 o                         
   3  -8   2        348.07        300.44        18.89 o                         
   4  -8   2       1797.84       1701.77        39.69 o                         
   5  -8   2       8745.87       8624.92       206.27 o                         
   6  -8   2       1099.43       1026.22        27.58 o                         
   7  -8   2          1.90         13.54        23.06 o                         
   8  -8   2        124.45        133.51        14.42 o                         
   9  -8   2        209.45        163.00        19.66 o                         
  10  -8   2       2554.24       2643.53        67.76 o                         
  11  -8   2        440.53        474.75        70.51 o                         
  12  -8   2         42.22        126.47        70.55 o                         
  13  -8   2          0.45         -2.49        99.69 o                         
  14  -8   2         98.14         89.88       119.02 o                         
  15  -8   2        154.72        145.68        60.87 o                         
 -12  -7   2        791.15        678.71       104.85 o                         
 -11  -7   2        489.18        450.51        58.33 o                         
 -10  -7   2        651.87        509.62       110.31 o                         
  -9  -7   2         22.79         35.54        35.40 o                         
  -8  -7   2       1354.79       1384.32        58.38 o                         
  -7  -7   2         56.58         40.18        24.64 o                         
  -6  -7   2          5.80         40.83        19.46 o                         
  -5  -7   2         12.09          4.85        24.92 o                         
  -4  -7   2       2219.04       2263.11        51.05 o                         
  -3  -7   2      10829.76      11022.67       180.94 o                         
  -2  -7   2      14534.04      15084.79       250.13 o                         
  -1  -7   2       2171.44       2508.80        49.23 o                         
   0  -7   2      18005.45      18063.44       343.73 o                         
   1  -7   2      11107.00      11198.90       215.44 o                         
   2  -7   2      10479.61      10191.93       194.96 o                         
   3  -7   2      15932.17      15412.39       281.33 o                         
   4  -7   2       4016.08       4326.59        89.11 o                         
   5  -7   2        584.05        494.98        21.58 o                         
   6  -7   2       2808.10       2885.08        66.18 o                         
   7  -7   2        216.05        244.20        21.60 o                         
   8  -7   2        502.08        536.95        21.83 o                         
   9  -7   2       1990.02       1918.71        44.45 o                         
  10  -7   2       4916.86       4905.71       107.62 o                         
  11  -7   2       3745.91       4202.32       204.26 o                         
  12  -7   2        204.60        173.29        86.09 o                         
  13  -7   2         10.34        128.82        99.69 o                         
  14  -7   2         80.90        143.32       121.50 o                         
  15  -7   2        236.29        118.28       102.58 o                         
 -13  -6   2         39.54         33.59       186.46 o                         
 -12  -6   2        304.00        374.86        63.71 o                         
 -11  -6   2        101.75        139.36        51.23 o                         
 -10  -6   2        373.47        411.35        52.05 o                         
  -9  -6   2          1.85        -28.87        28.87 o                         
  -8  -6   2        349.19        406.96        39.55 o                         
  -7  -6   2       3828.62       3895.82       107.34 o                         
  -6  -6   2       4587.01       4569.68       112.78 o                         
  -5  -6   2       4527.39       4706.43        97.56 o                         
  -4  -6   2       2110.18       2139.89        67.15 o                         
  -3  -6   2        207.40        191.61        25.45 o                         
  -2  -6   2       4863.63       4679.08        80.00 o                         
  -1  -6   2       1145.31       1002.75        22.32 o                         
   0  -6   2       2707.09       2428.55        51.50 o                         
   1  -6   2       3363.15       3307.65        66.24 o                         
   2  -6   2        234.98        292.20        12.83 o                         
   3  -6   2       7712.99       7498.51       143.13 o                         
   4  -6   2       1522.79       1536.06        52.30 o                         
   5  -6   2        529.69        495.47        25.61 o                         
   6  -6   2       1009.34       1024.40        28.20 o                         
   7  -6   2        984.90       1085.24        25.99 o                         
   8  -6   2        499.11        451.55        13.56 o                         
   9  -6   2        352.62        405.22        12.94 o                         
  10  -6   2        543.95        474.41        20.56 o                         
  11  -6   2       1221.38       1070.99        29.39 o                         
  12  -6   2        933.08       1120.10        84.94 o                         
  13  -6   2         33.40        -65.58        72.90 o                         
  14  -6   2        153.84         62.88        68.71 o                         
  15  -6   2        323.22        444.58       148.15 o                         
 -13  -5   2        681.43        803.77       261.36 o                         
 -12  -5   2       1195.41       1234.94        90.31 o                         
 -11  -5   2       1584.67       1481.18        79.04 o                         
 -10  -5   2        257.92        241.90        21.86 o                         
  -9  -5   2        172.03        182.89        19.35 o                         
  -8  -5   2          2.00         16.79        33.84 o                         
  -7  -5   2       3415.72       3527.49        76.36 o                         
  -6  -5   2       8076.74       8153.66       157.87 o                         
  -5  -5   2       5205.47       5091.90        88.09 o                         
  -4  -5   2      10504.89      10756.58       172.37 o                         
  -3  -5   2      10462.98      10679.41       176.16 o                         
  -2  -5   2       7010.03       7665.52       123.13 o                         
  -1  -5   2       2828.35       3094.35        50.31 o                         
   0  -5   2       1288.56       1385.73        31.18 o                         
   1  -5   2        356.76        312.62        10.96 o                         
   2  -5   2       1042.96        891.14        20.74 o                         
   3  -5   2       4493.99       3586.42        74.23 o                         
   4  -5   2       4720.68       4284.31        99.92 o                         
   5  -5   2      11435.03      11450.39       249.92 o                         
   6  -5   2      10445.87      10375.38       187.18 o                         
   7  -5   2        374.41        392.63        12.69 o                         
   8  -5   2        105.61        107.58        13.83 o                         
   9  -5   2         49.94         64.64         9.29 o                         
  10  -5   2        443.39        452.11        18.34 o                         
  11  -5   2         51.69         73.59        15.13 o                         
  12  -5   2         37.61         50.35        17.14 o                         
  13  -5   2        462.96        435.15        36.47 o                         
  14  -5   2        390.97        383.19        59.57 o                         
  15  -5   2         18.84        -80.22        80.22 o                         
 -14  -4   2        596.35        634.98       106.55 o                         
 -13  -4   2       1866.59       2067.60       121.97 o                         
 -12  -4   2       2109.74       2111.53       100.38 o                         
 -11  -4   2       1531.82       1407.73        61.67 o                         
 -10  -4   2         17.49         35.40        35.62 o                         
  -9  -4   2       1652.17       1571.80        53.17 o                         
  -8  -4   2       2927.69       3085.26        75.86 o                         
  -7  -4   2         49.93         39.22        24.41 o                         
  -6  -4   2        969.09       1065.46        26.60 o                         
  -5  -4   2       1225.45       1342.64        31.59 o                         
  -4  -4   2        765.03        827.57        21.98 o                         
  -3  -4   2       6648.89       6712.94       104.21 o                         
  -2  -4   2       7583.65       7151.91       106.77 o                         
  -1  -4   2        474.79        622.89        14.37 o                         
   0  -4   2        546.87        470.38        13.86 o                         
   1  -4   2        937.06        937.62        27.90 o                         
   2  -4   2       1122.12        895.49        26.56 o                         
   3  -4   2       5089.91       4693.38       101.56 o                         
   4  -4   2       8108.22       7312.55       170.88 o                         
   5  -4   2       3715.16       3571.80        66.02 o                         
   6  -4   2         45.36         43.05         6.57 o                         
   7  -4   2        931.49       1066.50        25.35 o                         
   8  -4   2       2484.06       2646.34        66.46 o                         
   9  -4   2       1461.03       1415.62        35.25 o                         
  10  -4   2       4238.48       4609.04       119.22 o                         
  11  -4   2        751.11        732.86        27.41 o                         
  12  -4   2        251.96        256.69        16.47 o                         
  13  -4   2       3402.31       3814.50       146.65 o                         
  14  -4   2       1113.11        957.26       195.85 o                         
  15  -4   2         12.23        287.04       165.41 o                         
 -14  -3   2        441.28        560.66        84.39 o                         
 -13  -3   2        415.25        487.22        65.70 o                         
 -12  -3   2         47.03         59.89        26.19 o                         
 -11  -3   2        468.47        506.82        37.94 o                         
 -10  -3   2       1003.75        958.25        44.28 o                         
  -9  -3   2       2577.56       2574.05        56.26 o                         
  -8  -3   2       4771.20       5039.03        92.02 o                         
  -7  -3   2       2068.52       2102.00        44.13 o                         
  -6  -3   2        119.77        190.54        15.90 o                         
  -5  -3   2         16.84         41.76        11.55 o                         
  -4  -3   2       2142.30       1925.49        34.81 o                         
  -3  -3   2         15.68          4.94        14.09 o                         
  -2  -3   2       3165.74       3586.51        61.78 o                         
  -1  -3   2       5360.63       6557.24        98.03 o                         
   0  -3   2        704.80        582.66        16.23 o                         
   1  -3   2        139.65        406.29        17.94 o                         
   2  -3   2       5441.13       6137.74       190.93 o                         
   3  -3   2       2537.58       2888.73        64.17 o                         
   4  -3   2          9.54         25.52         8.65 o                         
   5  -3   2         96.36        208.67        14.72 o                         
   6  -3   2       6191.89       6318.84       120.58 o                         
   7  -3   2        416.18        438.86        17.23 o                         
   8  -3   2       1232.04       1235.00        33.56 o                         
   9  -3   2       1747.58       1627.56        63.22 o                         
  10  -3   2        728.79        683.41        28.08 o                         
  11  -3   2        454.98        455.35        23.26 o                         
  12  -3   2         70.33         55.31        15.27 o                         
  13  -3   2        522.02        473.18        67.03 o                         
  14  -3   2        362.26        422.57       104.31 o                         
  15  -3   2         26.11         16.98        97.34 o                         
 -14  -2   2         45.06         46.74       164.23 o                         
 -13  -2   2        106.78        105.00        44.22 o                         
 -12  -2   2       2079.32       2170.61        65.17 o                         
 -11  -2   2       6079.63       6459.14       157.80 o                         
 -10  -2   2       4077.58       4201.88        91.91 o                         
  -9  -2   2       2901.61       2910.99        66.10 o                         
  -8  -2   2       2949.99       2992.85        59.39 o                         
  -7  -2   2         11.06          0.44        13.57 o                         
  -6  -2   2       6896.80       6629.25       114.50 o                         
  -5  -2   2      17917.69      17763.93       284.58 o                         
  -4  -2   2       3934.88       3405.66        60.85 o                         
  -3  -2   2        814.01        930.51        20.71 o                         
  -2  -2   2       1592.09       1818.09        32.33 o                         
  -1  -2   2       2994.40       3725.95       214.40 o                         
   0  -2   2       6125.55       2598.14      1709.95 o                         
   1  -2   2       1394.64       1973.05       252.29 o                         
   2  -2   2      21831.64      25034.48       701.64 o                         
   3  -2   2       4632.41       4713.80       126.75 o                         
   4  -2   2      12932.22      12572.08       277.83 o                         
   5  -2   2        433.55        563.03        17.99 o                         
   6  -2   2       4505.33       4102.18       100.03 o                         
   7  -2   2       5757.25       5939.46       114.22 o                         
   8  -2   2       4678.23       4911.04       105.49 o                         
   9  -2   2       3109.89       3454.15        91.04 o                         
  10  -2   2       1297.86       1413.14        58.51 o                         
  11  -2   2       1019.52       1005.41        45.61 o                         
  12  -2   2          2.79         11.90        15.97 o                         
  13  -2   2         12.48        -26.41        26.41 o                         
  14  -2   2        108.72        114.93        60.40 o                         
 -15  -1   2         37.07         15.55        70.32 o                         
 -14  -1   2        393.19        428.48       141.24 o                         
 -13  -1   2        392.68        389.04        42.83 o                         
 -12  -1   2        330.56        292.65        24.33 o                         
 -11  -1   2         43.08         26.59        16.52 o                         
 -10  -1   2       1655.40       1618.09        43.90 o                         
  -9  -1   2       3074.65       3161.36        70.46 o                         
  -8  -1   2        974.79        993.93        28.30 o                         
  -7  -1   2        265.97        255.19        18.47 o                         
  -6  -1   2       3273.00       3499.42        66.04 o                         
  -5  -1   2       3934.03       3946.42        74.65 o                         
  -4  -1   2       1179.67        752.55        31.08 o                         
  -3  -1   2         48.81        108.10        20.65 o                         
  -2  -1   2      10578.31      10339.05       185.91 o                         
   1  -1   2        641.36        997.18       363.46 o                         
   2  -1   2      18703.24      20801.55       553.07 o                         
   3  -1   2      16243.23      17259.30       378.76 o                         
   4  -1   2       9750.86       9404.94       177.57 o                         
   5  -1   2       4154.44       4096.05        74.24 o                         
   6  -1   2         34.03         21.90        12.14 o                         
   7  -1   2       3469.22       3408.91        56.97 o                         
   8  -1   2       5080.39       5432.96        98.62 o                         
   9  -1   2       3861.53       3857.99        80.76 o                         
  10  -1   2       2100.05       2107.35        49.31 o                         
  11  -1   2        689.05        703.14        25.60 o                         
  12  -1   2        235.53        231.77        17.88 o                         
  13  -1   2         57.85         40.73        28.86 o                         
  14  -1   2         30.77         45.10        96.30 o                         
 -15   0   2          3.73         31.27       135.79 o                         
 -14   0   2         38.02         60.56        50.85 o                         
 -13   0   2       1694.45       1754.88        81.56 o                         
 -12   0   2       4204.77       4299.41        98.32 o                         
 -11   0   2       1262.86       1320.26        76.49 o                         
 -10   0   2          1.38         37.89        17.94 o                         
  -9   0   2        419.29        454.93        29.61 o                         
  -8   0   2         16.83          5.48        20.11 o                         
  -7   0   2        460.76        435.19        24.46 o                         
  -6   0   2       1007.07       1150.56        30.10 o                         
  -5   0   2        509.56        791.79        22.40 o                         
  -4   0   2       4336.96       3752.44        71.39 o                         
  -3   0   2        175.27        443.63        26.34 o                         
  -2   0   2      21321.65      15858.45      4591.23 o                         
   1   0   2      13219.66       8116.98      5158.35 o                         
   2   0   2       2449.75       2988.89        45.33 o                         
   3   0   2       1301.15       1160.39        22.67 o                         
   4   0   2       6300.97       5909.17        98.39 o                         
   5   0   2        710.53        765.66        17.69 o                         
   6   0   2          7.92          0.83        11.64 o                         
   7   0   2       8172.59       9109.86       147.79 o                         
   8   0   2       4739.18       5091.02        93.38 o                         
   9   0   2        119.64        122.64        22.25 o                         
  10   0   2        150.50         87.00        19.62 o                         
  11   0   2         16.69        -12.96        20.50 o                         
  12   0   2         53.65         39.19        20.43 o                         
  13   0   2         63.78         32.03        43.38 o                         
  14   0   2         76.80         89.86       107.00 o                         
 -15   1   2       1372.48       1311.60       100.57 o                         
 -14   1   2        861.78        891.35       114.17 o                         
 -13   1   2         30.22         36.31        26.36 o                         
 -12   1   2        454.43        403.50        33.31 o                         
 -11   1   2         46.82         60.55        22.67 o                         
 -10   1   2       2659.03       3132.07        75.41 o                         
  -9   1   2       2117.00       2400.86        57.91 o                         
  -8   1   2        195.20        209.64        23.48 o                         
  -7   1   2      11287.60      11828.92       202.83 o                         
  -6   1   2       1475.65       1717.37        44.31 o                         
  -5   1   2        608.80        871.10        22.77 o                         
  -4   1   2       6244.40       6457.94       126.67 o                         
  -3   1   2       3345.62       4162.38        72.67 o                         
  -2   1   2       4003.03       5121.43       128.54 o                         
  -1   1   2       7736.63       3903.15      2002.61 o                         
   0   1   2       1328.83       1393.12       930.44 o                         
   1   1   2      12573.92      14183.03       348.87 o                         
   2   1   2       9474.94       9076.59       196.62 o                         
   3   1   2        809.06        479.99        26.53 o                         
   4   1   2        138.09        147.07        13.34 o                         
   5   1   2          2.04         12.44        12.01 o                         
   6   1   2        224.95        225.71        24.29 o                         
   7   1   2       3338.72       3474.96        67.40 o                         
   8   1   2       1580.06       1728.74        44.87 o                         
   9   1   2       1658.90       1661.64        45.99 o                         
  10   1   2       2414.49       2513.58        73.12 o                         
  11   1   2        123.43        111.00        23.79 o                         
  12   1   2         20.58         25.18        28.56 o                         
  13   1   2         33.18         -8.42        68.55 o                         
  14   1   2        281.95        323.55        78.52 o                         
 -15   2   2        499.24        816.44        74.81 o                         
 -14   2   2       1824.43       1927.46       134.10 o                         
 -13   2   2        169.08        132.94        38.85 o                         
 -12   2   2          1.55        -16.12        16.12 o                         
 -11   2   2         93.71         74.81        22.31 o                         
 -10   2   2        173.65        169.71        19.83 o                         
  -9   2   2        881.52        916.50        31.14 o                         
  -8   2   2       1158.28       1186.14        30.09 o                         
  -7   2   2       6644.01       6548.95       105.22 o                         
  -6   2   2       4495.74       3831.63        69.16 o                         
  -5   2   2         66.41         54.05        11.68 o                         
  -4   2   2      21194.98      20761.71       359.41 o                         
  -3   2   2      57637.12      61099.00      1318.83 o                         
  -2   2   2         39.30        147.14        15.68 o                         
  -1   2   2      37468.16      37911.74       973.18 o                         
   0   2   2          7.77        208.19        41.73 o                         
   1   2   2       4050.40       4419.04       100.57 o                         
   2   2   2       1052.44       1176.76        27.40 o                         
   3   2   2      19874.30      19648.14       369.96 o                         
   4   2   2       3412.04       3434.71        71.39 o                         
   5   2   2       1788.95       1769.07        36.52 o                         
   6   2   2       3117.48       3112.97        63.16 o                         
   7   2   2       2929.08       2990.32        60.00 o                         
   8   2   2        408.99        359.46        22.82 o                         
   9   2   2        380.35        374.02        26.24 o                         
  10   2   2        724.97        737.38       297.76 o                         
  11   2   2        271.80        249.57        25.20 o                         
  12   2   2        208.46        168.83        66.96 o                         
  13   2   2         98.58        218.81        80.33 o                         
 -16   3   2        316.71        242.21       117.70 o                         
 -15   3   2        550.03        587.14        72.86 o                         
 -14   3   2        464.88        485.59        79.67 o                         
 -13   3   2         32.18         41.52        25.31 o                         
 -12   3   2        983.08       1090.09        44.53 o                         
 -11   3   2        694.42        733.68        31.22 o                         
 -10   3   2        268.93        259.55        20.53 o                         
  -9   3   2       1115.12       1178.56        31.26 o                         
  -8   3   2        297.37        269.75        20.05 o                         
  -7   3   2        270.19        215.08        13.83 o                         
  -6   3   2        375.34        670.35        22.67 o                         
  -5   3   2       3763.81       4083.79        72.88 o                         
  -4   3   2      20292.42      20109.30       363.60 o                         
  -3   3   2       2825.10       2733.55        57.89 o                         
  -2   3   2       1862.05       1848.53        46.60 o                         
  -1   3   2         76.55         65.56        17.32 o                         
   0   3   2      26255.85      30583.02       755.63 o                         
   1   3   2      10825.74      11360.51       250.82 o                         
   2   3   2       8296.40       8361.77       151.86 o                         
   3   3   2         23.61         -2.96        26.24 o                         
   4   3   2        670.48        705.62        24.69 o                         
   5   3   2       4393.11       4735.82        98.49 o                         
   6   3   2       2525.77       2637.34        60.73 o                         
   7   3   2       1206.30       1273.15        43.53 o                         
   8   3   2       3363.98       3457.21        94.79 o                         
   9   3   2       1091.71       1162.13        52.09 o                         
  10   3   2         40.99         37.56        22.62 o                         
  11   3   2          9.03          3.23        58.39 o                         
  12   3   2         64.20         99.83        52.75 o                         
  13   3   2         18.59         -9.73        73.51 o                         
 -16   4   2         25.62          1.30        61.65 o                         
 -15   4   2         90.77         31.89        53.85 o                         
 -14   4   2         17.79        -26.91        35.23 o                         
 -13   4   2        333.78        311.15        28.84 o                         
 -12   4   2       1852.41       1993.39        60.51 o                         
 -11   4   2       1693.34       1711.86        53.46 o                         
 -10   4   2       1669.38       1711.30        42.86 o                         
  -9   4   2       8255.42       8812.63       162.45 o                         
  -8   4   2       6959.58       6812.23       129.83 o                         
  -7   4   2       2549.74       2649.65        53.10 o                         
  -6   4   2       2809.48       2846.96        68.76 o                         
  -5   4   2        295.90        581.91        18.97 o                         
  -4   4   2      12976.57      12540.31       243.59 o                         
  -3   4   2       2048.28       1610.70        50.42 o                         
  -2   4   2       1438.53       1276.19        37.76 o                         
  -1   4   2       2048.64       1732.25        45.14 o                         
   0   4   2      22899.76      24120.40       514.63 o                         
   1   4   2      37000.17      40503.58       846.54 o                         
   2   4   2       7444.15       8052.83       177.55 o                         
   3   4   2       2218.40       2182.03        43.50 o                         
   4   4   2         94.26        136.60        20.36 o                         
   5   4   2       1959.99       2180.04        54.24 o                         
   6   4   2       2494.23       2576.01        66.92 o                         
   7   4   2        223.41        231.62        26.41 o                         
   8   4   2          5.08         -5.71        22.68 o                         
   9   4   2        298.04        247.08        37.17 o                         
  10   4   2         90.61        135.15        38.05 o                         
  11   4   2         21.56         18.70        38.87 o                         
  12   4   2        162.71        142.14        75.32 o                         
 -16   5   2        212.92        222.07        51.80 o                         
 -15   5   2         34.95         58.70        64.41 o                         
 -14   5   2         47.93        -22.73        32.58 o                         
 -13   5   2        187.72        126.94        35.13 o                         
 -12   5   2        478.75        410.31        27.54 o                         
 -11   5   2         73.66         64.02        16.61 o                         
 -10   5   2        165.42        179.97        21.94 o                         
  -9   5   2        796.44        901.96        30.25 o                         
  -8   5   2      11392.42      11968.52       199.86 o                         
  -7   5   2      14725.11      14019.19       241.68 o                         
  -6   5   2      16439.33      16596.23       272.68 o                         
  -5   5   2       1293.26       1216.95        33.37 o                         
  -4   5   2       4195.64       4565.12        95.33 o                         
  -3   5   2         75.76        133.21        13.33 o                         
  -2   5   2          9.52         -2.98        37.90 o                         
  -1   5   2         12.05          6.58        15.40 o                         
   0   5   2      16319.45      16384.49       327.45 o                         
   1   5   2      11691.81      11254.92       219.52 o                         
   2   5   2      13167.51      12992.08       248.06 o                         
   3   5   2        257.21        225.15        14.49 o                         
   4   5   2          4.23          4.45        11.63 o                         
   5   5   2       1423.77       1515.84        45.61 o                         
   6   5   2       2869.80       3056.26        82.30 o                         
   7   5   2       4567.82       4866.76       123.24 o                         
   8   5   2       1053.14        963.34        46.70 o                         
   9   5   2        569.90        555.41        48.21 o                         
  10   5   2       1051.99        933.46        67.60 o                         
  11   5   2        308.12        331.77        94.76 o                         
  12   5   2        118.53        163.98        95.19 o                         
 -16   6   2         27.51        -48.61        48.61 o                         
 -15   6   2        118.09        166.68        54.79 o                         
 -14   6   2        796.51        642.51        51.14 o                         
 -13   6   2       3620.50       3411.78       108.70 o                         
 -12   6   2        254.92        199.25        23.22 o                         
 -11   6   2         35.55         23.03        17.91 o                         
 -10   6   2        317.32        335.59        21.22 o                         
  -9   6   2        127.71        114.94        16.26 o                         
  -8   6   2          6.84         -5.26        13.28 o                         
  -7   6   2        199.52        153.64        14.38 o                         
  -6   6   2       3292.52       3478.25        66.13 o                         
  -5   6   2       3696.65       3718.81        75.24 o                         
  -4   6   2       1387.73       1120.51        32.24 o                         
  -3   6   2       4789.78       4281.00       100.21 o                         
  -2   6   2       4594.76       3943.97        87.34 o                         
  -1   6   2       2106.30       1672.35        48.19 o                         
   0   6   2        367.87        294.07        24.97 o                         
   1   6   2       1425.99       1657.99        95.72 o                         
   2   6   2         24.22         55.31        55.06 o                         
   3   6   2       2432.07       2428.17        51.86 o                         
   4   6   2       4728.36       4836.67       102.16 o                         
   5   6   2        617.55        689.15        37.84 o                         
   6   6   2        135.36        134.88        52.92 o                         
   7   6   2        372.40        353.24        45.87 o                         
   8   6   2        149.38        112.70        31.59 o                         
   9   6   2        670.64        653.66        48.45 o                         
  10   6   2        138.15         84.29        54.23 o                         
  11   6   2         81.16        259.87        90.82 o                         
 -16   7   2        240.68        238.16       136.76 o                         
 -15   7   2         21.75        -27.94        39.45 o                         
 -14   7   2        185.77        236.60       104.70 o                         
 -13   7   2       3387.94       3799.24       131.94 o                         
 -12   7   2        735.68        701.26        38.81 o                         
 -11   7   2          1.74         12.05        18.03 o                         
 -10   7   2        223.34        253.78        37.42 o                         
  -9   7   2        267.19        227.49        27.36 o                         
  -8   7   2        848.15        815.88        28.17 o                         
  -7   7   2       4030.40       4131.90        94.85 o                         
  -6   7   2       2242.82       2349.78        58.00 o                         
  -5   7   2         10.58         26.64        14.86 o                         
  -4   7   2        438.48        457.08        21.93 o                         
  -3   7   2       1589.72       1622.99        48.09 o                         
  -2   7   2        393.95        458.05        30.91 o                         
  -1   7   2        485.66        565.92        28.24 o                         
   0   7   2        183.57        231.13        33.66 o                         
   1   7   2          9.12         24.79        27.93 o                         
   2   7   2        633.04        576.03        43.54 o                         
   3   7   2       7654.07       7744.12       160.40 o                         
   4   7   2       1171.25       1320.41        40.55 o                         
   5   7   2        995.45       1024.71        35.92 o                         
   6   7   2        459.25        415.51        32.98 o                         
   7   7   2       2360.10       2241.62        85.95 o                         
   8   7   2       4541.42       4838.30       185.91 o                         
   9   7   2       4189.69       4262.88       182.27 o                         
  10   7   2        705.16        568.17        71.61 o                         
  11   7   2         79.78         75.56        92.42 o                         
 -16   8   2         27.13        101.89       114.04 o                         
 -15   8   2         63.69         -1.05        45.06 o                         
 -14   8   2         11.55          8.51        53.78 o                         
 -13   8   2        136.32        152.75        26.50 o                         
 -12   8   2        365.41        326.45        25.22 o                         
 -11   8   2         29.24         10.63        17.91 o                         
 -10   8   2          2.78         14.93        20.62 o                         
  -9   8   2        119.99        113.37        38.66 o                         
  -8   8   2        176.24        177.46        19.54 o                         
  -7   8   2        452.97        492.14        24.38 o                         
  -6   8   2        658.96        701.43        26.33 o                         
  -5   8   2        979.08        974.62        30.06 o                         
  -4   8   2         33.24          5.70        25.99 o                         
  -3   8   2        468.67        494.42        31.37 o                         
  -2   8   2       2447.78       2271.56        64.57 o                         
  -1   8   2       8750.77       9424.72       206.17 o                         
   0   8   2       2255.03       2338.19        71.97 o                         
   1   8   2       1047.13       1024.01        67.44 o                         
   2   8   2       1757.14       1616.19        50.22 o                         
   3   8   2       1256.32       1242.46        40.76 o                         
   4   8   2        410.43        378.13        22.24 o                         
   5   8   2         37.70         35.81        15.78 o                         
   6   8   2          0.25        -23.32        23.85 o                         
   7   8   2        901.47        913.97        59.53 o                         
   8   8   2       1822.01       1934.62       114.91 o                         
   9   8   2       1539.85       1726.05       104.31 o                         
  10   8   2        199.08        116.38       131.44 o                         
 -15   9   2        614.76        609.81       230.51 o                         
 -14   9   2        292.10        200.99        36.16 o                         
 -13   9   2         12.27         15.45        27.75 o                         
 -12   9   2        228.58        159.24        23.50 o                         
 -11   9   2          7.58          7.34        20.52 o                         
 -10   9   2       1246.17       1163.85        47.52 o                         
  -9   9   2         73.38         84.91        22.43 o                         
  -8   9   2        911.34        917.28        36.30 o                         
  -7   9   2       4185.42       4211.47       138.49 o                         
  -6   9   2       8181.63       8076.14       182.36 o                         
  -5   9   2       1720.95       1725.34        48.58 o                         
  -4   9   2          7.86         24.21        17.75 o                         
  -3   9   2       1550.47       1457.26        42.27 o                         
  -2   9   2       2418.28       2529.54        82.00 o                         
  -1   9   2       2010.63       1803.29        59.54 o                         
   0   9   2        274.72        163.11        42.33 o                         
   1   9   2         52.93         81.44        54.34 o                         
   2   9   2       1416.51       1342.67        48.98 o                         
   3   9   2         38.32         55.12        26.89 o                         
   4   9   2         49.56         49.67        25.89 o                         
   5   9   2       1413.36       1394.58        54.43 o                         
   6   9   2         26.76         61.26        43.21 o                         
   7   9   2          3.38         29.23        43.51 o                         
   8   9   2          2.75         72.25        45.39 o                         
   9   9   2        167.35        153.25        57.66 o                         
 -15  10   2        933.33        930.31       119.43 o                         
 -14  10   2        517.15        381.35        78.28 o                         
 -13  10   2         35.24         25.74        46.87 o                         
 -12  10   2         12.36        -10.94        19.81 o                         
 -11  10   2        137.71        103.27        21.96 o                         
 -10  10   2       2010.72       1972.45        83.13 o                         
  -9  10   2        227.28        206.43        22.78 o                         
  -8  10   2       2173.63       2330.09       104.09 o                         
  -7  10   2       2844.90       3096.88        79.17 o                         
  -6  10   2       6335.50       6653.94       158.04 o                         
  -5  10   2       8663.74       9045.78       215.05 o                         
  -4  10   2       2856.90       2755.21        79.42 o                         
  -3  10   2        426.07        366.27        24.22 o                         
  -2  10   2       7012.78       6879.19       204.31 o                         
  -1  10   2       6564.26       6555.73       216.10 o                         
   0  10   2       4150.23       4131.48       142.62 o                         
   1  10   2       1614.09       1526.62        81.17 o                         
   2  10   2       1045.86        944.78        43.33 o                         
   3  10   2        107.69         61.51        28.95 o                         
   4  10   2       1124.39       1038.17        44.36 o                         
   5  10   2        906.15        823.39        46.52 o                         
   6  10   2        509.77        532.84        58.28 o                         
   7  10   2        583.15        450.91        78.00 o                         
   8  10   2       1656.65       1811.44       128.99 o                         
 -15  11   2         87.93         17.12        58.54 o                         
 -14  11   2        259.64        340.20        68.62 o                         
 -13  11   2         21.72        -43.77        43.77 o                         
 -12  11   2        290.73        227.79        49.36 o                         
 -11  11   2        796.41        755.44        41.98 o                         
 -10  11   2       2818.84       3011.16       101.48 o                         
  -9  11   2       1890.73       2092.87        71.78 o                         
  -8  11   2       2175.22       2166.76        69.34 o                         
  -7  11   2          0.17          4.86        18.27 o                         
  -6  11   2         72.41        100.73        20.45 o                         
  -5  11   2         10.31         43.91        24.39 o                         
  -4  11   2         44.00         18.39        17.12 o                         
  -3  11   2       1801.38       1734.80        54.22 o                         
  -2  11   2       1984.49       1927.91        79.68 o                         
  -1  11   2       2291.26       2334.67        89.79 o                         
   0  11   2        394.31        386.15        30.02 o                         
   1  11   2        904.21        911.35        47.67 o                         
   2  11   2         12.98         28.75        17.32 o                         
   3  11   2         55.05         -6.66        27.95 o                         
   4  11   2          0.51          0.79        26.79 o                         
   5  11   2        224.29        190.45        37.58 o                         
   6  11   2         95.03         15.44        71.44 o                         
   7  11   2         99.37        -30.73        67.74 o                         
 -14  12   2        401.97        380.10        73.59 o                         
 -13  12   2        863.71        838.05       131.30 o                         
 -12  12   2         63.97         90.71        43.56 o                         
 -11  12   2         76.03         21.61        43.07 o                         
 -10  12   2        126.10         77.88        37.82 o                         
  -9  12   2        600.12        553.95        38.15 o                         
  -8  12   2        192.79        217.85        26.30 o                         
  -7  12   2        316.75        319.42        36.62 o                         
  -6  12   2          1.15         39.99        35.00 o                         
  -5  12   2       1132.19       1026.78        67.93 o                         
  -4  12   2       2870.34       3120.01       100.30 o                         
  -3  12   2        328.33        359.24        27.35 o                         
  -2  12   2        648.91        677.91        46.95 o                         
  -1  12   2          2.92         -6.75        24.27 o                         
   0  12   2        665.65        546.14        35.66 o                         
   1  12   2        183.12        187.55        32.70 o                         
   2  12   2        823.36        724.93        40.43 o                         
   3  12   2        181.63        249.42        42.73 o                         
   4  12   2          0.83         -3.03        29.93 o                         
   5  12   2        530.15        355.41        55.07 o                         
   6  12   2        425.55        435.49        82.66 o                         
 -14  13   2        506.11        498.98        81.18 o                         
 -13  13   2        365.73        395.70        94.02 o                         
 -12  13   2         71.09         46.98        80.42 o                         
 -11  13   2         89.53        102.70        47.19 o                         
 -10  13   2         39.59         28.86        28.08 o                         
  -9  13   2          1.77          0.01        26.61 o                         
  -8  13   2         76.73         85.76        25.08 o                         
  -7  13   2       1120.14       1086.54        49.47 o                         
  -6  13   2         74.83        102.58        24.66 o                         
  -5  13   2          4.76        -10.12        18.11 o                         
  -4  13   2         18.71         64.52        38.75 o                         
  -3  13   2        261.55        226.56        21.06 o                         
  -2  13   2          0.81         -8.69        12.31 o                         
  -1  13   2        233.52        255.65        27.25 o                         
   0  13   2       2041.60       2365.45        91.48 o                         
   1  13   2       2721.97       3192.85       132.35 o                         
   2  13   2       1768.88       1936.94        85.66 o                         
   3  13   2        151.72        248.68        38.84 o                         
   4  13   2        137.00        101.62        45.98 o                         
   5  13   2        676.72        745.69       129.78 o                         
 -13  14   2        300.69        327.22        76.90 o                         
 -12  14   2         37.30         69.72        64.75 o                         
 -11  14   2          2.85         40.04        85.05 o                         
 -10  14   2        108.93         81.75        48.95 o                         
  -9  14   2        190.25        186.34        38.88 o                         
  -8  14   2          3.24         42.37        28.63 o                         
  -7  14   2         38.29         35.63        29.18 o                         
  -6  14   2        156.24        198.57        25.12 o                         
  -5  14   2        144.32        136.85        19.32 o                         
  -4  14   2        293.56        284.40        48.16 o                         
  -3  14   2         24.84        -21.84        60.85 o                         
  -2  14   2        615.03        626.06        70.05 o                         
  -1  14   2        528.55        582.42        54.01 o                         
   0  14   2         10.63        166.30       131.92 o                         
   1  14   2        326.72        238.18        66.96 o                         
   2  14   2        141.30         96.12        49.79 o                         
   3  14   2          6.34         14.98       111.80 o                         
   4  14   2         12.43       -126.13       126.13 o                         
 -12  15   2        259.78        164.72       117.36 o                         
 -11  15   2        107.38        322.94        75.11 o                         
 -10  15   2          2.72        -10.08        70.14 o                         
  -9  15   2        793.04        695.23        80.18 o                         
  -8  15   2       1793.70       2071.42       195.51 o                         
  -7  15   2        800.40        884.64        69.07 o                         
  -6  15   2         89.84         47.57        51.39 o                         
  -5  15   2          7.52        -28.41        51.89 o                         
  -4  15   2          8.73         58.59        69.58 o                         
  -3  15   2        142.73        188.10        88.40 o                         
  -2  15   2       1405.34       1272.88       121.31 o                         
  -1  15   2       1425.39       1458.80       134.20 o                         
   0  15   2        531.86        521.24        87.80 o                         
   1  15   2        504.09        447.33        76.34 o                         
   2  15   2        572.81        602.21       100.20 o                         
 -11  16   2          0.68        -12.56       105.21 o                         
 -10  16   2        228.99        218.01       127.85 o                         
  -9  16   2       1017.35       1195.26       162.92 o                         
  -8  16   2       2690.43       3050.60       221.02 o                         
  -7  16   2        756.94        713.32        94.65 o                         
  -6  16   2        189.83        104.81        66.81 o                         
  -5  16   2         13.37         27.49        70.37 o                         
  -4  16   2         37.43        162.12        78.08 o                         
  -3  16   2         91.87        160.70       109.80 o                         
  -2  16   2         75.26        -51.10       141.93 o                         
  -1  16   2         31.42         83.71       107.55 o                         
   0  16   2        277.92        301.96        99.00 o                         
   1  16   2         39.99         41.70       132.41 o                         
  -9  17   2         68.67        192.61       140.14 o                         
  -8  17   2         93.50         45.01        84.91 o                         
  -7  17   2        160.23        148.41        89.74 o                         
  -6  17   2         81.52         72.07       210.07 o                         
  -5  17   2         37.93         19.08        71.59 o                         
  -4  17   2          6.52         -0.54       108.87 o                         
  -3  17   2          1.06        -77.09        77.09 o                         
  -2  17   2         10.50         -4.82        73.38 o                         
   1 -18   3         38.71        -81.28       113.65 o                         
   2 -18   3         50.66        -26.54        80.25 o                         
   3 -18   3          5.14        -93.49        93.49 o                         
   4 -18   3        418.51        570.39       146.32 o                         
   5 -18   3        136.21        150.12        85.05 o                         
   6 -18   3        466.81        478.24        85.19 o                         
   7 -18   3        158.24        189.43        74.83 o                         
   8 -18   3          5.85        -17.53        74.97 o                         
  -2 -17   3        229.42        291.60        94.90 o                         
  -1 -17   3        359.54        316.49        64.25 o                         
   0 -17   3          0.33         42.01       154.12 o                         
   1 -17   3        429.54        441.89        72.66 o                         
   2 -17   3        268.62        212.03        74.64 o                         
   3 -17   3         21.37         28.33        44.63 o                         
   4 -17   3        328.04        486.13        73.59 o                         
   5 -17   3         88.86         96.28        70.56 o                         
   6 -17   3        351.10        415.15        81.47 o                         
   7 -17   3        184.28        114.87        92.37 o                         
   8 -17   3         63.63       -876.60      3817.32 o                         
   9 -17   3         41.87          4.97       105.35 o                         
  10 -17   3        234.82        275.45       102.72 o                         
  -4 -16   3         65.18        -62.80       143.23 o                         
  -3 -16   3         49.94         68.12        65.57 o                         
  -2 -16   3         36.43        -34.08        61.66 o                         
  -1 -16   3          8.35         29.59        57.02 o                         
   0 -16   3        159.76        255.16        68.22 o                         
   1 -16   3         80.21        116.13        53.21 o                         
   2 -16   3        142.46         68.45        45.32 o                         
   3 -16   3        345.49        331.49        49.10 o                         
   4 -16   3        217.26        181.24        77.70 o                         
   5 -16   3        583.57        616.32        57.91 o                         
   6 -16   3        409.59        277.62        53.88 o                         
   7 -16   3        100.27         79.01        42.68 o                         
   8 -16   3        191.77        265.92        62.68 o                         
   9 -16   3        462.81        466.81        90.30 o                         
  10 -16   3         10.53         40.04        67.52 o                         
  11 -16   3        182.15        276.00        69.59 o                         
  -5 -15   3        129.68        253.91       111.21 o                         
  -4 -15   3          0.59        -23.48        97.82 o                         
  -3 -15   3         27.40        118.73       113.96 o                         
  -2 -15   3        141.75        173.58        61.56 o                         
  -1 -15   3        447.75        521.04        69.11 o                         
   0 -15   3        104.10        156.48        36.29 o                         
   1 -15   3        308.94        376.21        68.42 o                         
   2 -15   3        827.61        839.82        54.92 o                         
   3 -15   3       2481.41       2713.08       112.94 o                         
   4 -15   3       2708.55       2881.06       130.61 o                         
   5 -15   3       1178.29       1125.81        84.20 o                         
   6 -15   3        885.98        803.87        48.68 o                         
   7 -15   3        265.81        243.57        37.27 o                         
   8 -15   3         43.58         63.41        51.54 o                         
   9 -15   3        352.98        321.04        70.21 o                         
  10 -15   3          3.26         52.66        47.52 o                         
  11 -15   3        471.87        438.78        84.36 o                         
  -6 -14   3         29.93         -3.56        81.69 o                         
  -5 -14   3         15.73         -8.33        38.46 o                         
  -4 -14   3         54.76         18.00        45.50 o                         
  -3 -14   3        142.48         72.86        41.64 o                         
  -2 -14   3         71.03          5.29        33.47 o                         
  -1 -14   3        121.54        173.32        31.24 o                         
   0 -14   3         24.76         31.95        26.13 o                         
   1 -14   3          3.45          0.87        26.98 o                         
   2 -14   3        103.26         47.51        26.18 o                         
   3 -14   3         26.14         18.73        33.05 o                         
   4 -14   3       3629.13       3984.76       128.71 o                         
   5 -14   3       5194.51       5445.64       169.42 o                         
   6 -14   3       1183.79       1077.02        48.00 o                         
   7 -14   3         14.93        -15.70        25.98 o                         
   8 -14   3        160.70        110.07        30.12 o                         
   9 -14   3        171.39        205.54        36.74 o                         
  10 -14   3          6.63         28.39        36.15 o                         
  11 -14   3        137.30        198.09        46.66 o                         
  12 -14   3        151.89        180.73        84.22 o                         
  13 -14   3        205.38         27.20       130.75 o                         
  -8 -13   3         49.66        127.16       129.65 o                         
  -7 -13   3         15.33         74.92       146.90 o                         
  -6 -13   3          1.24        -16.10        42.85 o                         
  -5 -13   3          1.48          5.77        34.19 o                         
  -4 -13   3        346.05        341.59        48.59 o                         
  -3 -13   3        734.94        852.11        56.73 o                         
  -2 -13   3       1429.68       1557.89        65.71 o                         
  -1 -13   3       1655.21       1584.36        58.64 o                         
   0 -13   3         55.03         49.70        24.84 o                         
   1 -13   3         60.80         88.07        26.78 o                         
   2 -13   3        615.63        512.06        39.27 o                         
   3 -13   3        407.65        368.77        36.82 o                         
   4 -13   3        471.41        516.03        32.33 o                         
   5 -13   3         63.88         10.29        25.53 o                         
   6 -13   3        112.73        108.30        23.20 o                         
   7 -13   3         93.43        122.35        24.77 o                         
   8 -13   3         28.23         19.31        24.30 o                         
   9 -13   3        162.12        217.59        23.42 o                         
  10 -13   3        346.22        299.66        30.97 o                         
  11 -13   3        107.85         84.43        22.76 o                         
  12 -13   3          0.43        -27.06       100.93 o                         
  13 -13   3          0.22         22.09       115.29 o                         
  -9 -12   3        554.08        305.96       173.83 o                         
  -8 -12   3          1.60         39.59        57.08 o                         
  -7 -12   3         11.29         51.75        56.09 o                         
  -6 -12   3       1216.67       1117.07        61.94 o                         
  -5 -12   3       1354.85       1175.99        60.82 o                         
  -4 -12   3        136.78        119.41        26.04 o                         
  -3 -12   3        141.90         63.05        33.84 o                         
  -2 -12   3       2195.30       2127.74        83.27 o                         
  -1 -12   3       2555.71       2696.00        80.74 o                         
   0 -12   3       1443.86       1432.94        48.57 o                         
   1 -12   3        149.40        135.77        21.65 o                         
   2 -12   3        883.30        678.04        73.22 o                         
   3 -12   3        958.81        670.21        40.23 o                         
   4 -12   3       3654.94       3437.30       100.02 o                         
   5 -12   3       1930.72       1918.99        59.24 o                         
   6 -12   3        244.52        143.51        24.16 o                         
   7 -12   3         53.69         98.48        20.96 o                         
   8 -12   3       1056.68       1132.71        40.40 o                         
   9 -12   3         11.54         22.32        19.18 o                         
  10 -12   3        136.03        155.68        33.90 o                         
  11 -12   3        413.22        430.57        23.53 o                         
  12 -12   3         97.50        186.12        97.89 o                         
  13 -12   3         79.03         46.39       117.22 o                         
  14 -12   3        152.44          9.80        87.81 o                         
  -9 -11   3        969.97       1082.23       128.88 o                         
  -8 -11   3        383.64        529.60        72.11 o                         
  -7 -11   3         30.11         50.86        31.08 o                         
  -6 -11   3       1176.51       1321.23        60.04 o                         
  -5 -11   3        707.50        681.58        37.61 o                         
  -4 -11   3        260.46        226.44        24.58 o                         
  -3 -11   3        984.25        850.91        45.27 o                         
  -2 -11   3        723.44        642.68        38.63 o                         
  -1 -11   3        483.03        536.33        32.03 o                         
   0 -11   3          8.37         13.86        23.33 o                         
   1 -11   3          6.94        -21.96        21.96 o                         
   2 -11   3       1118.22       1161.18        53.22 o                         
   3 -11   3       4626.84       4990.43       134.67 o                         
   4 -11   3       3043.60       3081.93        80.63 o                         
   5 -11   3         16.56         71.48        29.97 o                         
   6 -11   3        255.20        156.16        17.41 o                         
   7 -11   3        200.32        151.12        18.97 o                         
   8 -11   3       1359.44       1272.02        45.86 o                         
   9 -11   3       1231.35       1088.95        63.05 o                         
  10 -11   3       1788.77       1655.58        58.21 o                         
  11 -11   3        781.42        591.49        95.27 o                         
  12 -11   3        800.81        983.19       124.40 o                         
  13 -11   3        511.62        370.30        99.82 o                         
  14 -11   3        158.82         29.13       121.64 o                         
 -10 -10   3         60.42        110.38        80.16 o                         
  -9 -10   3         28.05        -64.53        64.53 o                         
  -8 -10   3          8.71         -1.73        43.52 o                         
  -7 -10   3        352.21        209.83        28.59 o                         
  -6 -10   3          5.47        -20.39        36.23 o                         
  -5 -10   3       4490.89       4627.53       123.25 o                         
  -4 -10   3        662.17        698.93        33.80 o                         
  -3 -10   3       1316.50       1284.36        43.30 o                         
  -2 -10   3       3280.40       3243.72        94.83 o                         
  -1 -10   3       1110.40       1082.58        37.19 o                         
   0 -10   3       2608.24       2891.04        74.82 o                         
   1 -10   3        902.67        939.41        35.87 o                         
   2 -10   3        782.22        783.34        41.67 o                         
   3 -10   3         57.41          8.59        22.47 o                         
   4 -10   3       1520.30       1651.39        50.61 o                         
   5 -10   3       6313.89       6426.75       137.31 o                         
   6 -10   3       3915.97       3902.62       110.47 o                         
   7 -10   3         90.68         86.16        18.57 o                         
   8 -10   3         77.84         65.55        27.25 o                         
   9 -10   3          1.45         16.61        17.71 o                         
  10 -10   3        145.00        164.26         8.49 o                         
  11 -10   3       1491.94       1245.52       136.55 o                         
  12 -10   3          0.19          0.00        56.06 o                         
  13 -10   3        270.44        138.62       107.00 o                         
  14 -10   3        406.01        479.47        73.05 o                         
 -11  -9   3        378.82        468.34        87.51 o                         
 -10  -9   3         27.17         52.63        41.99 o                         
  -9  -9   3          1.10         -9.95        42.08 o                         
  -8  -9   3         17.01         58.79        64.85 o                         
  -7  -9   3       1023.50        872.10        49.33 o                         
  -6  -9   3        559.69        517.07        30.65 o                         
  -5  -9   3       7199.90       7252.67       194.88 o                         
  -4  -9   3       2579.39       2560.53        60.46 o                         
  -3  -9   3       2252.54       2069.88        62.93 o                         
  -2  -9   3       8534.04       8363.38       188.92 o                         
  -1  -9   3       5575.59       5559.60       111.11 o                         
   0  -9   3         82.54         85.73        21.20 o                         
   1  -9   3        351.25        320.77        28.17 o                         
   2  -9   3          8.03         -9.18        29.11 o                         
   3  -9   3          3.81         -7.20        17.61 o                         
   4  -9   3        879.87        952.48        28.19 o                         
   5  -9   3       1550.75       1534.83        35.28 o                         
   6  -9   3       5977.09       6614.91       122.98 o                         
   7  -9   3       2353.41       2414.26        92.73 o                         
   8  -9   3         63.69         85.03        19.04 o                         
   9  -9   3       1140.85       1145.09        30.50 o                         
  10  -9   3       6971.20       7768.56       327.44 o                         
  11  -9   3       3945.08       3957.15       220.01 o                         
  12  -9   3       1176.96       1169.58       141.11 o                         
  13  -9   3        183.29        104.52        70.41 o                         
  14  -9   3          0.67         -6.71        68.83 o                         
 -12  -8   3         46.20        116.51        89.27 o                         
 -11  -8   3        169.58        201.70        68.73 o                         
 -10  -8   3        379.92        316.97        55.06 o                         
  -9  -8   3        453.73        396.43        46.66 o                         
  -8  -8   3        521.79        475.58        45.07 o                         
  -7  -8   3        277.90        246.11        36.26 o                         
  -6  -8   3        821.45        765.76        36.06 o                         
  -5  -8   3          5.08         -5.79        18.91 o                         
  -4  -8   3        695.36        698.43        29.75 o                         
  -3  -8   3         40.17         49.66        19.03 o                         
  -2  -8   3        437.61        357.64        52.36 o                         
  -1  -8   3       2245.47       2042.77        44.61 o                         
   0  -8   3        358.00        389.63        19.39 o                         
   1  -8   3       9894.35      10556.76       203.35 o                         
   2  -8   3       6387.20       6981.72       129.94 o                         
   3  -8   3       2579.02       2363.22        47.09 o                         
   4  -8   3       7816.06       7924.10       135.50 o                         
   5  -8   3       7939.31       8151.46       141.43 o                         
   6  -8   3       1745.52       1535.23        39.66 o                         
   7  -8   3        142.91        159.56        20.45 o                         
   8  -8   3        220.27        229.70        17.33 o                         
   9  -8   3       4878.51       5928.53       237.55 o                         
  10  -8   3       2443.78       2632.57       126.40 o                         
  11  -8   3       3617.07       4254.73       229.12 o                         
  12  -8   3        428.92        267.30       102.03 o                         
  13  -8   3          9.84         16.75        58.47 o                         
  14  -8   3          1.89         10.43        71.73 o                         
  15  -8   3         29.43        -38.05        86.43 o                         
 -12  -7   3        251.18        249.51        66.16 o                         
 -11  -7   3        371.06        399.32        49.52 o                         
 -10  -7   3         41.35         45.74        59.44 o                         
  -9  -7   3       1315.66       1298.37        67.07 o                         
  -8  -7   3        645.37        707.23        56.23 o                         
  -7  -7   3         71.72         48.02        29.61 o                         
  -6  -7   3       3502.28       3334.19        78.99 o                         
  -5  -7   3       5214.83       5096.23       111.18 o                         
  -4  -7   3      12663.23      13013.29       236.56 o                         
  -3  -7   3       9629.90       9478.18       169.81 o                         
  -2  -7   3       8935.37       9028.65       150.07 o                         
  -1  -7   3        249.58        224.51        20.49 o                         
   0  -7   3        785.96        757.28        23.08 o                         
   1  -7   3         70.21        173.09        26.89 o                         
   2  -7   3       1297.29       1553.67        33.10 o                         
   3  -7   3         28.60         33.46        16.22 o                         
   4  -7   3       4258.82       4164.21        70.76 o                         
   5  -7   3        792.45        797.95        22.43 o                         
   6  -7   3        695.91        689.46        26.75 o                         
   7  -7   3        544.28        556.48        17.84 o                         
   8  -7   3       2099.81       2121.94        90.99 o                         
   9  -7   3       1007.17        981.87        84.36 o                         
  10  -7   3         98.74        185.14        73.66 o                         
  11  -7   3        235.37        284.94        64.16 o                         
  12  -7   3        418.81        304.67        62.60 o                         
  13  -7   3        160.67        297.00        62.06 o                         
  14  -7   3        639.03        514.81       150.98 o                         
  15  -7   3        224.12          7.32       116.53 o                         
 -13  -6   3        718.38        909.19       105.89 o                         
 -12  -6   3        888.44        969.58        89.45 o                         
 -11  -6   3       1450.02       1704.67        90.03 o                         
 -10  -6   3         61.69         72.87        34.65 o                         
  -9  -6   3        206.03        208.67        37.44 o                         
  -8  -6   3       2685.93       2728.54        87.68 o                         
  -7  -6   3       1064.20       1078.63        49.67 o                         
  -6  -6   3       4543.37       4674.49        91.02 o                         
  -5  -6   3       4364.25       4288.18        78.84 o                         
  -4  -6   3      15719.25      16742.20       288.83 o                         
  -3  -6   3      25417.17      26425.27       398.29 o                         
  -2  -6   3      24304.33      25839.58       399.24 o                         
  -1  -6   3        987.44        987.12        32.39 o                         
   0  -6   3       6648.67       6393.49        98.62 o                         
   1  -6   3       3670.19       3243.34        59.46 o                         
   2  -6   3       5689.78       6103.64       110.99 o                         
   3  -6   3       3502.12       4085.70        72.10 o                         
   4  -6   3       1503.29       1336.18        30.05 o                         
   5  -6   3        180.93        125.86         9.12 o                         
   6  -6   3       1254.52       1260.74        26.07 o                         
   7  -6   3        122.94        171.99        62.55 o                         
   8  -6   3        492.85        582.22        54.17 o                         
   9  -6   3          4.63         23.71        48.61 o                         
  10  -6   3       1231.71       1353.52       160.57 o                         
  11  -6   3        404.02        306.26       162.64 o                         
  12  -6   3        878.70        930.68        67.74 o                         
  13  -6   3        703.84        887.52       115.84 o                         
  14  -6   3        569.96        643.89       195.44 o                         
  15  -6   3         82.18        177.28       162.64 o                         
 -13  -5   3        216.37        129.30        52.82 o                         
 -12  -5   3        174.77        142.41        37.70 o                         
 -11  -5   3        569.57        563.44        66.48 o                         
 -10  -5   3         22.73         34.91        21.72 o                         
  -9  -5   3       1194.58       1154.74        44.72 o                         
  -8  -5   3       1778.71       1687.45        44.34 o                         
  -7  -5   3       2784.85       2818.34        60.66 o                         
  -6  -5   3       1045.70       1135.53        31.18 o                         
  -5  -5   3         78.51        104.61        15.14 o                         
  -4  -5   3         37.18         44.30        10.85 o                         
  -3  -5   3         11.51         58.34        11.98 o                         
  -2  -5   3          7.35         -8.24        10.27 o                         
  -1  -5   3       8551.62       8339.29       124.42 o                         
   0  -5   3       4184.20       4673.01        81.31 o                         
   1  -5   3        270.36        155.93        11.62 o                         
   2  -5   3       1106.67        865.60        23.26 o                         
   3  -5   3       3611.20       4253.62        92.37 o                         
   4  -5   3       1514.45       1537.14        37.69 o                         
   5  -5   3        385.18        389.20        33.43 o                         
   6  -5   3        410.04        435.75        39.94 o                         
   7  -5   3       1075.07       1072.76       127.44 o                         
   8  -5   3         91.36         74.53        34.03 o                         
   9  -5   3       2029.59       2107.57       103.14 o                         
  10  -5   3        256.83        178.02        45.15 o                         
  11  -5   3         96.08         73.58        35.15 o                         
  12  -5   3       1010.18       1125.79        72.28 o                         
  13  -5   3        202.91        197.65        50.57 o                         
  14  -5   3         27.77        -75.39        80.22 o                         
  15  -5   3         19.24        162.78       116.67 o                         
 -14  -4   3        140.74        259.20        86.71 o                         
 -13  -4   3          5.59        -64.84        81.25 o                         
 -12  -4   3        461.90        351.24        37.57 o                         
 -11  -4   3       2984.60       2800.24        92.34 o                         
 -10  -4   3        790.15        760.49        37.78 o                         
  -9  -4   3          9.88          4.05        23.54 o                         
  -8  -4   3        853.68        800.15        30.75 o                         
  -7  -4   3       1451.67       1575.99        39.30 o                         
  -6  -4   3        583.56        748.70        25.14 o                         
  -5  -4   3       1222.87       1337.20        29.47 o                         
  -4  -4   3        235.62        156.33        11.45 o                         
  -3  -4   3       4369.67       5094.56        79.87 o                         
  -2  -4   3       4705.77       4600.60        74.16 o                         
  -1  -4   3      17393.32      18739.22       298.48 o                         
   0  -4   3       6689.76       6162.66       101.20 o                         
   1  -4   3        674.02        668.89        18.00 o                         
   2  -4   3         47.38         -0.39         9.70 o                         
   3  -4   3       7312.23       7365.41       194.14 o                         
   4  -4   3      33653.03      34282.95      1060.16 o                         
   5  -4   3      15815.79      16611.98       477.19 o                         
   6  -4   3        197.83        275.12        30.23 o                         
   7  -4   3       3335.41       3287.77       124.36 o                         
   8  -4   3        784.64        752.48        31.69 o                         
   9  -4   3       3645.76       3400.80        70.20 o                         
  10  -4   3        480.46        407.82        21.94 o                         
  11  -4   3       2260.08       2068.77        64.87 o                         
  12  -4   3       3654.17       3686.71       110.53 o                         
  13  -4   3       3130.62       3246.62       113.77 o                         
  14  -4   3        807.59        642.16       172.72 o                         
 -14  -3   3         62.86         65.08       111.90 o                         
 -13  -3   3        210.82        332.06        52.71 o                         
 -12  -3   3        273.67        333.36        46.27 o                         
 -11  -3   3       1575.36       1421.70        45.67 o                         
 -10  -3   3        103.17        103.11        21.56 o                         
  -9  -3   3         99.61        116.85        18.39 o                         
  -8  -3   3        360.42        371.23        20.88 o                         
  -7  -3   3        313.08        328.23        22.28 o                         
  -6  -3   3      12713.73      13165.40       211.93 o                         
  -5  -3   3      12797.23      14236.28       240.77 o                         
  -4  -3   3       5182.54       5747.46        89.88 o                         
  -3  -3   3       5294.66       4998.25        81.47 o                         
  -2  -3   3      10101.26      10440.35       172.03 o                         
  -1  -3   3      10249.38      11945.64       199.82 o                         
   0  -3   3      19733.22      19068.70       289.71 o                         
   1  -3   3       6504.82       6041.68       101.71 o                         
   2  -3   3      79178.21      74872.00      1408.62 o                         
   3  -3   3      38770.34      41011.94      1304.64 o                         
   4  -3   3      40605.57      42545.84      1045.81 o                         
   5  -3   3      10306.50       9888.43       247.16 o                         
   6  -3   3         80.70         55.27        10.38 o                         
   7  -3   3       4211.11       3984.83        72.33 o                         
   8  -3   3       3004.25       2945.00        61.13 o                         
   9  -3   3        662.84        614.09        19.03 o                         
  10  -3   3       4694.75       4760.10       105.22 o                         
  11  -3   3         63.03         93.82        24.27 o                         
  12  -3   3       2136.83       2124.98        65.08 o                         
  13  -3   3       2587.89       2577.06       108.89 o                         
  14  -3   3        464.38        440.44       121.64 o                         
 -15  -2   3         42.59        123.67        88.51 o                         
 -14  -2   3         50.69         52.49        59.12 o                         
 -13  -2   3        941.47        833.24        60.04 o                         
 -12  -2   3       2699.43       2703.09        79.41 o                         
 -11  -2   3       4064.58       4230.14       103.07 o                         
 -10  -2   3       3601.30       3821.53        89.32 o                         
  -9  -2   3        820.99        822.23        29.28 o                         
  -8  -2   3         46.45         83.06        16.17 o                         
  -7  -2   3         10.04         10.67        14.01 o                         
  -6  -2   3       3770.91       3907.92        71.29 o                         
  -5  -2   3       2218.80       2630.43        46.32 o                         
  -4  -2   3        383.73        533.69        17.40 o                         
  -3  -2   3       7732.32       7806.60       126.92 o                         
  -2  -2   3      25737.44      26782.64       466.89 o                         
  -1  -2   3       4611.07       6438.48       132.57 o                         
   0  -2   3      15308.19      13107.40       245.45 o                         
   1  -2   3       9310.79       9581.29       164.02 o                         
   2  -2   3      12047.25      12750.12       236.36 o                         
   3  -2   3       6409.69       6323.31       119.47 o                         
   4  -2   3       1654.59       2001.43        40.55 o                         
   5  -2   3        769.10        857.63        19.75 o                         
   6  -2   3        323.97        337.04        26.74 o                         
   7  -2   3       1395.69       1338.15        30.67 o                         
   8  -2   3       3491.83       3679.97        76.43 o                         
   9  -2   3       1046.14       1080.33        35.86 o                         
  10  -2   3        857.17        759.17        93.85 o                         
  11  -2   3         29.39         57.22        21.31 o                         
  12  -2   3          8.77         20.48        27.75 o                         
  13  -2   3        554.47        482.47        43.31 o                         
  14  -2   3         11.39          8.82        71.04 o                         
 -15  -1   3        165.39        197.75        79.02 o                         
 -14  -1   3         32.72        -56.22        56.22 o                         
 -13  -1   3       3085.94       3584.96       109.37 o                         
 -12  -1   3       7551.93       8376.79       225.03 o                         
 -11  -1   3       7788.61       8189.62       189.17 o                         
 -10  -1   3      10150.05      10613.10       212.99 o                         
  -9  -1   3       8199.41       8773.01       176.44 o                         
  -8  -1   3        413.34        410.83        23.36 o                         
  -7  -1   3       2154.68       1969.98        47.47 o                         
  -6  -1   3       6956.60       7160.56       122.27 o                         
  -5  -1   3       5244.71       6021.82       110.19 o                         
  -4  -1   3       3202.95       2550.31        48.37 o                         
  -3  -1   3         47.56        125.43        27.29 o                         
  -2  -1   3      12360.87      12738.79       270.03 o                         
  -1  -1   3       5969.50       5991.60       125.01 o                         
   0  -1   3         43.72         45.66        21.68 o                         
   1  -1   3         50.20         97.39        15.92 o                         
   2  -1   3       2851.54       3068.99        55.51 o                         
   3  -1   3        646.29        909.54        20.87 o                         
   4  -1   3      11493.92      12547.87       224.78 o                         
   5  -1   3       4508.07       4580.92        80.05 o                         
   6  -1   3         45.35        132.66        14.16 o                         
   7  -1   3        328.15        327.20        17.31 o                         
   8  -1   3         84.99         83.78        12.14 o                         
   9  -1   3        276.77        236.98        20.01 o                         
  10  -1   3        649.63        634.26        40.67 o                         
  11  -1   3        686.58        732.58        27.34 o                         
  12  -1   3        108.64         97.91        29.95 o                         
  13  -1   3        125.60         97.57        38.52 o                         
  14  -1   3         21.90         67.41        80.22 o                         
 -15   0   3        146.44        222.53       193.57 o                         
 -14   0   3        535.93        683.71        76.31 o                         
 -13   0   3         94.20         93.35        28.28 o                         
 -12   0   3         48.83         55.75        23.88 o                         
 -11   0   3       1252.54       1197.13        42.32 o                         
 -10   0   3       1070.60        925.80        36.34 o                         
  -9   0   3        165.23        190.77        18.40 o                         
  -8   0   3          6.40         21.60        19.39 o                         
  -7   0   3       7818.94       7510.20       132.18 o                         
  -6   0   3      25785.17      25415.84       431.94 o                         
  -5   0   3       8444.14       8227.83       159.12 o                         
  -4   0   3         51.68        -10.99        10.99 o                         
  -3   0   3        226.05        191.12        23.92 o                         
  -2   0   3       2374.36       3428.65        75.08 o                         
  -1   0   3        643.50        359.00        20.80 o                         
   0   0   3       1522.78       1175.96        26.14 o                         
   1   0   3        171.39        162.78        20.08 o                         
   2   0   3          0.58         38.58         6.90 o                         
   3   0   3        240.51        255.26        12.25 o                         
   4   0   3       2157.47       2246.73        40.26 o                         
   5   0   3        249.76        299.59        13.39 o                         
   6   0   3        120.62         64.68        11.45 o                         
   7   0   3         20.56         47.28        18.07 o                         
   8   0   3        345.84        412.69        50.48 o                         
   9   0   3        413.27        457.66        21.66 o                         
  10   0   3        246.00        218.50        21.37 o                         
  11   0   3        252.52        321.06        25.07 o                         
  12   0   3          7.50         17.90        28.79 o                         
  13   0   3         22.39         88.64        56.64 o                         
  14   0   3        171.42        321.41        69.72 o                         
 -15   1   3         28.09        -20.15        44.88 o                         
 -14   1   3        179.83        138.10        41.08 o                         
 -13   1   3        560.69        641.65        43.05 o                         
 -12   1   3         24.08         60.75        25.02 o                         
 -11   1   3         33.37         28.41        31.52 o                         
 -10   1   3         54.73         81.39        27.60 o                         
  -9   1   3        596.71        714.91        29.54 o                         
  -8   1   3       1010.56       1206.60        33.23 o                         
  -7   1   3       1037.01       1179.32        30.46 o                         
  -6   1   3        196.86        241.52        17.84 o                         
  -5   1   3        973.83        734.23        21.81 o                         
  -4   1   3        100.23        167.88        13.82 o                         
  -3   1   3       1269.75       1869.28        40.61 o                         
  -2   1   3      11397.52      12596.04       290.55 o                         
  -1   1   3       7099.05       6719.93       419.35 o                         
   0   1   3       6584.58       6683.50       161.90 o                         
   1   1   3        289.46        507.22        16.65 o                         
   2   1   3        334.66        340.16        13.91 o                         
   3   1   3       9002.20       9820.36       179.85 o                         
   4   1   3       2882.53       3031.72        56.55 o                         
   5   1   3      10390.12      10752.78       183.24 o                         
   6   1   3       7353.21       7245.36       129.06 o                         
   7   1   3       2493.65       2588.53        55.08 o                         
   8   1   3         82.72         92.55        19.24 o                         
   9   1   3         43.31         77.79        20.19 o                         
  10   1   3         71.45         70.61        18.67 o                         
  11   1   3          0.68          7.51        20.20 o                         
  12   1   3          0.63        -35.73        35.73 o                         
  13   1   3        193.89         53.00       146.08 o                         
 -16   2   3         43.66        -13.11        68.24 o                         
 -15   2   3         48.08         43.35        60.44 o                         
 -14   2   3         41.22         71.17        42.08 o                         
 -13   2   3        106.19         69.81        29.32 o                         
 -12   2   3        647.29        579.68        30.53 o                         
 -11   2   3       3686.79       4096.57        99.00 o                         
 -10   2   3        345.02        331.65        23.42 o                         
  -9   2   3       2715.30       2872.45        64.03 o                         
  -8   2   3        557.82        591.57        24.70 o                         
  -7   2   3       9002.32       9071.94       158.37 o                         
  -6   2   3       3417.68       3076.34        58.16 o                         
  -5   2   3      10105.07      10105.33       170.64 o                         
  -4   2   3      31249.51      32333.04       598.63 o                         
  -3   2   3      47938.00      44082.94       994.00 o                         
  -2   2   3      85885.83      80859.76      1906.68 o                         
  -1   2   3       3653.99       3245.45        70.15 o                         
   0   2   3      18994.01      18139.71       460.50 o                         
   1   2   3      13705.77      13653.29       311.25 o                         
   2   2   3       3178.39       3314.67        59.37 o                         
   3   2   3         85.42         70.62        10.79 o                         
   4   2   3       1133.40       1220.93        31.05 o                         
   5   2   3       1169.41       1180.15        34.28 o                         
   6   2   3      12155.49      12946.29       261.22 o                         
   7   2   3       3107.92       3314.34        75.10 o                         
   8   2   3        348.94        379.13        24.11 o                         
   9   2   3       2291.46       2240.30        65.25 o                         
  10   2   3       1442.93       1470.04        71.73 o                         
  11   2   3        318.20        277.10        39.52 o                         
  12   2   3        134.90        117.67        58.76 o                         
  13   2   3          0.40         85.99        74.40 o                         
 -16   3   3         32.59         31.98        47.89 o                         
 -15   3   3        108.05        -12.40        54.05 o                         
 -14   3   3        155.84        157.03        33.64 o                         
 -13   3   3        272.04        293.53        29.59 o                         
 -12   3   3        252.38        217.93        25.45 o                         
 -11   3   3        316.06        350.07        45.73 o                         
 -10   3   3       1068.08       1047.90        35.36 o                         
  -9   3   3         39.45          9.01        14.68 o                         
  -8   3   3        419.36        423.24        20.17 o                         
  -7   3   3        337.16        242.04        17.73 o                         
  -6   3   3       4197.95       4247.08        82.35 o                         
  -5   3   3       2248.52       2477.15        51.15 o                         
  -4   3   3      16830.57      18801.18       383.46 o                         
  -3   3   3      15960.01      16807.83       375.95 o                         
  -2   3   3       2542.42       2241.84        51.08 o                         
  -1   3   3      28221.80      27488.94       622.84 o                         
   0   3   3        318.61        524.91        36.21 o                         
   1   3   3      15660.21      13688.23       271.19 o                         
   2   3   3      38724.20      39118.37       769.41 o                         
   3   3   3       5880.25       5586.12        94.15 o                         
   4   3   3        238.04        177.52        16.05 o                         
   5   3   3       2976.05       3180.86        67.61 o                         
   6   3   3       3083.58       3412.70        79.89 o                         
   7   3   3        820.54        854.57        33.53 o                         
   8   3   3         31.77         28.08        23.13 o                         
   9   3   3       1093.52       1164.56        63.12 o                         
  10   3   3        732.73        763.27        49.69 o                         
  11   3   3        100.74         95.96        40.38 o                         
  12   3   3        380.32        373.20       156.64 o                         
 -16   4   3         10.81         75.39       145.94 o                         
 -15   4   3         72.17        -37.36        43.59 o                         
 -14   4   3          7.28         10.44        35.03 o                         
 -13   4   3         98.78         85.67        24.65 o                         
 -12   4   3        260.69        224.97        27.17 o                         
 -11   4   3        112.56        100.88        21.08 o                         
 -10   4   3       2225.30       2217.70        75.31 o                         
  -9   4   3       4273.56       4323.01        88.39 o                         
  -8   4   3        282.67        272.02        20.93 o                         
  -7   4   3       1213.66       1112.23        30.79 o                         
  -6   4   3       6514.36       6371.69       118.05 o                         
  -5   4   3      25868.22      26864.63       477.89 o                         
  -4   4   3       6101.54       6119.81       124.00 o                         
  -3   4   3        427.10        564.39        29.57 o                         
  -2   4   3       1214.38       1361.33        41.25 o                         
  -1   4   3       8864.13       9469.49       203.09 o                         
   0   4   3         31.05         21.72        19.86 o                         
   1   4   3       2602.16       2803.60        57.83 o                         
   2   4   3       3982.26       4393.28        94.17 o                         
   3   4   3        861.39        783.16        26.16 o                         
   4   4   3         43.86          7.47        17.81 o                         
   5   4   3        396.40        352.52        28.08 o                         
   6   4   3         80.88        104.03        28.05 o                         
   7   4   3        127.28        191.62        30.25 o                         
   8   4   3        224.42        240.70        28.73 o                         
   9   4   3          8.64          4.29        27.76 o                         
  10   4   3         39.53         78.27        38.72 o                         
  11   4   3         75.89         25.86        66.04 o                         
  12   4   3        221.20        429.21        81.98 o                         
 -16   5   3         50.20          8.56        60.89 o                         
 -15   5   3        127.07        165.44        38.26 o                         
 -14   5   3       2297.46       2483.33       114.20 o                         
 -13   5   3       4868.67       5556.84       175.43 o                         
 -12   5   3       6559.49       7299.98       193.38 o                         
 -11   5   3       2027.57       2046.48        57.58 o                         
 -10   5   3        489.26        463.99        31.76 o                         
  -9   5   3        674.69        649.95        28.18 o                         
  -8   5   3       1449.64       1411.85        48.40 o                         
  -7   5   3        112.60         15.61        15.69 o                         
  -6   5   3         44.09         47.38        13.85 o                         
  -5   5   3        474.91        354.20        19.86 o                         
  -4   5   3        565.11        502.30        39.07 o                         
  -3   5   3         10.25         11.60        29.06 o                         
  -2   5   3        205.65        131.13        20.14 o                         
  -1   5   3          4.31         54.91        39.38 o                         
   0   5   3       3291.16       3438.64        76.60 o                         
   1   5   3         17.95         55.68        25.38 o                         
   2   5   3       4556.47       4802.32       106.28 o                         
   3   5   3        355.91        433.34        20.57 o                         
   4   5   3        514.45        395.13        15.35 o                         
   5   5   3        363.21        313.37        27.60 o                         
   6   5   3       4490.46       4557.81       114.52 o                         
   7   5   3       1721.24       1585.89        54.47 o                         
   8   5   3        200.39        233.44        34.77 o                         
   9   5   3       1036.23        889.46        54.96 o                         
  10   5   3       1317.52       1365.97        89.60 o                         
  11   5   3         14.74        -24.73        52.30 o                         
 -16   6   3         14.97        -28.77        70.62 o                         
 -15   6   3          9.56          9.08       105.90 o                         
 -14   6   3        701.10        781.80        83.32 o                         
 -13   6   3        612.78        633.44        42.19 o                         
 -12   6   3       2699.61       2721.27        91.69 o                         
 -11   6   3        677.14        714.76        29.06 o                         
 -10   6   3        108.09         87.59        19.84 o                         
  -9   6   3         13.48         19.52        13.71 o                         
  -8   6   3        189.63        154.07        20.16 o                         
  -7   6   3       1553.49       1523.32        41.90 o                         
  -6   6   3         56.26         73.23        26.82 o                         
  -5   6   3       1382.13       1260.68        34.23 o                         
  -4   6   3        490.00        460.37        22.80 o                         
  -3   6   3       3175.65       3095.23        81.91 o                         
  -2   6   3        976.98       1156.94        40.11 o                         
  -1   6   3          9.70         60.29        27.03 o                         
   0   6   3         46.65        163.97        20.23 o                         
   1   6   3        375.85        447.08        28.49 o                         
   2   6   3         79.24         52.51        24.77 o                         
   3   6   3        574.17        550.11        22.50 o                         
   4   6   3       1360.47       1376.30        42.95 o                         
   5   6   3        154.74        134.79        23.80 o                         
   6   6   3        121.83        105.75        26.24 o                         
   7   6   3       1913.56       1988.31        73.27 o                         
   8   6   3       1809.88       1875.78        90.40 o                         
   9   6   3       2455.78       2655.22       113.25 o                         
  10   6   3       2431.94       2360.04       148.89 o                         
  11   6   3         39.22        127.18        73.47 o                         
 -16   7   3         90.73         96.04        63.37 o                         
 -15   7   3         58.05         30.72        55.14 o                         
 -14   7   3        480.75        561.90        71.29 o                         
 -13   7   3       2098.21       2158.32        83.61 o                         
 -12   7   3          8.92         66.44        21.13 o                         
 -11   7   3       1451.58       1418.37        67.32 o                         
 -10   7   3       4182.39       4402.46       109.19 o                         
  -9   7   3       1102.27       1108.40        53.56 o                         
  -8   7   3        249.00        332.51        20.63 o                         
  -7   7   3       3635.71       3595.81        85.06 o                         
  -6   7   3       1907.31       1749.35        48.84 o                         
  -5   7   3       3697.18       3681.68        77.57 o                         
  -4   7   3        536.47        513.19        26.91 o                         
  -3   7   3       3433.01       3279.00        86.50 o                         
  -2   7   3       1951.68       1637.46        51.60 o                         
  -1   7   3          5.31         -1.73        22.40 o                         
   0   7   3        600.60        675.92        54.77 o                         
   1   7   3         77.27        112.69        38.07 o                         
   2   7   3       3132.62       3211.85        87.17 o                         
   3   7   3      10617.82      10762.62       238.02 o                         
   4   7   3       1762.44       1664.45        45.85 o                         
   5   7   3        585.31        551.81        43.85 o                         
   6   7   3         21.60          3.81        42.63 o                         
   7   7   3          1.82         42.79        39.35 o                         
   8   7   3         27.97         35.57        33.48 o                         
   9   7   3          2.40         -6.16        60.22 o                         
  10   7   3        335.10        319.67        58.19 o                         
 -16   8   3        316.17        323.69        64.06 o                         
 -15   8   3        184.91        202.53        61.39 o                         
 -14   8   3          0.32        -37.08        37.08 o                         
 -13   8   3        555.17        484.42        34.06 o                         
 -12   8   3        173.95        190.80        21.26 o                         
 -11   8   3         36.12         13.72        19.44 o                         
 -10   8   3       1773.57       1787.77        70.70 o                         
  -9   8   3        128.10        140.10        24.33 o                         
  -8   8   3       2078.12       1962.63        76.05 o                         
  -7   8   3      14004.65      15023.38       331.70 o                         
  -6   8   3       5419.07       5568.21       124.07 o                         
  -5   8   3       4806.08       4609.06       102.46 o                         
  -4   8   3       3691.70       3214.89        85.65 o                         
  -3   8   3         10.07         25.11        23.31 o                         
  -2   8   3       8442.62       8715.81       200.96 o                         
  -1   8   3       5303.39       5354.99       136.52 o                         
   0   8   3       2142.35       2133.04        67.56 o                         
   1   8   3          3.59          2.98        29.00 o                         
   2   8   3       2299.77       2608.64        77.14 o                         
   3   8   3       7294.72       7387.60       180.44 o                         
   4   8   3       1319.77       1300.40        44.76 o                         
   5   8   3         19.75         35.05        17.24 o                         
   6   8   3          4.78         32.31        35.80 o                         
   7   8   3        414.90        376.51        49.34 o                         
   8   8   3       1580.83       1504.45        92.10 o                         
   9   8   3        304.21        322.82        61.29 o                         
 -15   9   3          4.75        -63.37        63.37 o                         
 -14   9   3         99.47         92.60        52.83 o                         
 -13   9   3        109.88        106.38        38.76 o                         
 -12   9   3       1270.02       1133.76        49.50 o                         
 -11   9   3          6.39        -21.32        21.32 o                         
 -10   9   3        246.57        261.36        23.26 o                         
  -9   9   3          2.78        -11.07        17.79 o                         
  -8   9   3        830.18        727.04        35.12 o                         
  -7   9   3       1238.67       1199.42        46.06 o                         
  -6   9   3       1898.84       2087.55        72.07 o                         
  -5   9   3       3316.10       3420.16        79.89 o                         
  -4   9   3       7675.72       7683.88       182.60 o                         
  -3   9   3        611.88        528.42        36.00 o                         
  -2   9   3       1941.61       1979.53        66.08 o                         
  -1   9   3       1825.06       1657.63        66.00 o                         
   0   9   3        671.29        679.55        48.60 o                         
   1   9   3        422.28        446.80        43.59 o                         
   2   9   3         56.05         47.40        24.86 o                         
   3   9   3         12.78         37.84        15.12 o                         
   4   9   3         14.84        -18.70        24.21 o                         
   5   9   3         95.14         82.41        20.42 o                         
   6   9   3        707.19        652.97        48.62 o                         
   7   9   3        560.54        666.32        54.79 o                         
   8   9   3        706.72        785.55        84.61 o                         
   9   9   3         81.20        110.74        67.92 o                         
 -15  10   3        322.71        226.85        68.34 o                         
 -14  10   3         10.06         36.73        61.30 o                         
 -13  10   3         44.81         56.84        48.00 o                         
 -12  10   3        976.10        960.61        48.13 o                         
 -11  10   3        351.92        316.58        33.20 o                         
 -10  10   3        213.84        215.76        28.60 o                         
  -9  10   3          0.32         -1.78        18.65 o                         
  -8  10   3       1824.69       1671.81        59.44 o                         
  -7  10   3         53.20         40.09        22.55 o                         
  -6  10   3       1939.10       1894.70        61.52 o                         
  -5  10   3         67.47         80.95        22.04 o                         
  -4  10   3        666.18        698.37        32.45 o                         
  -3  10   3        709.12        680.01        68.39 o                         
  -2  10   3          9.61         17.88        29.03 o                         
  -1  10   3       1421.37       1388.40        63.61 o                         
   0  10   3        993.38        974.49        50.64 o                         
   1  10   3        540.40        466.38        40.72 o                         
   2  10   3        263.83        277.36        30.88 o                         
   3  10   3        223.42        135.14        36.71 o                         
   4  10   3       1357.49       1310.48        55.91 o                         
   5  10   3         56.16         79.59        23.20 o                         
   6  10   3        491.28        571.15        58.57 o                         
   7  10   3          2.40         48.74        52.86 o                         
   8  10   3        157.14        106.54        57.35 o                         
 -15  11   3         91.14         46.39        68.34 o                         
 -14  11   3         72.95         83.39        66.27 o                         
 -13  11   3         40.63         72.80        45.25 o                         
 -12  11   3        435.92        333.10        80.06 o                         
 -11  11   3       1141.98       1224.66        52.62 o                         
 -10  11   3       1063.63       1093.04        51.38 o                         
  -9  11   3        284.50        210.42        28.40 o                         
  -8  11   3          3.45          9.47        21.39 o                         
  -7  11   3        872.07        831.10        38.58 o                         
  -6  11   3         17.34         13.07        19.68 o                         
  -5  11   3         17.48        -26.27        34.66 o                         
  -4  11   3         40.63         48.71        23.94 o                         
  -3  11   3         50.44         66.05        32.43 o                         
  -2  11   3        771.41        668.63        47.12 o                         
  -1  11   3       2016.63       2087.64        85.84 o                         
   0  11   3       1806.57       1851.96        93.74 o                         
   1  11   3       1575.57       1777.77        66.24 o                         
   2  11   3        403.46        425.07        39.06 o                         
   3  11   3       1011.28        837.64        60.57 o                         
   4  11   3        439.50        505.29        37.15 o                         
   5  11   3         83.50        114.91        69.07 o                         
   6  11   3        212.85        173.08        69.71 o                         
   7  11   3         42.77        -18.45        60.54 o                         
 -14  12   3          1.48        120.53        78.70 o                         
 -13  12   3          5.37        -44.46        66.83 o                         
 -12  12   3         35.17         88.97       142.35 o                         
 -11  12   3        138.34        119.73        36.54 o                         
 -10  12   3        101.19         93.09        31.11 o                         
  -9  12   3        347.06        331.77        31.05 o                         
  -8  12   3          2.17         -7.38        24.13 o                         
  -7  12   3        418.73        383.54        43.59 o                         
  -6  12   3          6.42          5.80        23.00 o                         
  -5  12   3        980.09        832.39        44.68 o                         
  -4  12   3       1638.73       1539.95        67.12 o                         
  -3  12   3       2153.61       2270.85        79.77 o                         
  -2  12   3        912.44        940.08        57.82 o                         
  -1  12   3        237.81        150.50        50.70 o                         
   0  12   3          0.16         -4.88        21.79 o                         
   1  12   3        469.86        377.79        37.85 o                         
   2  12   3        158.52        178.58        22.05 o                         
   3  12   3        150.46        158.90        36.20 o                         
   4  12   3         24.26         50.34        55.92 o                         
   5  12   3         17.84         45.21        62.32 o                         
   6  12   3        223.12        271.54        70.20 o                         
 -14  13   3        718.85        823.58       111.01 o                         
 -13  13   3       1367.32       1398.36       143.87 o                         
 -12  13   3        459.49        550.86        76.70 o                         
 -11  13   3         31.71          1.83        43.89 o                         
 -10  13   3        212.47        159.82        34.16 o                         
  -9  13   3        906.16        791.68        51.52 o                         
  -8  13   3        919.62        974.08        57.13 o                         
  -7  13   3        312.05        327.13        41.39 o                         
  -6  13   3        184.33        181.78        29.71 o                         
  -5  13   3        100.20        113.25        38.61 o                         
  -4  13   3       1313.67       1240.39        56.87 o                         
  -3  13   3        898.56        916.97        47.89 o                         
  -2  13   3         70.07        170.15        60.48 o                         
  -1  13   3        424.43        325.59        33.59 o                         
   0  13   3       1179.46       1063.47        64.83 o                         
   1  13   3        353.82        269.91        55.42 o                         
   2  13   3        452.91        623.34        52.95 o                         
   3  13   3         14.67         38.92        50.27 o                         
   4  13   3        254.18        301.73        97.09 o                         
   5  13   3         90.64         56.55        85.65 o                         
 -13  14   3        583.46        429.81       101.89 o                         
 -12  14   3        577.76        147.18      3801.99 o                         
 -11  14   3         90.15          2.49        65.03 o                         
 -10  14   3         57.05         38.12        46.93 o                         
  -9  14   3        240.31        217.57        51.19 o                         
  -8  14   3       1266.74       1344.59        95.66 o                         
  -7  14   3       1152.64       1251.07        76.44 o                         
  -6  14   3        105.99         94.24        43.60 o                         
  -5  14   3         78.19         73.18        23.22 o                         
  -4  14   3          5.08         52.03        25.13 o                         
  -3  14   3         46.23         17.06        42.81 o                         
  -2  14   3        155.91        147.82        63.44 o                         
  -1  14   3       1085.69       1017.27        67.85 o                         
   0  14   3       1866.83       1941.83       155.98 o                         
   1  14   3       1222.02       1279.36       134.96 o                         
   2  14   3       1350.80       1463.98       110.85 o                         
   3  14   3          0.47       -109.92       109.92 o                         
 -12  15   3          5.65         94.85        74.97 o                         
 -11  15   3          6.56        117.63        87.67 o                         
 -10  15   3         51.01         10.08        70.14 o                         
  -9  15   3          3.42        259.97       145.32 o                         
  -8  15   3        224.37        190.40        61.70 o                         
  -7  15   3        270.02        383.80        63.15 o                         
  -6  15   3          8.73         57.04        52.20 o                         
  -5  15   3         14.46         58.52        55.08 o                         
  -4  15   3         36.51        106.17        76.32 o                         
  -3  15   3          2.03         58.71       102.86 o                         
  -2  15   3        434.60        330.74        68.24 o                         
  -1  15   3         17.11         36.64        66.22 o                         
   0  15   3         86.20          9.61       106.05 o                         
   1  15   3         32.61          5.64        95.89 o                         
   2  15   3          2.66        339.56       136.13 o                         
 -10  16   3         66.88        -10.08       120.26 o                         
  -9  16   3        256.15        332.88       102.58 o                         
  -8  16   3        291.68        215.94        67.89 o                         
  -7  16   3        110.41         80.68        65.03 o                         
  -6  16   3          5.92         75.32        55.43 o                         
  -5  16   3          1.08         10.12        97.99 o                         
  -4  16   3          3.73         72.27        66.73 o                         
  -3  16   3          4.65        -12.93        79.44 o                         
  -2  16   3          8.31         43.52       150.56 o                         
  -1  16   3          1.59        -18.20        77.56 o                         
   0  16   3         11.69        -15.52        97.95 o                         
  -8  17   3        615.71        648.78       137.24 o                         
  -7  17   3        356.88        433.59        83.54 o                         
  -6  17   3         14.31         12.04        79.25 o                         
  -5  17   3         93.65         77.64        94.56 o                         
  -4  17   3         30.53        116.52       121.22 o                         
   0 -18   4         97.53         74.42        91.52 o                         
   1 -18   4         21.41        -49.30        82.17 o                         
   2 -18   4         22.24          5.18        68.13 o                         
   3 -18   4         50.49        107.42       114.59 o                         
   4 -18   4         28.01         67.49        46.45 o                         
   5 -18   4         23.21         21.85        89.34 o                         
   6 -18   4         49.93        -35.64        62.82 o                         
   7 -18   4         35.48         98.00        90.29 o                         
   8 -18   4          4.41        -29.14       213.45 o                         
  -2 -17   4         56.84        -67.70        67.70 o                         
  -1 -17   4        500.43        420.43       115.47 o                         
   0 -17   4         81.98        104.97       105.20 o                         
   1 -17   4         34.59         13.18        86.29 o                         
   2 -17   4         22.75         -8.98        62.59 o                         
   3 -17   4          2.61        -22.00        56.14 o                         
   4 -17   4        292.43        180.55        77.76 o                         
   5 -17   4        239.92        236.46        57.73 o                         
   6 -17   4        379.78        314.73        86.45 o                         
   7 -17   4        166.85        178.51        69.69 o                         
   8 -17   4        808.01        990.86       102.96 o                         
   9 -17   4        387.13        402.14       162.71 o                         
  10 -17   4        245.62        366.57       141.80 o                         
  -4 -16   4        850.54       1025.02       122.39 o                         
  -3 -16   4        221.04        167.10        66.77 o                         
  -2 -16   4        203.58        251.92        65.80 o                         
  -1 -16   4        536.82        746.30        95.85 o                         
   0 -16   4         50.69         32.92        55.10 o                         
   1 -16   4         88.58         69.72        34.16 o                         
   2 -16   4          0.03         24.09        80.71 o                         
   3 -16   4         95.06         49.29        46.81 o                         
   4 -16   4          1.53          8.20        38.71 o                         
   5 -16   4        203.08        156.64        34.15 o                         
   6 -16   4         96.62        182.98       106.96 o                         
   7 -16   4        208.29         52.47        82.56 o                         
   8 -16   4         33.72         -4.97        42.66 o                         
   9 -16   4        199.48        298.50        80.22 o                         
  10 -16   4          0.07         20.02        59.92 o                         
  -5 -15   4        797.66        587.87       141.87 o                         
  -4 -15   4        375.53        413.57        61.86 o                         
  -3 -15   4        153.86        200.49       135.74 o                         
  -2 -15   4          8.43         58.93        65.31 o                         
  -1 -15   4         41.25        -43.89        43.89 o                         
   0 -15   4        145.42        117.62        31.47 o                         
   1 -15   4          4.46         60.78        31.81 o                         
   2 -15   4       1011.34       1023.85        68.79 o                         
   3 -15   4        397.04        358.47        36.16 o                         
   4 -15   4        435.60        463.69        38.64 o                         
   5 -15   4       1540.71       1583.99        66.09 o                         
   6 -15   4        358.07        370.38        34.41 o                         
   7 -15   4       1070.93       1090.30        63.28 o                         
   8 -15   4        904.72        789.34        69.59 o                         
   9 -15   4        768.76        644.21        73.86 o                         
  10 -15   4         35.06         72.84        47.12 o                         
  11 -15   4         27.91         34.52       101.07 o                         
  -7 -14   4          1.75        -77.53        77.53 o                         
  -6 -14   4          2.17        173.35       124.05 o                         
  -5 -14   4         11.69         25.27        71.04 o                         
  -4 -14   4         55.45         24.11        53.90 o                         
  -3 -14   4        301.46        269.14        48.07 o                         
  -2 -14   4       2409.11       2402.60       113.38 o                         
  -1 -14   4       1749.64       1870.10        73.29 o                         
   0 -14   4        729.00        798.57        46.80 o                         
   1 -14   4         73.12         50.95        31.94 o                         
   2 -14   4        144.92        173.67        30.65 o                         
   3 -14   4       6066.47       6620.69       166.52 o                         
   4 -14   4       2898.96       2562.06        82.89 o                         
   5 -14   4          8.86          7.63        25.94 o                         
   6 -14   4        104.67         71.44        21.83 o                         
   7 -14   4        301.68        327.79        33.16 o                         
   8 -14   4       1019.45       1129.07        54.77 o                         
   9 -14   4        479.16        438.13        37.48 o                         
  10 -14   4          5.61         26.63        25.97 o                         
  11 -14   4        480.58        391.86        55.43 o                         
  12 -14   4         72.84        128.27        98.72 o                         
  -8 -13   4        241.84        353.76        98.24 o                         
  -7 -13   4         28.63        -79.73       102.95 o                         
  -6 -13   4         21.72         19.71        92.12 o                         
  -5 -13   4        130.77         89.92        39.68 o                         
  -4 -13   4         70.91         44.65        39.00 o                         
  -3 -13   4         45.99        100.36        56.82 o                         
  -2 -13   4        295.08        221.24        30.59 o                         
  -1 -13   4       1109.60       1019.49        46.87 o                         
   0 -13   4          7.46         -0.69        21.47 o                         
   1 -13   4        165.08        145.30        30.56 o                         
   2 -13   4          3.84         -5.70        22.19 o                         
   3 -13   4       2970.39       3398.96       103.63 o                         
   4 -13   4       2680.33       2663.67        87.89 o                         
   5 -13   4         17.84         -4.51        25.14 o                         
   6 -13   4         45.81         64.75        21.68 o                         
   7 -13   4        339.10        274.54        21.56 o                         
   8 -13   4         80.00         92.34        18.23 o                         
   9 -13   4        613.25        567.51        35.24 o                         
  10 -13   4        221.68        136.65        23.49 o                         
  11 -13   4          9.49         29.55        71.24 o                         
  12 -13   4        186.00        166.79       110.32 o                         
  13 -13   4          9.79        -35.36        75.75 o                         
  -9 -12   4         18.81         62.63        60.87 o                         
  -8 -12   4        366.95        368.22        71.07 o                         
  -7 -12   4         56.33         84.12        33.60 o                         
  -6 -12   4        676.85        606.01        70.95 o                         
  -5 -12   4         72.97         52.66        48.08 o                         
  -4 -12   4        343.55        328.42        35.09 o                         
  -3 -12   4        126.27        134.67        29.36 o                         
  -2 -12   4        227.43        206.32        33.71 o                         
  -1 -12   4        551.85        527.30        50.39 o                         
   0 -12   4         77.89        154.72        32.75 o                         
   1 -12   4        740.43        694.65        34.79 o                         
   2 -12   4        393.63        354.73        31.81 o                         
   3 -12   4        641.15        639.76        32.02 o                         
   4 -12   4         22.46         28.46        46.17 o                         
   5 -12   4       1260.09       1319.35        80.41 o                         
   6 -12   4        609.67        653.17        26.29 o                         
   7 -12   4        391.53        330.74        21.90 o                         
   8 -12   4         11.64         55.07        36.44 o                         
   9 -12   4        508.81        429.35        25.08 o                         
  10 -12   4        262.74        191.36        22.74 o                         
  11 -12   4          0.68         63.65       105.21 o                         
  12 -12   4         48.68         -7.32        87.95 o                         
  13 -12   4        437.71        479.97        87.49 o                         
 -10 -11   4        537.84        684.23        89.18 o                         
  -9 -11   4        177.32        112.40        82.23 o                         
  -8 -11   4         14.50         -5.63        47.91 o                         
  -7 -11   4         70.24         62.20        34.72 o                         
  -6 -11   4       1159.18       1000.63        51.69 o                         
  -5 -11   4       3355.60       3373.75        99.93 o                         
  -4 -11   4        652.73        539.63        39.02 o                         
  -3 -11   4         32.72         73.90        36.08 o                         
  -2 -11   4         13.87         79.56        29.20 o                         
  -1 -11   4         14.40         58.11        36.07 o                         
   0 -11   4        104.31        129.73        24.25 o                         
   1 -11   4          1.98         27.84        28.77 o                         
   2 -11   4         10.47          3.11        19.23 o                         
   3 -11   4         63.08         51.20        27.05 o                         
   4 -11   4        973.82       1026.11        41.81 o                         
   5 -11   4       2722.23       2849.66        71.62 o                         
   6 -11   4       1372.68       1436.43        42.63 o                         
   7 -11   4         41.81         96.80        21.39 o                         
   8 -11   4         11.45          5.11        14.10 o                         
   9 -11   4          0.92         11.19        11.34 o                         
  10 -11   4        947.14       1008.45        97.75 o                         
  11 -11   4       1328.31       1375.16       185.29 o                         
  12 -11   4        426.48        406.61       102.31 o                         
  13 -11   4        619.55        766.90       115.98 o                         
  14 -11   4        467.92        507.42       111.84 o                         
 -11 -10   4        204.55        240.82        81.05 o                         
 -10 -10   4        218.58        264.22        71.51 o                         
  -9 -10   4         75.31         95.86        49.54 o                         
  -8 -10   4          6.80        116.29        50.08 o                         
  -7 -10   4          7.15         32.09        28.59 o                         
  -6 -10   4        306.88        295.03        42.82 o                         
  -5 -10   4          5.92         36.92        27.70 o                         
  -4 -10   4        634.54        612.48        70.28 o                         
  -3 -10   4        362.47        438.79        31.02 o                         
  -2 -10   4       2133.81       1906.77        81.24 o                         
  -1 -10   4       5704.89       5690.76       127.18 o                         
   0 -10   4       1861.13       1683.81        45.83 o                         
   1 -10   4        653.90        505.39        28.25 o                         
   2 -10   4       1654.09       1630.38        47.08 o                         
   3 -10   4       2759.35       2761.89        66.96 o                         
   4 -10   4        361.65        343.39        17.90 o                         
   5 -10   4         77.80         70.80        20.57 o                         
   6 -10   4        574.26        522.46        34.60 o                         
   7 -10   4       1083.08       1063.40        36.80 o                         
   8 -10   4        112.91         94.31        10.32 o                         
   9 -10   4         37.21          7.78        68.41 o                         
  10 -10   4        848.28        888.95       114.32 o                         
  11 -10   4       1902.83       2353.38       201.99 o                         
  12 -10   4         53.27         13.41        60.89 o                         
  13 -10   4          1.82         -8.55        48.23 o                         
  14 -10   4         40.52         80.28        71.90 o                         
 -11  -9   4        184.68        214.48        59.89 o                         
 -10  -9   4        117.37        117.48        47.37 o                         
  -9  -9   4        747.50        734.73        64.23 o                         
  -8  -9   4       4231.71       4529.55       167.84 o                         
  -7  -9   4        764.45        749.36        37.58 o                         
  -6  -9   4          4.07        -13.54        20.42 o                         
  -5  -9   4        659.94        579.98        27.98 o                         
  -4  -9   4       1816.79       1672.96        55.21 o                         
  -3  -9   4       1247.87       1140.92        43.36 o                         
  -2  -9   4        911.25        789.45        37.55 o                         
  -1  -9   4       3232.79       3314.04        67.24 o                         
   0  -9   4       8929.37       9564.24       190.03 o                         
   1  -9   4       2663.36       2662.77        55.50 o                         
   2  -9   4       1324.89       1378.94        35.04 o                         
   3  -9   4          6.27         -4.65        14.15 o                         
   4  -9   4       4663.58       4555.99        80.22 o                         
   5  -9   4       8790.26       8585.25       231.43 o                         
   6  -9   4       2438.85       2241.83        56.04 o                         
   7  -9   4         12.57         35.33        15.65 o                         
   8  -9   4          2.91         -7.53        37.83 o                         
   9  -9   4       1120.66       1249.82       109.70 o                         
  10  -9   4        620.28        528.63        63.80 o                         
  11  -9   4        416.92        461.98        75.39 o                         
  12  -9   4        237.07        215.24        48.96 o                         
  13  -9   4        112.96        115.62        66.68 o                         
  14  -9   4          9.54         16.03        72.97 o                         
 -12  -8   4         22.20         47.48       133.39 o                         
 -11  -8   4         71.01         38.15        56.85 o                         
 -10  -8   4         41.37         -4.99        49.79 o                         
  -9  -8   4        677.52        524.61        46.45 o                         
  -8  -8   4       2198.99       2015.51        74.48 o                         
  -7  -8   4        832.93        777.54        41.25 o                         
  -6  -8   4       1049.79        990.65        39.02 o                         
  -5  -8   4       4273.21       4466.24       108.57 o                         
  -4  -8   4       2462.58       2493.59        52.25 o                         
  -3  -8   4       9748.50      10048.06       200.99 o                         
  -2  -8   4       2485.23       2602.28        56.04 o                         
  -1  -8   4        589.99        565.00        18.42 o                         
   0  -8   4       3757.99       3391.07        62.88 o                         
   1  -8   4      15938.36      15502.15       260.57 o                         
   2  -8   4       3950.59       3855.39        63.85 o                         
   3  -8   4        179.89        177.67        15.45 o                         
   4  -8   4        303.27        313.25        17.62 o                         
   5  -8   4       1775.69       1785.13        46.75 o                         
   6  -8   4       1211.17       1147.86        54.55 o                         
   7  -8   4        798.93        792.87        18.82 o                         
   8  -8   4         28.67         23.16        48.81 o                         
   9  -8   4        441.26        382.48        65.10 o                         
  10  -8   4       3478.13       4115.87       185.97 o                         
  11  -8   4       4425.64       4906.12       202.55 o                         
  12  -8   4          4.64        -29.53        51.87 o                         
  13  -8   4        101.42        144.05        63.83 o                         
  14  -8   4        346.89        399.70        72.95 o                         
 -13  -7   4        109.99         38.64        60.34 o                         
 -12  -7   4          0.89          9.82        78.78 o                         
 -11  -7   4          8.92         -8.16        41.06 o                         
 -10  -7   4          8.28          2.60        37.42 o                         
  -9  -7   4          3.75         -9.28        37.51 o                         
  -8  -7   4       1165.38       1146.04        58.89 o                         
  -7  -7   4        138.89        132.25        29.14 o                         
  -6  -7   4         36.87         25.59        17.86 o                         
  -5  -7   4       1410.10       1274.17        44.02 o                         
  -4  -7   4       1139.57       1058.12        28.62 o                         
  -3  -7   4       3137.57       2973.84        71.11 o                         
  -2  -7   4        402.10        371.90        20.17 o                         
  -1  -7   4       1861.48       1830.91        35.43 o                         
   0  -7   4       2748.05       2628.07        45.86 o                         
   1  -7   4       6416.52       6696.62       120.28 o                         
   2  -7   4      11951.66      11748.28       200.01 o                         
   3  -7   4       7904.14       7501.24       126.32 o                         
   4  -7   4        990.95       1129.43        27.63 o                         
   5  -7   4       3666.51       3817.50       106.68 o                         
   6  -7   4        375.37        319.06         9.71 o                         
   7  -7   4       2843.05       2836.87       119.34 o                         
   8  -7   4       2359.85       2304.31        93.12 o                         
   9  -7   4       1670.90       1693.06        95.77 o                         
  10  -7   4       1330.74       1193.60        72.51 o                         
  11  -7   4        180.35        186.27        60.83 o                         
  12  -7   4         43.06         81.73       139.79 o                         
  13  -7   4        171.81        120.02       107.97 o                         
  14  -7   4          5.07         30.50        61.84 o                         
 -13  -6   4        284.63        324.55        81.30 o                         
 -12  -6   4       1297.73       1432.21       126.94 o                         
 -11  -6   4        580.22        410.22        45.91 o                         
 -10  -6   4         18.74        -30.67        30.67 o                         
  -9  -6   4       1379.53       1231.86        38.60 o                         
  -8  -6   4        132.94        140.69        21.79 o                         
  -7  -6   4       1716.53       1590.43        56.87 o                         
  -6  -6   4       2690.08       2674.72        53.83 o                         
  -5  -6   4       1243.88       1174.44        26.37 o                         
  -4  -6   4       8201.43       8703.71       124.99 o                         
  -3  -6   4        809.28        892.19        21.21 o                         
  -2  -6   4       7268.70       8166.25       129.61 o                         
  -1  -6   4      10057.80      10056.87       147.33 o                         
   0  -6   4       1963.04       1701.76        32.91 o                         
   1  -6   4       2474.41       2327.52        41.84 o                         
   2  -6   4        206.60        142.01        20.21 o                         
   3  -6   4        629.20        689.21        20.33 o                         
   4  -6   4        118.70        142.94        10.60 o                         
   5  -6   4        172.45        116.82         5.65 o                         
   6  -6   4          3.15         55.40        31.17 o                         
   7  -6   4       7684.90       7980.53       467.91 o                         
   8  -6   4       4559.17       4955.68       143.70 o                         
   9  -6   4        187.36        267.02        35.86 o                         
  10  -6   4        243.09        345.31       113.19 o                         
  11  -6   4        714.07        756.46        55.91 o                         
  12  -6   4       2571.48       2755.48       124.41 o                         
  13  -6   4       1798.99       2094.91       123.93 o                         
  14  -6   4       1110.28        961.51       131.17 o                         
 -14  -5   4        299.85         42.58       171.83 o                         
 -13  -5   4        447.72        535.42        74.14 o                         
 -12  -5   4        567.69        679.82        63.23 o                         
 -11  -5   4       1248.38       1332.76        69.06 o                         
 -10  -5   4         45.21         63.48        34.46 o                         
  -9  -5   4        397.26        361.18        25.63 o                         
  -8  -5   4        716.64        625.21        28.79 o                         
  -7  -5   4       2872.52       2980.46        68.76 o                         
  -6  -5   4       2175.72       2229.81        49.27 o                         
  -5  -5   4         58.43         83.35        17.02 o                         
  -4  -5   4       2648.31       2475.64        44.75 o                         
  -3  -5   4      12995.21      13153.73       197.83 o                         
  -2  -5   4       1691.10       1904.08        34.47 o                         
  -1  -5   4          2.56        -13.11        13.11 o                         
   0  -5   4         32.83         -5.77        11.56 o                         
   1  -5   4          1.38         10.03        10.47 o                         
   2  -5   4       2912.25       2488.48        41.51 o                         
   3  -5   4       8448.88       8803.73       171.73 o                         
   4  -5   4       2969.33       2884.00        69.08 o                         
   5  -5   4        668.77        618.65        68.97 o                         
   6  -5   4       2215.54       2299.30        72.98 o                         
   7  -5   4        724.69        610.63        40.59 o                         
   8  -5   4         55.71         39.98        35.36 o                         
   9  -5   4        306.78        283.33        61.15 o                         
  10  -5   4         97.46        105.13        29.44 o                         
  11  -5   4       2293.24       2612.15       102.54 o                         
  12  -5   4       3775.54       4104.85       173.20 o                         
  13  -5   4       5912.39       6736.24       393.39 o                         
  14  -5   4        901.21       1260.84       194.40 o                         
 -14  -4   4        846.71       1092.14       108.24 o                         
 -13  -4   4        540.39        536.77        78.71 o                         
 -12  -4   4         76.07         45.83        50.10 o                         
 -11  -4   4        800.20        653.10        29.52 o                         
 -10  -4   4          4.73        -21.51        21.51 o                         
  -9  -4   4         22.93         24.25        22.62 o                         
  -8  -4   4        249.33        253.73        20.34 o                         
  -7  -4   4       2565.95       2583.46        55.33 o                         
  -6  -4   4       2455.22       2576.36        48.69 o                         
  -5  -4   4        513.17        496.50        18.85 o                         
  -4  -4   4       2720.27       2451.22        41.89 o                         
  -3  -4   4       6638.41       7423.64       119.45 o                         
  -2  -4   4       8502.92       8406.68       126.03 o                         
  -1  -4   4      39204.46      40191.92       674.33 o                         
   0  -4   4        358.45        692.52        17.39 o                         
   1  -4   4       1923.03       1460.76        25.74 o                         
   2  -4   4       2006.33       1759.62        33.38 o                         
   3  -4   4       7194.42       7530.50       130.36 o                         
   4  -4   4         38.76         97.77        24.08 o                         
   5  -4   4        112.76         81.76        27.37 o                         
   6  -4   4          7.12         -3.99        27.32 o                         
   7  -4   4        114.95         75.61        30.01 o                         
   8  -4   4         52.31         92.38        53.17 o                         
   9  -4   4       4060.29       4311.59       141.29 o                         
  10  -4   4       2138.78       2182.17        86.48 o                         
  11  -4   4        764.90        597.89        52.20 o                         
  12  -4   4          0.79         30.16        33.95 o                         
  13  -4   4          2.39        -78.02        78.02 o                         
  14  -4   4         66.09         65.58       143.45 o                         
 -14  -3   4        221.67        294.29        85.89 o                         
 -13  -3   4         70.66         99.55        54.94 o                         
 -12  -3   4       2192.67       2415.11        83.94 o                         
 -11  -3   4       4222.17       4468.72       109.11 o                         
 -10  -3   4       1726.41       1718.67        48.91 o                         
  -9  -3   4        448.07        564.05        30.19 o                         
  -8  -3   4         85.24         77.87        20.98 o                         
  -7  -3   4       3595.16       3391.70        70.79 o                         
  -6  -3   4      15513.12      15870.38       263.71 o                         
  -5  -3   4       6588.05       6954.76       112.54 o                         
  -4  -3   4         66.91         11.63        12.71 o                         
  -3  -3   4       5755.80       5819.48        98.06 o                         
  -2  -3   4       4351.70       4492.38        81.61 o                         
  -1  -3   4      39565.48      36498.63       640.75 o                         
   0  -3   4      47634.22      45542.42       779.99 o                         
   1  -3   4      52907.99      50172.73       811.21 o                         
   2  -3   4        630.27        492.06        14.93 o                         
   3  -3   4       2644.29       2522.31        46.72 o                         
   4  -3   4      13850.15      16359.53       380.55 o                         
   5  -3   4       5755.54       6164.94       151.46 o                         
   6  -3   4        251.04        274.22         7.87 o                         
   7  -3   4        710.40        661.94        15.23 o                         
   8  -3   4         78.48         65.34         8.51 o                         
   9  -3   4       4925.81       4839.39       113.40 o                         
  10  -3   4        872.73        909.25        31.54 o                         
  11  -3   4        678.43        692.94        26.53 o                         
  12  -3   4       1225.00       1108.66        49.63 o                         
  13  -3   4        932.16        844.74        53.83 o                         
  14  -3   4        485.46        624.90       131.30 o                         
 -15  -2   4         56.09          3.76        77.22 o                         
 -14  -2   4          7.05         -4.84        75.24 o                         
 -13  -2   4         64.43         51.97        27.99 o                         
 -12  -2   4        812.96        810.34        37.75 o                         
 -11  -2   4       1869.36       1864.43        51.44 o                         
 -10  -2   4       1888.06       1914.70        52.66 o                         
  -9  -2   4       2312.14       2363.44        55.24 o                         
  -8  -2   4        187.39        204.99        28.77 o                         
  -7  -2   4       5544.30       5843.00        99.77 o                         
  -6  -2   4      23039.48      23834.85       372.43 o                         
  -5  -2   4      15506.24      14278.65       218.72 o                         
  -4  -2   4       5789.13       5379.11        85.95 o                         
  -3  -2   4        714.27        946.29        22.67 o                         
  -2  -2   4       4248.57       4882.60        84.31 o                         
  -1  -2   4       2625.74       2818.12        51.87 o                         
   0  -2   4      25829.49      23899.34       403.67 o                         
   1  -2   4       5201.88       4111.88        74.04 o                         
   2  -2   4      29876.27      31637.18       564.40 o                         
   3  -2   4      21851.76      21289.12       387.53 o                         
   4  -2   4      14812.53      15640.83       367.77 o                         
   5  -2   4        931.37        951.47        21.16 o                         
   6  -2   4         55.20         41.53         9.34 o                         
   7  -2   4       1427.01       1467.58        34.49 o                         
   8  -2   4        342.18        358.86        20.15 o                         
   9  -2   4         29.79         -1.01        18.32 o                         
  10  -2   4       2717.93       2541.22       311.38 o                         
  11  -2   4        266.02        290.41        16.27 o                         
  12  -2   4        500.00        401.86        59.69 o                         
  13  -2   4         20.11        -28.56        28.56 o                         
  14  -2   4        160.23        289.53       119.15 o                         
 -15  -1   4        180.05        278.53        74.07 o                         
 -14  -1   4          2.20         -1.78        40.61 o                         
 -13  -1   4       2018.92       2038.69        79.30 o                         
 -12  -1   4       2530.84       2681.57        85.15 o                         
 -11  -1   4        300.72        255.52        24.30 o                         
 -10  -1   4       1628.62       1623.63        43.63 o                         
  -9  -1   4        692.93        780.92        28.77 o                         
  -8  -1   4        146.70        136.41        17.23 o                         
  -7  -1   4        117.68        120.59        17.40 o                         
  -6  -1   4       3033.55       3580.28        66.38 o                         
  -5  -1   4       2325.67       2038.69        42.50 o                         
  -4  -1   4        142.71        124.42        15.44 o                         
  -3  -1   4        133.50        154.12        17.10 o                         
  -2  -1   4       3167.85       2877.59        77.93 o                         
  -1  -1   4       3040.53       2437.90        56.01 o                         
   1  -1   4       2606.36       2564.57        47.07 o                         
   2  -1   4       1696.10       1702.09        31.48 o                         
   3  -1   4       2569.98       2570.70        43.66 o                         
   4  -1   4       8932.62       9219.77       158.25 o                         
   5  -1   4       4068.50       3791.35        74.45 o                         
   6  -1   4       5970.99       6050.16       100.13 o                         
   7  -1   4      11173.71      11442.73       197.74 o                         
   8  -1   4       1414.84       1438.19        36.24 o                         
   9  -1   4        472.02        519.16        25.92 o                         
  10  -1   4          7.05         21.93        12.40 o                         
  11  -1   4         53.88         82.22        18.42 o                         
  12  -1   4        132.00         94.23        28.14 o                         
  13  -1   4        144.74         77.07        53.64 o                         
 -15   0   4        508.14        405.78        62.45 o                         
 -14   0   4         99.43         83.63        42.07 o                         
 -13   0   4       1944.35       1922.86        66.74 o                         
 -12   0   4       1127.38       1161.49        42.64 o                         
 -11   0   4        947.47       1057.55        40.58 o                         
 -10   0   4        750.08        736.42        36.78 o                         
  -9   0   4       2009.12       2084.30        49.71 o                         
  -8   0   4         45.63         85.50        17.34 o                         
  -7   0   4       3825.95       3859.18        80.26 o                         
  -6   0   4        532.10        481.69        20.71 o                         
  -5   0   4       7885.12       7174.52       131.64 o                         
  -4   0   4        906.69        630.80        21.91 o                         
  -3   0   4      11659.05      12793.15       234.13 o                         
  -2   0   4        161.39        121.79        18.18 o                         
  -1   0   4        801.65        575.76        32.13 o                         
   0   0   4       1808.28       1725.21        38.05 o                         
   1   0   4        726.14        434.46        14.77 o                         
   2   0   4        392.86        431.15        14.59 o                         
   3   0   4      18722.78      18597.49       308.41 o                         
   4   0   4      20294.67      20477.23       348.71 o                         
   5   0   4      25612.44      26256.84       429.08 o                         
   6   0   4      15659.74      16149.74       255.80 o                         
   7   0   4      15003.79      15596.08       277.58 o                         
   8   0   4       1884.73       1973.68        49.27 o                         
   9   0   4       2214.51       2196.57        69.31 o                         
  10   0   4        865.36        903.14        40.23 o                         
  11   0   4        259.62        234.90        26.50 o                         
  12   0   4         59.03        105.34        36.34 o                         
  13   0   4         37.37         43.75        77.73 o                         
 -16   1   4         28.06         -5.26        73.48 o                         
 -15   1   4          0.39         50.66        67.98 o                         
 -14   1   4         13.96         -4.38        37.50 o                         
 -13   1   4         49.81         34.23        33.33 o                         
 -12   1   4          5.09        -21.25        27.76 o                         
 -11   1   4       3132.85       3087.27        86.52 o                         
 -10   1   4        680.96        649.51        32.54 o                         
  -9   1   4       1166.65       1251.08        35.98 o                         
  -8   1   4       8592.47       9244.61       172.32 o                         
  -7   1   4       5247.48       5509.84        96.20 o                         
  -6   1   4        713.19        898.73        25.37 o                         
  -5   1   4       3558.62       3608.07        74.30 o                         
  -4   1   4       3646.23       4136.40        83.02 o                         
  -3   1   4       9510.64      10844.39       248.14 o                         
  -2   1   4       1932.19       1856.84        47.86 o                         
  -1   1   4        442.30        725.13        23.37 o                         
   0   1   4       1220.56        836.12        42.23 o                         
   1   1   4       3116.87       2815.58        60.38 o                         
   2   1   4       7491.47       6694.92       120.32 o                         
   3   1   4       3878.01       3864.96        67.80 o                         
   4   1   4          3.62         -8.83        11.69 o                         
   5   1   4        468.02        382.95        19.45 o                         
   6   1   4       3628.33       3554.30        70.11 o                         
   7   1   4       4368.86       4281.35        86.42 o                         
   8   1   4        109.17         95.23        16.87 o                         
   9   1   4       1508.98       1571.84        47.25 o                         
  10   1   4        595.02        677.09        38.59 o                         
  11   1   4        224.28        250.74        45.80 o                         
  12   1   4          3.88          6.89        42.15 o                         
  13   1   4        144.01         89.73        59.33 o                         
 -16   2   4        114.05        124.29        74.27 o                         
 -15   2   4         25.75        -85.15        85.33 o                         
 -14   2   4         73.24         81.10        46.27 o                         
 -13   2   4        211.38        237.44        30.31 o                         
 -12   2   4        285.02        227.20        23.85 o                         
 -11   2   4         84.21         77.92        19.99 o                         
 -10   2   4       6821.04       7102.45       149.68 o                         
  -9   2   4       8065.01       8559.89       162.58 o                         
  -8   2   4      10006.40      10039.24       173.71 o                         
  -7   2   4       2782.07       2437.08        49.51 o                         
  -6   2   4       1130.69       1312.99        33.46 o                         
  -5   2   4       4679.27       4891.94        86.64 o                         
  -4   2   4        698.23        627.76        35.05 o                         
  -3   2   4      10047.20       9219.51       190.24 o                         
  -2   2   4       4621.60       3823.08        83.78 o                         
  -1   2   4          6.43        -12.54        18.04 o                         
   0   2   4      15861.79      14583.68       353.67 o                         
   1   2   4       1803.54       1478.98        38.99 o                         
   2   2   4       4785.10       4914.67        86.16 o                         
   3   2   4      13488.46      14051.07       234.04 o                         
   4   2   4       3849.13       4288.15        74.35 o                         
   5   2   4        675.30        739.32        37.47 o                         
   6   2   4         42.65         47.70        15.66 o                         
   7   2   4        110.32        139.22        22.51 o                         
   8   2   4        481.82        442.48        33.93 o                         
   9   2   4        139.01        107.96        30.75 o                         
  10   2   4          4.07         18.27        23.94 o                         
  11   2   4          2.07         93.22        41.59 o                         
  12   2   4          8.67         26.17       140.97 o                         
 -16   3   4         77.04        248.03        67.05 o                         
 -15   3   4         31.86         83.33        53.33 o                         
 -14   3   4        174.79        135.36        35.26 o                         
 -13   3   4       2289.88       2426.89        90.12 o                         
 -12   3   4       2550.86       2550.73        76.05 o                         
 -11   3   4         14.98         53.39        23.32 o                         
 -10   3   4        475.96        487.54        27.18 o                         
  -9   3   4       4126.36       4036.54        86.71 o                         
  -8   3   4       2018.75       2113.29        47.36 o                         
  -7   3   4        404.16        436.11        20.86 o                         
  -6   3   4        374.61        538.15        23.64 o                         
  -5   3   4      16269.64      17369.58       306.13 o                         
  -4   3   4      34899.34      34521.96       710.74 o                         
  -3   3   4      17423.48      16652.63       351.67 o                         
  -2   3   4      14786.09      13978.07       283.97 o                         
  -1   3   4         39.39         46.02        20.72 o                         
   0   3   4       2374.87       2597.27        60.24 o                         
   1   3   4      13680.59      13808.31       278.45 o                         
   2   3   4       1225.71       1581.85        57.53 o                         
   3   3   4       3710.73       3842.75        64.08 o                         
   4   3   4         22.94         45.77        15.78 o                         
   5   3   4        420.57        466.67        23.13 o                         
   6   3   4       1300.53       1187.99        40.41 o                         
   7   3   4        326.57        382.52        28.01 o                         
   8   3   4       3452.35       3471.13       108.15 o                         
   9   3   4       1952.61       2167.68        83.44 o                         
  10   3   4        357.85        426.64        40.42 o                         
  11   3   4        739.97        617.51        83.41 o                         
  12   3   4       1098.85       1157.30       211.80 o                         
 -16   4   4         26.23        206.14       187.08 o                         
 -15   4   4        280.49        221.27        58.06 o                         
 -14   4   4        333.97        325.81        45.26 o                         
 -13   4   4       1485.75       1442.91        67.36 o                         
 -12   4   4       2038.16       2291.29        68.39 o                         
 -11   4   4        948.38        986.07        37.73 o                         
 -10   4   4         11.67         15.70        23.67 o                         
  -9   4   4        277.69        267.78        26.08 o                         
  -8   4   4         98.16        106.83        19.47 o                         
  -7   4   4        798.48        766.01        31.66 o                         
  -6   4   4       1543.96       1708.36        42.27 o                         
  -5   4   4       1025.28       1085.38        34.68 o                         
  -4   4   4       4493.05       4096.87        93.84 o                         
  -3   4   4       1244.79       1487.57        38.49 o                         
  -2   4   4       3226.92       3492.44        90.65 o                         
  -1   4   4      15210.81      15567.36       338.28 o                         
   0   4   4       5855.76       6517.17       130.91 o                         
   1   4   4       2542.00       2517.31        87.70 o                         
   2   4   4       2659.76       2836.35        63.50 o                         
   3   4   4        182.74        170.97        15.44 o                         
   4   4   4        201.21        207.79        29.26 o                         
   5   4   4         54.35         29.87        16.87 o                         
   6   4   4       1189.38       1160.84        41.89 o                         
   7   4   4         39.94         12.31        20.56 o                         
   8   4   4       1516.78       1501.87        55.41 o                         
   9   4   4        116.91         74.84        42.55 o                         
  10   4   4         43.16         25.44        43.18 o                         
  11   4   4        268.07        293.78        71.31 o                         
 -16   5   4         40.89         61.49        46.56 o                         
 -15   5   4         12.06         72.08        73.18 o                         
 -14   5   4        310.66        367.87        43.59 o                         
 -13   5   4        577.03        605.50        41.15 o                         
 -12   5   4         84.89         96.12        24.11 o                         
 -11   5   4        908.40        977.16        44.47 o                         
 -10   5   4        194.68        295.96        28.86 o                         
  -9   5   4         59.52         44.49        19.71 o                         
  -8   5   4         10.58         -3.17        16.32 o                         
  -7   5   4        471.81        452.04        26.68 o                         
  -6   5   4       1658.95       1507.76        41.37 o                         
  -5   5   4       8076.61       8058.16       153.58 o                         
  -4   5   4      19872.51      20149.42       392.35 o                         
  -3   5   4      16313.95      16890.82       358.26 o                         
  -2   5   4      20753.82      21226.21       483.82 o                         
  -1   5   4      39008.38      39513.41       788.41 o                         
   0   5   4      12799.62      13099.96       243.33 o                         
   1   5   4       6148.87       6346.58       128.60 o                         
   2   5   4       1315.77       1272.11        45.54 o                         
   3   5   4       1794.64       1744.53        46.17 o                         
   4   5   4        444.58        416.10        23.12 o                         
   5   5   4        209.81        185.04        28.20 o                         
   6   5   4       1327.18       1312.37        53.41 o                         
   7   5   4        902.30        892.16        41.11 o                         
   8   5   4        466.74        529.32        48.36 o                         
   9   5   4          1.32         14.25        34.04 o                         
  10   5   4        374.79        397.83        57.65 o                         
  11   5   4        505.25        514.70       113.49 o                         
 -16   6   4        224.53        281.92       171.76 o                         
 -15   6   4        465.97        533.82       130.06 o                         
 -14   6   4       2391.00       2113.62       113.37 o                         
 -13   6   4       4604.84       5124.38       170.21 o                         
 -12   6   4       2433.59       2476.61        75.37 o                         
 -11   6   4       1622.86       1614.43        55.45 o                         
 -10   6   4        118.55        115.21        28.55 o                         
  -9   6   4       2189.32       2334.85        64.75 o                         
  -8   6   4        500.77        469.58        24.78 o                         
  -7   6   4        260.84        273.76        25.03 o                         
  -6   6   4        537.57        542.30        26.34 o                         
  -5   6   4        356.18        300.03        21.85 o                         
  -4   6   4        750.74        793.30        30.16 o                         
  -3   6   4       1367.73       1743.00        50.96 o                         
  -2   6   4        697.82        822.56        35.62 o                         
  -1   6   4       4393.25       4530.76        99.38 o                         
   0   6   4         47.29         30.73        23.58 o                         
   1   6   4        159.73        206.51        30.11 o                         
   2   6   4       3832.66       3584.41        94.76 o                         
   3   6   4       5975.60       6331.93       146.90 o                         
   4   6   4       2229.79       2253.32        47.20 o                         
   5   6   4        421.01        405.04        34.37 o                         
   6   6   4        380.29        377.47        37.60 o                         
   7   6   4       1047.63        960.70        49.08 o                         
   8   6   4       1022.58        976.87        55.65 o                         
   9   6   4        803.23        707.15        64.84 o                         
  10   6   4         25.89         95.62        65.82 o                         
 -16   7   4        899.25        924.92       121.78 o                         
 -15   7   4        479.97        681.78        64.21 o                         
 -14   7   4        582.43        571.40       146.49 o                         
 -13   7   4         15.22         -0.39        31.37 o                         
 -12   7   4          5.64         43.66        18.69 o                         
 -11   7   4        188.16        131.59        24.06 o                         
 -10   7   4        112.10        102.47        21.78 o                         
  -9   7   4        295.84        303.25        29.79 o                         
  -8   7   4        344.53        384.27        28.50 o                         
  -7   7   4        965.94        927.07        33.24 o                         
  -6   7   4        102.99         98.51        19.23 o                         
  -5   7   4        417.54        454.88        29.08 o                         
  -4   7   4       4184.43       4533.40       111.09 o                         
  -3   7   4       3188.28       2944.96        82.26 o                         
  -2   7   4          1.60         15.51        19.77 o                         
  -1   7   4       1729.05       1642.08        57.86 o                         
   0   7   4        427.06        439.12        35.90 o                         
   1   7   4        230.69        235.59        26.94 o                         
   2   7   4         97.67        119.26        30.83 o                         
   3   7   4        814.11        882.73        36.05 o                         
   4   7   4       1098.27       1166.27        42.83 o                         
   5   7   4        224.32        224.61        29.68 o                         
   6   7   4         56.70         49.32        25.77 o                         
   7   7   4        169.60        103.66        42.09 o                         
   8   7   4        608.12        459.00        49.90 o                         
   9   7   4        331.82        289.38        74.27 o                         
  10   7   4          0.63         29.27        61.38 o                         
 -16   8   4       1326.76       1410.78       158.23 o                         
 -15   8   4        482.64        490.28        80.49 o                         
 -14   8   4          7.69         37.82        43.24 o                         
 -13   8   4       1170.80       1072.03        51.73 o                         
 -12   8   4       1732.55       1717.23        68.39 o                         
 -11   8   4       3049.80       3104.73       103.13 o                         
 -10   8   4       6363.06       6607.21       173.33 o                         
  -9   8   4        757.96        772.51        47.80 o                         
  -8   8   4         45.36         37.94        17.88 o                         
  -7   8   4        686.48        632.95        34.86 o                         
  -6   8   4        794.89        875.53        34.27 o                         
  -5   8   4         92.78        131.76        22.24 o                         
  -4   8   4       5615.08       6091.53       142.42 o                         
  -3   8   4       8614.45       8762.25       237.91 o                         
  -2   8   4        493.70        444.20        32.19 o                         
  -1   8   4         51.68         60.53        26.94 o                         
   0   8   4          6.16         -0.53        24.41 o                         
   1   8   4       2193.12       2162.79        77.21 o                         
   2   8   4       3161.54       3327.06       138.20 o                         
   3   8   4       3992.30       4158.17       117.48 o                         
   4   8   4        413.81        404.47        28.29 o                         
   5   8   4         51.58         81.41        27.40 o                         
   6   8   4        579.93        616.07        50.62 o                         
   7   8   4        425.07        491.16        56.16 o                         
   8   8   4          1.91        -22.05        73.44 o                         
   9   8   4        133.89        141.13        61.55 o                         
 -15   9   4        302.57        209.86        82.98 o                         
 -14   9   4         44.66         39.21        66.13 o                         
 -13   9   4         35.22         59.89        34.92 o                         
 -12   9   4          9.71        -28.40        34.94 o                         
 -11   9   4       1004.07        959.89        50.11 o                         
 -10   9   4        662.21        710.89        36.69 o                         
  -9   9   4         35.09         32.56        24.13 o                         
  -8   9   4       3492.21       3633.39       109.44 o                         
  -7   9   4       3664.70       3482.61        96.21 o                         
  -6   9   4       1815.67       1771.00        58.32 o                         
  -5   9   4       1852.96       1829.68        67.96 o                         
  -4   9   4         41.48        -25.99        25.99 o                         
  -3   9   4       3450.31       3314.14       102.25 o                         
  -2   9   4       2932.16       3037.47        95.89 o                         
  -1   9   4       3208.47       3166.10        97.27 o                         
   0   9   4        393.51        414.35        42.88 o                         
   1   9   4         99.66         60.15        59.83 o                         
   2   9   4       1581.24       1448.50       100.56 o                         
   3   9   4        933.61        791.02        37.27 o                         
   4   9   4          2.62         45.65        27.01 o                         
   5   9   4          2.13          9.06        33.27 o                         
   6   9   4         40.99         43.63        43.96 o                         
   7   9   4          7.93         63.54        40.85 o                         
   8   9   4        754.53        802.69        85.58 o                         
 -15  10   4         25.45         92.92        51.36 o                         
 -14  10   4        252.35        228.37        63.93 o                         
 -13  10   4        136.59         47.56        40.17 o                         
 -12  10   4        517.62        557.81        44.76 o                         
 -11  10   4        138.44         80.65        29.13 o                         
 -10  10   4        143.57         86.37        24.69 o                         
  -9  10   4        719.54        682.68        37.24 o                         
  -8  10   4       2712.26       2908.33        88.04 o                         
  -7  10   4       4343.38       4560.47       125.42 o                         
  -6  10   4        285.24        281.06        28.07 o                         
  -5  10   4        343.08        304.44        26.31 o                         
  -4  10   4        211.15        207.24        32.59 o                         
  -3  10   4         25.33         71.68        31.90 o                         
  -2  10   4       1715.98       1605.30        67.64 o                         
  -1  10   4        514.95        366.95        36.88 o                         
   0  10   4        214.25        240.28        41.30 o                         
   1  10   4         11.30         35.19        41.63 o                         
   2  10   4          7.12         -0.28        33.47 o                         
   3  10   4          7.36         24.55        24.87 o                         
   4  10   4        593.83        548.87        46.17 o                         
   5  10   4        752.26        653.43        64.59 o                         
   6  10   4         42.28         60.20        55.57 o                         
   7  10   4         90.62         61.16        61.80 o                         
 -15  11   4         36.24         83.26        90.57 o                         
 -14  11   4          7.62         19.74        56.61 o                         
 -13  11   4          1.58        -37.14        49.43 o                         
 -12  11   4        507.03        498.00        60.89 o                         
 -11  11   4        580.83        470.90        37.84 o                         
 -10  11   4        288.12        242.96        48.93 o                         
  -9  11   4        359.09        247.85        29.83 o                         
  -8  11   4         94.09        114.59        27.71 o                         
  -7  11   4        155.98        173.20        29.60 o                         
  -6  11   4         39.52         55.71        37.42 o                         
  -5  11   4       2207.97       2339.79        74.88 o                         
  -4  11   4       1628.95       1685.46        58.74 o                         
  -3  11   4       2493.73       2480.79       112.28 o                         
  -2  11   4        850.52        764.15        46.03 o                         
  -1  11   4        132.78         91.29        33.36 o                         
   0  11   4        949.22        939.41        52.37 o                         
   1  11   4         95.84         86.46        33.61 o                         
   2  11   4          2.17         44.87        33.40 o                         
   3  11   4          8.06         31.10        37.22 o                         
   4  11   4        271.60        266.85        38.15 o                         
   5  11   4        649.77        672.58        74.19 o                         
   6  11   4        359.78        508.17       361.96 o                         
 -14  12   4        107.81         -7.46        66.55 o                         
 -13  12   4        510.33        446.24        76.90 o                         
 -12  12   4          1.04        -10.83        48.06 o                         
 -11  12   4          7.13          8.54        54.81 o                         
 -10  12   4         36.79         41.01        29.10 o                         
  -9  12   4          9.89        -27.29        27.29 o                         
  -8  12   4        285.92        227.83        29.32 o                         
  -7  12   4        802.22        826.31        52.81 o                         
  -6  12   4        578.27        539.22        36.35 o                         
  -5  12   4        351.88        360.03        30.52 o                         
  -4  12   4        705.33        786.01        68.48 o                         
  -3  12   4        802.57        852.58        54.86 o                         
  -2  12   4        756.68        765.45        59.08 o                         
  -1  12   4          3.49        -11.50        34.20 o                         
   0  12   4        108.00         47.47        46.96 o                         
   1  12   4        852.62        755.67        69.15 o                         
   2  12   4        234.13        219.62        41.79 o                         
   3  12   4         53.59         42.60        62.54 o                         
   4  12   4        377.22        503.89        61.41 o                         
   5  12   4       1080.38        972.26        92.49 o                         
 -13  13   4         85.16      -1982.25      5298.52 o                         
 -12  13   4        273.62        275.06       105.97 o                         
 -11  13   4        771.91        711.00        67.04 o                         
 -10  13   4        980.25        963.84        61.71 o                         
  -9  13   4        935.51        864.20        59.84 o                         
  -8  13   4          0.87        -30.14        34.32 o                         
  -7  13   4        293.85        307.86        55.36 o                         
  -6  13   4        264.08        241.73        33.50 o                         
  -5  13   4        237.44        233.64        44.16 o                         
  -4  13   4        615.62        632.83        47.73 o                         
  -3  13   4         55.19          6.04        42.79 o                         
  -2  13   4         45.52         74.24        51.14 o                         
  -1  13   4          6.81        -56.35        70.57 o                         
   0  13   4         63.66         92.50        35.27 o                         
   1  13   4        292.92        408.68        52.15 o                         
   2  13   4          6.44         -0.79        51.74 o                         
   3  13   4          6.10         34.95        67.54 o                         
   4  13   4        140.15        144.57       119.08 o                         
 -13  14   4        237.57        321.01        87.12 o                         
 -12  14   4         40.66          4.97        62.41 o                         
 -11  14   4        137.71        197.58        80.08 o                         
 -10  14   4        774.57        795.14        91.97 o                         
  -9  14   4       1685.48       1923.64       137.65 o                         
  -8  14   4        864.59       1040.40       101.68 o                         
  -7  14   4         11.76        -13.94        31.47 o                         
  -6  14   4         49.43         10.93        27.26 o                         
  -5  14   4        345.58        221.64        51.31 o                         
  -4  14   4        629.73        614.98       101.80 o                         
  -3  14   4          9.49        -34.79        53.68 o                         
  -2  14   4        645.51        716.62        92.05 o                         
  -1  14   4        649.09        533.71        82.73 o                         
   0  14   4        272.28        262.59        69.17 o                         
   1  14   4        299.48        424.02       154.02 o                         
   2  14   4        569.90        775.92       153.67 o                         
   3  14   4        346.24        476.20       139.86 o                         
 -11  15   4          4.60          0.00        92.64 o                         
 -10  15   4          1.07        -40.04       112.66 o                         
  -9  15   4        607.59        765.69       167.68 o                         
  -8  15   4        494.30        573.53        90.97 o                         
  -7  15   4         18.51         26.68       112.02 o                         
  -6  15   4         97.12        122.62        54.79 o                         
  -5  15   4         58.95        -12.75        90.85 o                         
  -4  15   4         46.13         98.98        84.50 o                         
  -3  15   4          2.53        111.56       131.44 o                         
  -2  15   4        192.50        158.11       261.02 o                         
  -1  15   4        220.51        191.11       209.86 o                         
   0  15   4        449.83        364.73       101.17 o                         
   1  15   4        237.43          1.38        96.40 o                         
 -10  16   4        241.43        285.11       115.01 o                         
  -9  16   4        221.16        195.92       116.18 o                         
  -8  16   4        211.07        192.41       101.14 o                         
  -7  16   4          4.87        153.33        98.70 o                         
  -6  16   4          0.38         -3.07        59.80 o                         
  -5  16   4         11.47         33.14       103.07 o                         
  -4  16   4        197.04        256.54        80.83 o                         
  -3  16   4         86.55        -16.89        79.20 o                         
  -2  16   4          2.48        191.08        78.26 o                         
   0 -18   5         19.05        -43.07       156.47 o                         
   1 -18   5          5.56        -30.65        70.13 o                         
   2 -18   5         10.53        -27.95        83.36 o                         
   3 -18   5        241.12        191.65       103.23 o                         
   4 -18   5        340.69        482.99        97.47 o                         
   5 -18   5        202.31        284.04       152.01 o                         
   6 -18   5        435.14        430.32        78.83 o                         
   7 -18   5         56.76        -13.75        65.60 o                         
  -3 -17   5        144.46         66.55       118.32 o                         
  -2 -17   5          0.26        -58.46        74.93 o                         
  -1 -17   5          0.95        -42.40        67.65 o                         
   0 -17   5          2.16         -6.41        66.05 o                         
   1 -17   5         25.68        -47.81        47.81 o                         
   2 -17   5        145.39        156.54        54.34 o                         
   3 -17   5        475.77        503.20        97.57 o                         
   4 -17   5         61.87         31.01        53.23 o                         
   5 -17   5         30.18         55.31        52.55 o                         
   6 -17   5         71.26        -35.00        63.58 o                         
   7 -17   5         36.02        159.34        63.26 o                         
   8 -17   5        493.27        506.50       131.51 o                         
   9 -17   5        154.96        158.84        63.00 o                         
  -4 -16   5         88.74        -21.02        85.27 o                         
  -3 -16   5        133.12          3.48        84.46 o                         
  -2 -16   5        118.93        148.88        76.39 o                         
  -1 -16   5        334.84        404.57        64.57 o                         
   0 -16   5         40.73         12.10        43.17 o                         
   1 -16   5          9.32          7.86        35.49 o                         
   2 -16   5        357.38        328.97        40.21 o                         
   3 -16   5        506.25        557.83        52.19 o                         
   4 -16   5         14.64        -16.72        36.63 o                         
   5 -16   5         48.41        101.59        40.43 o                         
   6 -16   5       1071.95       1299.70       119.90 o                         
   7 -16   5       1556.15       1455.43       198.82 o                         
   8 -16   5       1200.55       1346.31        91.82 o                         
   9 -16   5       2515.45       2869.56       364.09 o                         
  10 -16   5         75.43         83.12       117.22 o                         
  -6 -15   5        810.48        967.98       155.31 o                         
  -5 -15   5        350.95        357.04       117.29 o                         
  -4 -15   5          0.19         12.82        70.69 o                         
  -3 -15   5         77.52         84.68        55.87 o                         
  -2 -15   5        314.05        359.57        54.42 o                         
  -1 -15   5        262.96        289.22        44.34 o                         
   0 -15   5          3.46         40.32        34.14 o                         
   1 -15   5          2.14         -0.69        32.93 o                         
   2 -15   5          0.68         49.11        33.86 o                         
   3 -15   5         97.04         76.33        32.29 o                         
   4 -15   5        892.05       1082.17        87.10 o                         
   5 -15   5       1481.71       1423.95        60.91 o                         
   6 -15   5        204.85        130.56        29.42 o                         
   7 -15   5        128.31        111.83        32.65 o                         
   8 -15   5        409.43        474.28        73.31 o                         
   9 -15   5         14.99         68.25        37.02 o                         
  10 -15   5         73.11         47.06        40.11 o                         
  11 -15   5        660.92        913.60       153.95 o                         
  -7 -14   5       1144.09       1329.78       199.44 o                         
  -6 -14   5        944.94       1069.38       109.15 o                         
  -5 -14   5         98.54         54.83        50.89 o                         
  -4 -14   5         16.08         51.47        38.36 o                         
  -3 -14   5        496.01        508.87        73.73 o                         
  -2 -14   5        599.88        512.11        53.84 o                         
  -1 -14   5        541.06        643.97        76.61 o                         
   0 -14   5        512.54        423.45        34.82 o                         
   1 -14   5        156.22        194.90        40.98 o                         
   2 -14   5        449.50        499.03        31.95 o                         
   3 -14   5          0.45         73.29        26.94 o                         
   4 -14   5        791.44        858.47        44.73 o                         
   5 -14   5        752.82        748.36        39.57 o                         
   6 -14   5        605.03        507.21        32.47 o                         
   7 -14   5        942.10        895.18        51.54 o                         
   8 -14   5       2249.59       2438.71        84.10 o                         
   9 -14   5        605.47        639.15        35.37 o                         
  10 -14   5        291.29        319.26       139.33 o                         
  11 -14   5        128.41         89.96       120.53 o                         
  12 -14   5        231.96        321.05        84.06 o                         
  -8 -13   5         86.32        261.38        97.34 o                         
  -7 -13   5         50.62        146.22        77.18 o                         
  -6 -13   5         44.06         81.63        36.77 o                         
  -5 -13   5        129.57         58.81        53.76 o                         
  -4 -13   5        726.88        737.26        61.35 o                         
  -3 -13   5       2659.09       2994.95       120.61 o                         
  -2 -13   5       6642.40       7415.38       220.25 o                         
  -1 -13   5       3006.67       2906.39        94.38 o                         
   0 -13   5       2275.15       2183.82        73.71 o                         
   1 -13   5        935.60        915.54        40.65 o                         
   2 -13   5         43.46         43.29        23.55 o                         
   3 -13   5         47.80         51.64        27.46 o                         
   4 -13   5         14.12         43.05        25.04 o                         
   5 -13   5        137.75        117.75        33.73 o                         
   6 -13   5         23.44         41.25        17.49 o                         
   7 -13   5        277.81        213.41        19.05 o                         
   8 -13   5        358.43        323.32        43.81 o                         
   9 -13   5        105.37         94.46        26.04 o                         
  10 -13   5         26.05         72.73        54.09 o                         
  11 -13   5          0.19        -19.96        63.34 o                         
  12 -13   5          4.48         69.09        86.59 o                         
  13 -13   5        228.01        196.59        70.36 o                         
  -9 -12   5        417.66        314.67       115.21 o                         
  -8 -12   5        141.67         90.89        73.08 o                         
  -7 -12   5         45.32         69.41        42.94 o                         
  -6 -12   5        137.27         85.98        56.15 o                         
  -5 -12   5          3.70        -36.76        36.76 o                         
  -4 -12   5        135.65        171.82        42.15 o                         
  -3 -12   5       1121.88       1085.94        55.14 o                         
  -2 -12   5        379.23        410.21        41.75 o                         
  -1 -12   5         37.81         62.39        38.96 o                         
   0 -12   5        430.36        405.52        29.12 o                         
   1 -12   5          6.76         37.90        22.79 o                         
   2 -12   5         63.59         59.67        22.32 o                         
   3 -12   5        278.63        246.09        27.74 o                         
   4 -12   5         47.98         54.12        23.10 o                         
   5 -12   5        347.83        356.84        18.18 o                         
   6 -12   5        260.31        260.85        18.44 o                         
   7 -12   5        203.51        259.09        27.47 o                         
   8 -12   5         40.90         82.20        24.09 o                         
   9 -12   5          6.97         30.48        16.89 o                         
  10 -12   5          0.89         79.88        50.99 o                         
  11 -12   5          4.81         -0.66        69.59 o                         
  12 -12   5         34.19        126.35        78.45 o                         
  13 -12   5          1.19        -21.03        84.20 o                         
 -10 -11   5         98.13         31.99       120.84 o                         
  -9 -11   5        196.72        210.01        56.67 o                         
  -8 -11   5         25.57         28.55        72.24 o                         
  -7 -11   5         11.45        -32.98        32.98 o                         
  -6 -11   5        244.51        269.27        50.49 o                         
  -5 -11   5       1585.73       1482.05        61.69 o                         
  -4 -11   5        936.48        832.18        44.92 o                         
  -3 -11   5         17.96         68.40        29.64 o                         
  -2 -11   5          7.98         41.53        26.61 o                         
  -1 -11   5       3172.35       3221.09        86.35 o                         
   0 -11   5       4382.26       4620.98       113.76 o                         
   1 -11   5       6069.19       6676.23       150.58 o                         
   2 -11   5       3401.68       3528.95        89.77 o                         
   3 -11   5        827.89        867.77        32.75 o                         
   4 -11   5        898.23        775.72        26.85 o                         
   5 -11   5       3761.58       3728.13        96.82 o                         
   6 -11   5       1612.89       1497.13        46.83 o                         
   7 -11   5         34.81         20.46        18.07 o                         
   8 -11   5        119.26        111.54        31.26 o                         
   9 -11   5        313.07        293.98        47.79 o                         
  10 -11   5        181.91         69.17        56.23 o                         
  11 -11   5        153.41         46.12        55.48 o                         
  12 -11   5         56.72         30.65        52.25 o                         
  13 -11   5        344.59        225.62        82.86 o                         
 -11 -10   5        355.23        281.10        86.44 o                         
 -10 -10   5          5.74        -16.76        61.76 o                         
  -9 -10   5         14.03         44.09        52.30 o                         
  -8 -10   5        879.36        775.92        59.83 o                         
  -7 -10   5        490.34        444.95        34.67 o                         
  -6 -10   5        269.93        258.28        30.88 o                         
  -5 -10   5        914.37        870.03        43.25 o                         
  -4 -10   5       1420.80       1558.33        56.75 o                         
  -3 -10   5       1330.64       1320.37        48.10 o                         
  -2 -10   5          6.22         -0.23        23.59 o                         
  -1 -10   5        810.65        837.05        34.90 o                         
   0 -10   5       1801.26       1745.16        50.62 o                         
   1 -10   5       2000.48       1915.40        47.40 o                         
   2 -10   5       1248.01       1151.72        36.05 o                         
   3 -10   5          5.00        -13.60        13.60 o                         
   4 -10   5       4951.18       5171.01        99.62 o                         
   5 -10   5       9673.16      10104.21       185.55 o                         
   6 -10   5       5604.13       5593.97       118.11 o                         
   7 -10   5       1224.85       1062.47        38.87 o                         
   8 -10   5         68.94         84.17        49.91 o                         
   9 -10   5         21.41        -23.85        36.04 o                         
  10 -10   5       3317.71       3837.40       294.85 o                         
  11 -10   5       1068.74       1154.33       115.29 o                         
  12 -10   5          0.04         30.70        63.39 o                         
  13 -10   5        344.35        442.89        85.86 o                         
  14 -10   5         96.46        174.57        93.10 o                         
 -12  -9   5          1.66         58.82        90.57 o                         
 -11  -9   5         47.37         58.99        53.78 o                         
 -10  -9   5        117.66         50.51        52.48 o                         
  -9  -9   5        439.11        410.29        50.65 o                         
  -8  -9   5         73.54         45.48        33.61 o                         
  -7  -9   5        156.72        164.63        28.74 o                         
  -6  -9   5        504.12        509.44        29.57 o                         
  -5  -9   5       1613.13       1719.06        51.56 o                         
  -4  -9   5       1031.99       1058.36        39.17 o                         
  -3  -9   5        478.78        410.41        24.37 o                         
  -2  -9   5       7962.10       7885.34       156.30 o                         
  -1  -9   5       3213.16       3191.85        59.40 o                         
   0  -9   5         65.25         75.54        18.31 o                         
   1  -9   5        237.65        240.33        15.81 o                         
   2  -9   5       2251.40       2324.30        45.64 o                         
   3  -9   5         86.19        115.23        13.55 o                         
   4  -9   5          1.44         17.89        13.13 o                         
   5  -9   5       1828.52       1835.03        50.24 o                         
   6  -9   5       1999.44       1990.61        56.47 o                         
   7  -9   5        690.83        667.02        26.94 o                         
   8  -9   5        569.58        582.45        52.48 o                         
   9  -9   5         57.27        143.74        64.50 o                         
  10  -9   5         16.45         28.32        37.42 o                         
  11  -9   5        115.29         92.65        51.33 o                         
  12  -9   5         49.13         34.17       126.33 o                         
  13  -9   5        174.39        169.86        67.65 o                         
  14  -9   5          1.09        -80.41        80.41 o                         
 -12  -8   5          3.82        -11.10        79.74 o                         
 -11  -8   5        138.16        135.25        51.89 o                         
 -10  -8   5       1599.77       1545.37        89.96 o                         
  -9  -8   5       4845.85       5067.73       209.62 o                         
  -8  -8   5       4643.47       4976.25       147.76 o                         
  -7  -8   5       3013.86       2978.15        73.44 o                         
  -6  -8   5         20.59         56.52        22.62 o                         
  -5  -8   5         14.88         44.65        21.66 o                         
  -4  -8   5          9.00         23.73        20.34 o                         
  -3  -8   5        105.16         79.42        21.37 o                         
  -2  -8   5       4601.22       4471.69        87.46 o                         
  -1  -8   5       2654.81       2776.56        51.25 o                         
   0  -8   5       2435.71       2421.45        46.23 o                         
   1  -8   5       2723.27       2614.70        53.16 o                         
   2  -8   5       1092.93       1027.83        27.10 o                         
   3  -8   5         96.56        130.33        14.66 o                         
   4  -8   5       8719.96       8794.20       147.59 o                         
   5  -8   5       3352.96       3344.98        74.15 o                         
   6  -8   5        283.56        361.29        19.28 o                         
   7  -8   5       1311.13       1281.45        57.74 o                         
   8  -8   5       2762.30       3181.89       124.26 o                         
   9  -8   5         33.04         60.68        33.30 o                         
  10  -8   5        789.83        970.76        60.93 o                         
  11  -8   5        782.59        799.16        66.92 o                         
  12  -8   5        336.13        382.71        58.39 o                         
  13  -8   5        468.85        524.45        85.18 o                         
  14  -8   5        143.62        133.43        79.80 o                         
 -13  -7   5         39.44        -61.11        61.11 o                         
 -12  -7   5          9.16         20.48        47.45 o                         
 -11  -7   5          5.98          0.65        42.85 o                         
 -10  -7   5         92.48        163.99        43.13 o                         
  -9  -7   5       1051.17       1089.78        49.32 o                         
  -8  -7   5       5738.36       6018.23       153.74 o                         
  -7  -7   5         92.72         98.03        23.93 o                         
  -6  -7   5       2097.12       1969.44        47.59 o                         
  -5  -7   5        605.39        518.52        21.66 o                         
  -4  -7   5       2255.35       2206.94        46.51 o                         
  -3  -7   5        516.25        405.01        20.81 o                         
  -2  -7   5        862.26        761.24        24.14 o                         
  -1  -7   5       1373.08       1258.09        32.54 o                         
   0  -7   5       2635.54       2849.42        60.83 o                         
   1  -7   5         25.13        100.20        13.84 o                         
   2  -7   5         77.79         51.59        16.80 o                         
   3  -7   5          8.09          5.08        10.39 o                         
   4  -7   5        197.47        214.61        16.53 o                         
   5  -7   5        602.21        536.76        13.74 o                         
   6  -7   5         78.05         54.97        33.10 o                         
   7  -7   5       1134.28       1029.89        44.11 o                         
   8  -7   5       1274.78       1401.90        69.50 o                         
   9  -7   5          2.99         30.32        34.05 o                         
  10  -7   5        208.55        140.45        35.84 o                         
  11  -7   5        253.33        302.44        47.73 o                         
  12  -7   5        572.80        716.76       127.30 o                         
  13  -7   5        666.89        848.23       126.68 o                         
  14  -7   5        583.05        516.65       118.88 o                         
 -13  -6   5          9.35        -60.19        60.19 o                         
 -12  -6   5          9.57        -19.06        52.74 o                         
 -11  -6   5         25.40         44.12        24.51 o                         
 -10  -6   5          1.82         17.69        18.35 o                         
  -9  -6   5          3.82          6.50        20.44 o                         
  -8  -6   5        292.94        262.32        24.55 o                         
  -7  -6   5       6205.83       6238.39       134.20 o                         
  -6  -6   5       7838.97       8193.44       146.74 o                         
  -5  -6   5       1622.37       1839.97        47.62 o                         
  -4  -6   5        146.46        153.12        15.67 o                         
  -3  -6   5       3997.10       4337.79        69.64 o                         
  -2  -6   5         83.17         72.00        15.99 o                         
  -1  -6   5        588.75        404.89        31.26 o                         
   0  -6   5        450.40        358.21        17.44 o                         
   1  -6   5       1474.22       1372.94        29.56 o                         
   2  -6   5       4008.51       3996.28        64.00 o                         
   3  -6   5       1559.25       1560.77        36.39 o                         
   4  -6   5        312.05        361.31        15.72 o                         
   5  -6   5        406.58        391.73        34.82 o                         
   6  -6   5         40.12         44.64        26.30 o                         
   7  -6   5       2371.61       2330.54        82.43 o                         
   8  -6   5        491.84        510.52        48.70 o                         
   9  -6   5         21.45         44.44        38.05 o                         
  10  -6   5          1.01        -19.47        32.80 o                         
  11  -6   5        317.02        301.46        45.57 o                         
  12  -6   5         79.96         97.76        56.50 o                         
  13  -6   5        488.85        494.64        73.06 o                         
  14  -6   5        209.03        123.71       126.19 o                         
 -14  -5   5         79.17         18.47        78.10 o                         
 -13  -5   5        104.90         24.10        72.00 o                         
 -12  -5   5         90.59        104.21        93.58 o                         
 -11  -5   5        452.75        415.59        27.58 o                         
 -10  -5   5        319.10        270.96        24.26 o                         
  -9  -5   5       1150.74       1128.67        38.84 o                         
  -8  -5   5        669.90        591.20        37.56 o                         
  -7  -5   5       1046.09        915.87        37.58 o                         
  -6  -5   5       2900.64       2645.57        58.52 o                         
  -5  -5   5       1379.83       1300.49        30.59 o                         
  -4  -5   5       1136.06       1169.80        33.12 o                         
  -3  -5   5      17538.68      17091.11       249.78 o                         
  -2  -5   5      24142.45      25547.15       346.74 o                         
  -1  -5   5      29485.69      31965.72       491.46 o                         
   0  -5   5       1753.43       1622.39        29.80 o                         
   1  -5   5        146.53        306.47        13.71 o                         
   2  -5   5       7766.05       7811.37       126.29 o                         
   3  -5   5      10123.62      10225.06       242.56 o                         
   4  -5   5       6470.88       6224.58       180.96 o                         
   5  -5   5       2056.89       2131.82        65.19 o                         
   6  -5   5       1174.17       1128.03        46.64 o                         
   7  -5   5       2283.85       2281.91        76.49 o                         
   8  -5   5        446.31        410.39        38.34 o                         
   9  -5   5        886.34        842.74        49.80 o                         
  10  -5   5       2200.75       2233.57       103.71 o                         
  11  -5   5       2071.33       2194.12       104.37 o                         
  12  -5   5       2199.71       2260.48       109.89 o                         
  13  -5   5       1790.90       1521.23       139.38 o                         
  14  -5   5        350.45         67.93       136.00 o                         
 -14  -4   5         17.30         -1.46        48.83 o                         
 -13  -4   5          6.06        -17.15        60.15 o                         
 -12  -4   5        103.60         20.27        30.22 o                         
 -11  -4   5         57.77         49.37        27.37 o                         
 -10  -4   5          2.77         -9.17        22.62 o                         
  -9  -4   5         27.27         72.38        22.75 o                         
  -8  -4   5        701.13        662.47        29.82 o                         
  -7  -4   5         34.75         58.74        15.82 o                         
  -6  -4   5       4926.86       4963.35        89.86 o                         
  -5  -4   5       3401.09       3149.89        56.21 o                         
  -4  -4   5         96.93        187.04        17.97 o                         
  -3  -4   5        727.04        786.22        22.20 o                         
  -2  -4   5       1332.09        961.11        26.79 o                         
  -1  -4   5        804.27        800.05        21.59 o                         
   0  -4   5      14905.39      16363.96       258.54 o                         
   1  -4   5        588.93        488.63        19.22 o                         
   2  -4   5       7239.45       6844.52       108.90 o                         
   3  -4   5       5401.62       5367.46        95.37 o                         
   4  -4   5      10132.19       9650.42       217.97 o                         
   5  -4   5         57.84         84.67        26.86 o                         
   6  -4   5        888.73        952.93        43.94 o                         
   7  -4   5        406.57        414.59        68.95 o                         
   8  -4   5         18.48         29.44        30.28 o                         
   9  -4   5        705.38        617.12        42.74 o                         
  10  -4   5        754.47        696.40        93.04 o                         
  11  -4   5       2813.38       2823.89       127.13 o                         
  12  -4   5       4845.01       5455.68       241.54 o                         
  13  -4   5       2127.26       2099.47       218.70 o                         
  14  -4   5         85.15         97.20       165.13 o                         
 -15  -3   5        749.00        935.43       181.42 o                         
 -14  -3   5       1065.83       1151.38        94.54 o                         
 -13  -3   5          3.54         42.95        47.38 o                         
 -12  -3   5        245.65        282.89        32.03 o                         
 -11  -3   5        402.98        452.74        27.88 o                         
 -10  -3   5        424.68        416.02        26.74 o                         
  -9  -3   5       1880.14       1874.50        47.16 o                         
  -8  -3   5       2187.61       2306.15        56.57 o                         
  -7  -3   5       1746.94       1573.15        39.36 o                         
  -6  -3   5         25.51         -0.23        21.54 o                         
  -5  -3   5       2608.36       2747.79        57.97 o                         
  -4  -3   5       3300.84       3315.10        71.15 o                         
  -3  -3   5      11046.83      10755.03       170.52 o                         
  -2  -3   5      20475.04      21949.76       392.46 o                         
  -1  -3   5       9978.36      10915.76       190.80 o                         
   0  -3   5       2005.71       1772.04        32.09 o                         
   1  -3   5       1437.18        679.39        17.12 o                         
   2  -3   5       5383.03       5055.41        81.93 o                         
   3  -3   5       1147.20       1374.06        28.67 o                         
   4  -3   5          4.78          9.31         7.15 o                         
   5  -3   5        881.32        825.34        68.83 o                         
   6  -3   5        283.95        311.75        10.48 o                         
   7  -3   5       1057.21       1132.66        29.52 o                         
   8  -3   5         14.52         34.81        12.17 o                         
   9  -3   5        366.45        349.20        18.48 o                         
  10  -3   5        132.04        114.65        11.15 o                         
  11  -3   5          1.45         -9.60        14.02 o                         
  12  -3   5         18.73         53.03        49.92 o                         
  13  -3   5          1.88          2.49        89.88 o                         
  14  -3   5        719.80        619.51       131.17 o                         
 -15  -2   5        981.20       1130.67       163.75 o                         
 -14  -2   5         97.08        137.32        60.74 o                         
 -13  -2   5        420.06        367.32        40.12 o                         
 -12  -2   5       5802.37       5774.41       169.50 o                         
 -11  -2   5       3307.80       3400.20        86.79 o                         
 -10  -2   5       1286.35       1392.55        43.90 o                         
  -9  -2   5         56.91         85.85        27.52 o                         
  -8  -2   5         13.91         -5.67        30.39 o                         
  -7  -2   5       2136.90       2339.21        46.43 o                         
  -6  -2   5       3686.64       3961.92        87.67 o                         
  -5  -2   5         26.52         69.72        15.51 o                         
  -4  -2   5       2741.39       2675.16        49.00 o                         
  -3  -2   5       6654.87       6699.68       123.10 o                         
  -2  -2   5      22972.54      21787.64       404.62 o                         
  -1  -2   5      12130.50      10314.97       179.17 o                         
   0  -2   5        134.01         32.19        12.53 o                         
   1  -2   5      11716.16      10796.09       173.03 o                         
   2  -2   5        163.86        202.48        10.92 o                         
   3  -2   5       9769.03      10543.69       173.62 o                         
   4  -2   5      21578.15      22200.64       480.55 o                         
   5  -2   5       2451.22       2552.30        57.49 o                         
   6  -2   5         51.19         56.45        12.14 o                         
   7  -2   5        733.33        678.14        23.90 o                         
   8  -2   5       1557.31       1734.10        44.33 o                         
   9  -2   5         34.81         73.37        27.44 o                         
  10  -2   5       1821.33       1966.53        57.41 o                         
  11  -2   5        241.51        237.43        22.03 o                         
  12  -2   5         26.10         33.62        19.16 o                         
  13  -2   5        284.76        275.83        38.07 o                         
 -15  -1   5         15.87         -3.07       120.12 o                         
 -14  -1   5         50.41         44.43        49.50 o                         
 -13  -1   5        898.38        937.83        55.17 o                         
 -12  -1   5       2079.26       2029.26        66.15 o                         
 -11  -1   5        954.70       1019.20        40.12 o                         
 -10  -1   5        528.47        575.00        33.58 o                         
  -9  -1   5       2546.86       2626.22        60.50 o                         
  -8  -1   5          4.42         26.20        22.28 o                         
  -7  -1   5       2329.48       2372.18        46.63 o                         
  -6  -1   5        872.25        969.40        28.47 o                         
  -5  -1   5       9138.67       9061.04       156.64 o                         
  -4  -1   5       6579.02       7030.28       121.26 o                         
  -3  -1   5       4545.01       5156.60       106.90 o                         
  -2  -1   5         30.97          8.50        15.94 o                         
  -1  -1   5      14916.87      13785.17       244.79 o                         
   0  -1   5       2129.35       2192.20        40.76 o                         
   1  -1   5      12594.75      11492.11       183.40 o                         
   2  -1   5        953.52        981.09        21.78 o                         
   3  -1   5        548.07        786.89        18.06 o                         
   4  -1   5       1045.20       1027.72        23.51 o                         
   5  -1   5       1974.90       1911.35        38.49 o                         
   6  -1   5       1590.67       1427.04        35.86 o                         
   7  -1   5       2502.09       2551.33        52.69 o                         
   8  -1   5        383.94        418.70        25.45 o                         
   9  -1   5       1455.03       1540.90        51.90 o                         
  10  -1   5       2262.53       2316.65        76.42 o                         
  11  -1   5        845.82        864.23        46.80 o                         
  12  -1   5        231.97        239.32        43.63 o                         
  13  -1   5        457.79        428.55       112.04 o                         
 -16   0   5        202.32        107.97       103.00 o                         
 -15   0   5        846.69        817.28       128.47 o                         
 -14   0   5        361.96        311.79        58.27 o                         
 -13   0   5         88.57        119.18        29.43 o                         
 -12   0   5        162.98        128.94        22.01 o                         
 -11   0   5       1392.52       1405.69        49.27 o                         
 -10   0   5       2768.61       3086.31        77.21 o                         
  -9   0   5       4843.82       5213.81       111.22 o                         
  -8   0   5       4530.04       4467.08        85.92 o                         
  -7   0   5       7086.78       7239.58       128.48 o                         
  -6   0   5        536.02        697.64        25.62 o                         
  -5   0   5       4016.00       4259.11        82.65 o                         
  -4   0   5       7107.27       7948.88       151.55 o                         
  -3   0   5        533.61        562.16        28.66 o                         
  -2   0   5        237.32        232.02        15.67 o                         
  -1   0   5       4667.27       4394.20        86.94 o                         
   0   0   5        237.76        243.00        14.23 o                         
   1   0   5        355.22        224.04        15.63 o                         
   2   0   5       1702.04       1992.05        42.94 o                         
   3   0   5      20565.33      21071.72       343.78 o                         
   4   0   5      19361.00      19271.20       302.27 o                         
   5   0   5      10139.19      10511.07       163.71 o                         
   6   0   5       4481.04       4736.88        80.86 o                         
   7   0   5       1806.65       1940.72        66.77 o                         
   8   0   5         55.66         21.87        21.04 o                         
   9   0   5        104.32         92.95        17.48 o                         
  10   0   5        190.88        155.41        22.30 o                         
  11   0   5          4.65        -26.37        31.23 o                         
  12   0   5        332.03        346.54        82.70 o                         
  13   0   5        460.20        481.28       193.71 o                         
 -16   1   5        370.76        390.03        88.50 o                         
 -15   1   5        574.74        570.65        84.34 o                         
 -14   1   5         46.88         34.93        45.16 o                         
 -13   1   5        105.42        144.49        30.11 o                         
 -12   1   5       1100.81       1206.89        63.93 o                         
 -11   1   5       1286.70       1326.28        48.85 o                         
 -10   1   5       2917.27       3035.99        81.43 o                         
  -9   1   5       2864.86       2995.48        74.21 o                         
  -8   1   5       1154.44       1249.65        32.41 o                         
  -7   1   5          7.46         22.89        17.54 o                         
  -6   1   5        696.39        757.12        27.39 o                         
  -5   1   5      14185.08      15650.92       283.20 o                         
  -4   1   5      16632.71      15903.87       341.15 o                         
  -3   1   5      11116.14      10069.75       200.23 o                         
  -2   1   5       1086.35       1542.26        47.53 o                         
  -1   1   5        108.29        171.91        17.68 o                         
   0   1   5       1614.61       1703.40        40.03 o                         
   1   1   5       4306.98       4337.18        91.84 o                         
   2   1   5        987.09       1090.25        25.95 o                         
   3   1   5      17086.13      17441.06       282.09 o                         
   4   1   5      23550.08      24108.27       386.41 o                         
   5   1   5      12592.57      12587.56       235.83 o                         
   6   1   5       8509.30       8629.92       181.48 o                         
   7   1   5        718.65        625.12        28.74 o                         
   8   1   5        853.52        874.81        53.21 o                         
   9   1   5        709.75        766.57        40.17 o                         
  10   1   5       1158.11       1237.72        57.17 o                         
  11   1   5          5.18         56.63        42.42 o                         
  12   1   5         90.59        174.83        58.75 o                         
 -16   2   5        219.05        104.48        85.67 o                         
 -15   2   5        111.85         60.50        56.73 o                         
 -14   2   5         74.52         60.28        44.35 o                         
 -13   2   5        277.48        210.65        52.89 o                         
 -12   2   5       1008.00       1011.95        40.76 o                         
 -11   2   5        764.05        783.94        36.26 o                         
 -10   2   5       2145.28       2302.98        61.97 o                         
  -9   2   5        522.83        424.40        28.25 o                         
  -8   2   5        676.57        691.52        29.65 o                         
  -7   2   5        126.70        149.78        15.93 o                         
  -6   2   5         31.97         34.57        22.05 o                         
  -5   2   5         10.68         24.57        18.00 o                         
  -4   2   5      32444.69      32366.82       648.29 o                         
  -3   2   5       6653.24       6552.64       149.61 o                         
  -2   2   5       2015.69       1851.24        63.45 o                         
  -1   2   5        615.93        810.64        28.25 o                         
   0   2   5         94.48         11.32        17.68 o                         
   1   2   5        467.26        577.03        25.13 o                         
   2   2   5       1168.85       1266.46        27.90 o                         
   3   2   5        205.71        213.85        19.03 o                         
   4   2   5        701.03        705.60        33.38 o                         
   5   2   5       2310.47       2481.18        55.65 o                         
   6   2   5        665.45        851.75        35.36 o                         
   7   2   5       1133.12       1142.92        49.04 o                         
   8   2   5       1639.60       1575.37        52.64 o                         
   9   2   5       4106.51       4293.71       120.74 o                         
  10   2   5        735.32        723.21       131.81 o                         
  11   2   5        324.12        318.18        60.69 o                         
  12   2   5        316.80        336.23        77.17 o                         
 -16   3   5         28.68         61.96        73.64 o                         
 -15   3   5        102.76         52.14        53.19 o                         
 -14   3   5         22.94         20.36        30.57 o                         
 -13   3   5        126.61        130.14        27.22 o                         
 -12   3   5         38.33         31.60        23.07 o                         
 -11   3   5       1250.26       1193.31        42.02 o                         
 -10   3   5       2972.09       2970.84        76.64 o                         
  -9   3   5       5473.12       5506.39       135.70 o                         
  -8   3   5          8.87         29.36        21.07 o                         
  -7   3   5        198.04        211.77        19.52 o                         
  -6   3   5      11627.49      11546.98       223.74 o                         
  -5   3   5       4967.50       4780.22       100.95 o                         
  -4   3   5       7479.69       7264.29       150.31 o                         
  -3   3   5       7112.41       6843.24       155.87 o                         
  -2   3   5       2886.81       2937.86        67.55 o                         
  -1   3   5       1834.52       1708.90        67.09 o                         
   0   3   5        742.44        732.07        26.58 o                         
   1   3   5       2099.76       2042.82        63.05 o                         
   2   3   5        919.52        930.88        27.54 o                         
   3   3   5         16.99        -14.03        14.03 o                         
   4   3   5        718.65        682.27        33.46 o                         
   5   3   5        340.31        371.84        23.27 o                         
   6   3   5       3301.20       3324.41        91.60 o                         
   7   3   5         10.83         18.99        21.38 o                         
   8   3   5        857.50        890.43        43.47 o                         
   9   3   5        574.03        508.48        42.69 o                         
  10   3   5         56.55          2.90        33.56 o                         
  11   3   5         44.55        145.18        69.64 o                         
  12   3   5         42.58         29.43        70.19 o                         
 -16   4   5          1.31         84.63       188.39 o                         
 -15   4   5         63.08        177.22       109.21 o                         
 -14   4   5        227.31        228.24        42.39 o                         
 -13   4   5       1357.34       1318.70        63.22 o                         
 -12   4   5        777.23        707.87        37.41 o                         
 -11   4   5       3185.55       3238.15        84.89 o                         
 -10   4   5      11763.71      12540.06       320.76 o                         
  -9   4   5        646.78        704.21        30.79 o                         
  -8   4   5        717.26        556.80        24.53 o                         
  -7   4   5         48.88          2.51        16.33 o                         
  -6   4   5        350.36        390.31        24.85 o                         
  -5   4   5       3750.14       3503.25        73.15 o                         
  -4   4   5      15007.59      14693.58       285.80 o                         
  -3   4   5      17432.50      17827.58       346.56 o                         
  -2   4   5       5826.66       6023.40       129.68 o                         
  -1   4   5         10.16          8.55        17.43 o                         
   0   4   5       1153.72       1239.85        40.90 o                         
   1   4   5       5340.19       5763.55       117.63 o                         
   2   4   5        128.54        203.62        31.01 o                         
   3   4   5       1895.83       1969.94        42.33 o                         
   4   4   5       2019.68       2041.70        44.66 o                         
   5   4   5        168.97        213.22        23.27 o                         
   6   4   5        576.47        555.11        31.26 o                         
   7   4   5        174.46        149.80        25.60 o                         
   8   4   5          2.21         18.51        43.24 o                         
   9   4   5          4.58        -33.94        46.92 o                         
  10   4   5        149.61        130.85        46.51 o                         
  11   4   5       1387.35       1416.97       124.34 o                         
 -16   5   5         88.40          0.15        66.17 o                         
 -15   5   5        531.89        647.25        73.76 o                         
 -14   5   5        435.13        538.41        40.20 o                         
 -13   5   5        769.85        809.43        39.35 o                         
 -12   5   5        586.47        598.98        51.14 o                         
 -11   5   5        825.23        792.13        40.67 o                         
 -10   5   5          5.34         23.32        18.30 o                         
  -9   5   5        121.56        152.24        20.97 o                         
  -8   5   5         54.98         75.32        19.86 o                         
  -7   5   5        203.78        242.51        28.46 o                         
  -6   5   5        704.05        546.33        30.39 o                         
  -5   5   5       1229.20       1095.48        37.95 o                         
  -4   5   5        376.68        455.86        27.81 o                         
  -3   5   5       7617.31       8094.25       181.26 o                         
  -2   5   5       6945.09       7671.44       165.02 o                         
  -1   5   5         78.06         70.23        23.20 o                         
   0   5   5        368.85        412.31        27.60 o                         
   1   5   5       1827.35       1933.74        67.92 o                         
   2   5   5         12.74         35.63        20.88 o                         
   3   5   5        353.43        351.38        19.40 o                         
   4   5   5       1709.14       1812.43        56.03 o                         
   5   5   5        943.62       1086.65        47.09 o                         
   6   5   5       1128.57       1047.44        46.75 o                         
   7   5   5        210.01        228.29        40.05 o                         
   8   5   5          3.72         -1.98        38.51 o                         
   9   5   5        337.54        289.61        45.83 o                         
  10   5   5         96.42        -25.86        69.02 o                         
 -16   6   5        366.69        318.94       104.66 o                         
 -15   6   5        309.45        314.80        65.86 o                         
 -14   6   5         27.69        -44.63        44.63 o                         
 -13   6   5        213.02        166.82        43.36 o                         
 -12   6   5       2454.83       2419.41        86.66 o                         
 -11   6   5       1835.14       1945.16        67.67 o                         
 -10   6   5        722.63        651.97        45.74 o                         
  -9   6   5         42.97         98.96        24.33 o                         
  -8   6   5        993.00       1019.54        37.93 o                         
  -7   6   5        339.35        295.51        24.03 o                         
  -6   6   5         13.62         23.57        22.00 o                         
  -5   6   5        796.95        798.70        36.59 o                         
  -4   6   5       3706.38       3823.58        89.97 o                         
  -3   6   5      18377.04      19027.86       410.89 o                         
  -2   6   5      18379.74      19499.19       395.97 o                         
  -1   6   5       2074.68       2044.22        60.89 o                         
   0   6   5         17.68         17.38        23.96 o                         
   1   6   5        492.07        463.07        33.59 o                         
   2   6   5       3835.81       3844.73       111.90 o                         
   3   6   5       2357.71       2516.81        66.52 o                         
   4   6   5        109.31         97.48        25.47 o                         
   5   6   5        740.65        646.69        29.85 o                         
   6   6   5        958.94        930.46        49.96 o                         
   7   6   5        740.02        531.77        47.00 o                         
   8   6   5         64.51         15.81        33.87 o                         
   9   6   5         71.83         38.30        50.04 o                         
  10   6   5        286.33        308.16        94.30 o                         
 -16   7   5        149.50        199.51        75.39 o                         
 -15   7   5        174.23        100.10        73.18 o                         
 -14   7   5         40.27         95.54        45.48 o                         
 -13   7   5       1147.35       1219.25        63.09 o                         
 -12   7   5       1362.32       1345.27        84.35 o                         
 -11   7   5       1269.61       1371.09        72.55 o                         
 -10   7   5       4953.51       5333.17       156.04 o                         
  -9   7   5       3798.68       3756.98       107.41 o                         
  -8   7   5        134.58        100.06        20.40 o                         
  -7   7   5         33.15         23.84        19.91 o                         
  -6   7   5        309.15        310.77        27.36 o                         
  -5   7   5        550.70        635.17        39.68 o                         
  -4   7   5        744.62        894.28        46.37 o                         
  -3   7   5       5979.88       6417.54       150.99 o                         
  -2   7   5       8690.22       9108.25       231.17 o                         
  -1   7   5        322.88        272.48        32.29 o                         
   0   7   5       1378.44       1414.97        53.95 o                         
   1   7   5       5216.29       5121.02       157.65 o                         
   2   7   5      11178.29      11769.85       308.42 o                         
   3   7   5      11583.65      11832.11       351.60 o                         
   4   7   5       2961.00       2797.84        73.01 o                         
   5   7   5         34.37         70.55        25.37 o                         
   6   7   5        126.75         87.85        32.37 o                         
   7   7   5        168.75        149.09        39.12 o                         
   8   7   5        136.11         88.72        49.75 o                         
   9   7   5          0.03        160.51        86.49 o                         
 -16   8   5        225.93        148.42        90.02 o                         
 -15   8   5          9.13        -70.83        70.83 o                         
 -14   8   5        572.98        600.87       100.51 o                         
 -13   8   5       1154.69       1116.10        64.44 o                         
 -12   8   5        943.82        996.42        51.94 o                         
 -11   8   5        747.93        789.34        45.20 o                         
 -10   8   5        215.61        128.79        40.80 o                         
  -9   8   5        867.87        760.60        36.57 o                         
  -8   8   5       1919.95       1864.77        58.83 o                         
  -7   8   5       2309.17       2466.54        73.20 o                         
  -6   8   5        919.47        794.59        44.97 o                         
  -5   8   5       2736.62       2649.50        82.21 o                         
  -4   8   5       8588.20       8768.62       231.56 o                         
  -3   8   5        143.18        147.27        46.81 o                         
  -2   8   5        298.23        255.96        28.27 o                         
  -1   8   5        127.30         54.67        27.10 o                         
   0   8   5        208.18        214.10        34.28 o                         
   1   8   5       2957.44       2940.82       103.91 o                         
   2   8   5        891.31        954.76        50.90 o                         
   3   8   5       1490.76       1505.29        55.27 o                         
   4   8   5       1073.32        974.37        35.53 o                         
   5   8   5         41.75        -12.83        29.98 o                         
   6   8   5          1.83          7.40        40.54 o                         
   7   8   5          1.66         47.69        43.61 o                         
   8   8   5         22.51         10.17        63.20 o                         
 -15   9   5         51.63        -36.73        56.19 o                         
 -14   9   5        538.98        638.70        93.33 o                         
 -13   9   5        345.52        345.64        48.77 o                         
 -12   9   5       2867.74       3013.70       103.10 o                         
 -11   9   5       6243.05       6705.07       245.38 o                         
 -10   9   5       2561.66       2732.18       100.92 o                         
  -9   9   5        689.67        661.86        39.29 o                         
  -8   9   5        446.54        403.30        39.46 o                         
  -7   9   5         47.90         76.50        27.73 o                         
  -6   9   5        298.92        294.71        27.36 o                         
  -5   9   5       1395.65       1432.77        51.01 o                         
  -4   9   5        361.99        318.51        38.26 o                         
  -3   9   5         11.63          8.73        30.17 o                         
  -2   9   5       1036.10        999.88        60.72 o                         
  -1   9   5        579.59        528.38        42.17 o                         
   0   9   5       1903.26       1913.12        88.60 o                         
   1   9   5         18.63         67.69        30.81 o                         
   2   9   5        105.36        115.88        32.44 o                         
   3   9   5         85.35         91.88        20.80 o                         
   4   9   5        243.20        217.53        21.88 o                         
   5   9   5       1162.31       1085.85        69.05 o                         
   6   9   5       1029.02       1050.28       111.10 o                         
   7   9   5          8.41         28.30        53.53 o                         
   8   9   5         24.31         -8.90        78.90 o                         
 -15  10   5        142.36        124.95        80.91 o                         
 -14  10   5        313.56        251.15        86.15 o                         
 -13  10   5          2.41         26.70        31.50 o                         
 -12  10   5        129.01        222.07        40.37 o                         
 -11  10   5       1622.65       1528.25        60.66 o                         
 -10  10   5        548.24        597.52        43.06 o                         
  -9  10   5        539.94        434.73        34.09 o                         
  -8  10   5       1458.08       1342.65        55.36 o                         
  -7  10   5        133.40        101.97        28.45 o                         
  -6  10   5        128.44        158.54        29.45 o                         
  -5  10   5        244.72        253.38        28.62 o                         
  -4  10   5       2294.16       2355.44        89.93 o                         
  -3  10   5         25.06         47.14        58.73 o                         
  -2  10   5        666.52        639.60        52.59 o                         
  -1  10   5         15.64         -6.56        40.89 o                         
   0  10   5        166.73        171.61        33.02 o                         
   1  10   5          0.96        -24.21        35.48 o                         
   2  10   5         19.32         -2.18        62.81 o                         
   3  10   5         82.42         32.71        24.15 o                         
   4  10   5          3.99          1.95        35.61 o                         
   5  10   5        228.11        242.53        65.65 o                         
   6  10   5        148.22        110.71        65.65 o                         
   7  10   5         81.36        193.22       107.67 o                         
 -15  11   5          4.74        -46.67        68.76 o                         
 -14  11   5         13.80       -283.73      4979.03 o                         
 -13  11   5        119.92         69.45        61.99 o                         
 -12  11   5         19.09         13.91        48.28 o                         
 -11  11   5        123.22        131.82       108.11 o                         
 -10  11   5        565.34        480.73        57.36 o                         
  -9  11   5       1358.57       1247.27        67.77 o                         
  -8  11   5         87.87         41.57        26.55 o                         
  -7  11   5        470.59        397.45        31.12 o                         
  -6  11   5        793.92        707.99        42.17 o                         
  -5  11   5         23.00         35.05        41.16 o                         
  -4  11   5       1260.17       1137.11        56.75 o                         
  -3  11   5        163.18         99.19        44.46 o                         
  -2  11   5        801.77        742.34        52.46 o                         
  -1  11   5       1433.84       1416.18        85.25 o                         
   0  11   5        871.65        853.89        82.07 o                         
   1  11   5          0.60         78.01        61.61 o                         
   2  11   5        281.64        274.63        40.61 o                         
   3  11   5        581.79        494.07        68.39 o                         
   4  11   5        408.54        424.92        62.53 o                         
   5  11   5         18.19         18.07        51.87 o                         
   6  11   5         37.54        199.65        61.83 o                         
 -14  12   5          5.30        -98.86        98.86 o                         
 -13  12   5          2.37         22.37        89.33 o                         
 -12  12   5         10.54         37.44        44.64 o                         
 -11  12   5        873.83        862.05        65.42 o                         
 -10  12   5       1606.02       1724.34        81.98 o                         
  -9  12   5       1060.30       1095.92        68.37 o                         
  -8  12   5        718.66        682.19        46.65 o                         
  -7  12   5        875.85        842.13        49.58 o                         
  -6  12   5       2582.81       2666.16       109.49 o                         
  -5  12   5       2939.91       3252.70       123.54 o                         
  -4  12   5       3545.96       3639.41       142.65 o                         
  -3  12   5       3616.67       3812.71       186.11 o                         
  -2  12   5         35.11         15.41        48.98 o                         
  -1  12   5        614.82        682.96       139.17 o                         
   0  12   5         55.73         98.03        50.66 o                         
   1  12   5         28.27         54.23        38.88 o                         
   2  12   5         41.81        -24.32        53.61 o                         
   3  12   5        214.82        205.25        47.91 o                         
   4  12   5        485.20        424.26        58.52 o                         
 -13  13   5        489.15        380.52        77.18 o                         
 -12  13   5        500.44        623.52       114.73 o                         
 -11  13   5        120.01        137.07        52.76 o                         
 -10  13   5         96.09        117.61        48.45 o                         
  -9  13   5         84.64        111.19        54.36 o                         
  -8  13   5        243.99        318.85        44.24 o                         
  -7  13   5          2.88         -6.62        32.36 o                         
  -6  13   5        698.58        809.65        49.41 o                         
  -5  13   5       1748.86       1773.75        89.50 o                         
  -4  13   5       1964.81       1981.12       101.11 o                         
  -3  13   5        697.45        716.79        71.11 o                         
  -2  13   5         55.78        134.35        58.85 o                         
  -1  13   5        289.24        273.83        67.36 o                         
   0  13   5        512.70        469.99        52.65 o                         
   1  13   5         19.34        140.11        54.63 o                         
   2  13   5         47.72        119.81        72.33 o                         
   3  13   5         10.36         87.73       106.99 o                         
 -12  14   5        100.13         77.46       119.84 o                         
 -11  14   5        508.38        542.47        99.96 o                         
 -10  14   5        849.23        771.04       112.23 o                         
  -9  14   5        105.85         48.34        52.97 o                         
  -8  14   5         45.81         39.84        69.82 o                         
  -7  14   5         74.36         70.93        70.25 o                         
  -6  14   5        106.53        130.01        67.52 o                         
  -5  14   5         73.13        114.89        51.88 o                         
  -4  14   5          1.09        -75.94        75.94 o                         
  -3  14   5          1.64         67.10       111.84 o                         
  -2  14   5         14.77         42.11       116.53 o                         
  -1  14   5        203.67        106.49       101.44 o                         
   0  14   5        114.21         98.81       105.82 o                         
   1  14   5          1.32         31.54        70.57 o                         
   2  14   5          1.08         66.41       167.20 o                         
 -11  15   5        112.90        132.55        90.02 o                         
 -10  15   5          5.80         -2.49       107.56 o                         
  -9  15   5          1.84         56.30        92.68 o                         
  -8  15   5          9.06         38.74        84.03 o                         
  -7  15   5          1.07        -83.32        83.32 o                         
  -6  15   5         73.13        140.84       112.11 o                         
  -5  15   5         62.07        216.16        74.03 o                         
  -4  15   5         34.51        165.77        71.89 o                         
  -3  15   5         37.93       -130.13       130.13 o                         
  -2  15   5         16.70         65.19        98.93 o                         
  -1  15   5          0.70         -7.72        74.18 o                         
   0  15   5          1.51         -7.73       118.26 o                         
  -9  16   5          5.27         81.92        78.41 o                         
  -8  16   5         14.24        -37.27       145.87 o                         
  -7  16   5        184.95        227.05       112.04 o                         
  -6  16   5         20.93        180.95       157.88 o                         
  -5  16   5          4.04        -49.48       132.75 o                         
  -4  16   5         72.36        140.11        79.65 o                         
  -3  16   5         32.16          8.00        87.33 o                         
   0 -18   6          9.68         65.66        69.83 o                         
   1 -18   6         10.93         71.07        62.85 o                         
   2 -18   6         35.71         12.11       248.52 o                         
   3 -18   6          8.60        -41.76        96.96 o                         
   4 -18   6         62.31        178.65        97.48 o                         
   5 -18   6        489.68        614.53       108.27 o                         
   6 -18   6        597.49        564.56        92.33 o                         
   7 -18   6        158.88        212.55        87.81 o                         
  -3 -17   6        145.18        295.40       145.32 o                         
  -2 -17   6         40.12        -25.19        67.15 o                         
  -1 -17   6         43.81         37.40        58.45 o                         
   0 -17   6         76.41         34.61        59.72 o                         
   1 -17   6        109.09         74.76        46.15 o                         
   2 -17   6        338.41        421.43        59.60 o                         
   3 -17   6        376.21        461.92        58.83 o                         
   4 -17   6        429.27        439.42        59.34 o                         
   5 -17   6         27.23         76.93        69.27 o                         
   6 -17   6        263.33        229.85        66.38 o                         
   7 -17   6        843.56        648.15        87.80 o                         
   8 -17   6        238.41        422.79       112.80 o                         
   9 -17   6        442.00        487.84        88.16 o                         
  -5 -16   6        778.20        933.20       188.19 o                         
  -4 -16   6        133.70        124.64       106.72 o                         
  -3 -16   6         16.87         -9.22        65.97 o                         
  -2 -16   6        120.75        171.26        86.84 o                         
  -1 -16   6          8.51         61.14        50.97 o                         
   0 -16   6          5.60        110.37        47.86 o                         
   1 -16   6         57.30         64.97        38.46 o                         
   2 -16   6       1008.53       1196.62        65.83 o                         
   3 -16   6        740.57        768.02        65.06 o                         
   4 -16   6         78.85         50.78        46.22 o                         
   5 -16   6        287.65        366.80        43.26 o                         
   6 -16   6        694.47        764.36       206.34 o                         
   7 -16   6        365.69        322.26        53.59 o                         
   8 -16   6        146.30        114.69        56.40 o                         
   9 -16   6        100.13          4.11        48.46 o                         
  10 -16   6         77.15        241.62       153.81 o                         
  -6 -15   6        677.17        576.03       125.92 o                         
  -5 -15   6        376.71        286.59        54.60 o                         
  -4 -15   6        334.04        309.36        53.43 o                         
  -3 -15   6         40.32          6.96        64.73 o                         
  -2 -15   6        481.96        570.14        56.67 o                         
  -1 -15   6        790.99        767.71        66.98 o                         
   0 -15   6         25.99         -5.35        29.55 o                         
   1 -15   6        195.09        242.83        34.89 o                         
   2 -15   6       1195.43       1274.50        62.79 o                         
   3 -15   6        274.38        273.98        33.83 o                         
   4 -15   6         81.49         89.11        32.85 o                         
   5 -15   6        154.66         86.83        36.88 o                         
   6 -15   6        349.65        354.61        34.94 o                         
   7 -15   6       1308.14       1251.29        90.26 o                         
   8 -15   6       1649.49       1313.53        85.73 o                         
   9 -15   6        566.86        430.48        47.20 o                         
  10 -15   6         26.17        327.08       112.25 o                         
  11 -15   6        100.68        368.50       158.64 o                         
  -7 -14   6         11.47        -19.22        83.95 o                         
  -6 -14   6        118.28         92.98        54.49 o                         
  -5 -14   6         51.88        118.97        96.34 o                         
  -4 -14   6          8.78          9.93        75.92 o                         
  -3 -14   6         73.22         64.33        32.81 o                         
  -2 -14   6       2399.88       2518.70       111.22 o                         
  -1 -14   6        118.07         51.76        46.20 o                         
   0 -14   6          5.68         17.92        23.37 o                         
   1 -14   6          1.59        -22.40        25.44 o                         
   2 -14   6        129.31        101.82        29.17 o                         
   3 -14   6         22.66         37.66        27.50 o                         
   4 -14   6        505.88        413.75        31.98 o                         
   5 -14   6          1.80         20.37        25.75 o                         
   6 -14   6        150.72        211.71        41.06 o                         
   7 -14   6          6.43         14.48        17.55 o                         
   8 -14   6         42.18        -12.38        21.67 o                         
   9 -14   6        766.00        754.57        47.70 o                         
  10 -14   6       1606.69       1941.88       234.03 o                         
  11 -14   6        576.75        622.53        96.34 o                         
  12 -14   6        387.33        383.76       200.82 o                         
  -8 -13   6        468.67        541.60       285.46 o                         
  -7 -13   6        207.63        134.50        60.85 o                         
  -6 -13   6        110.75         98.00        48.63 o                         
  -5 -13   6          8.57         -2.24        59.07 o                         
  -4 -13   6        737.87        715.98        56.86 o                         
  -3 -13   6        129.78        140.85        49.94 o                         
  -2 -13   6       1031.64       1130.54        60.79 o                         
  -1 -13   6       1844.81       2040.51        74.57 o                         
   0 -13   6       1741.76       1745.84        63.86 o                         
   1 -13   6        391.76        414.40        33.37 o                         
   2 -13   6        489.15        513.26        33.24 o                         
   3 -13   6          7.74          9.13        25.78 o                         
   4 -13   6        109.76        105.52        38.88 o                         
   5 -13   6        957.91        994.29        35.29 o                         
   6 -13   6         68.57         73.89        25.16 o                         
   7 -13   6        678.73        659.95        48.40 o                         
   8 -13   6       1520.95       1432.88        72.13 o                         
   9 -13   6       1308.73       1371.14        80.96 o                         
  10 -13   6        906.04       1181.58        93.95 o                         
  11 -13   6        893.89        834.62       214.01 o                         
  12 -13   6        126.66        220.57        71.86 o                         
  -9 -12   6        323.27        404.32       125.09 o                         
  -8 -12   6        187.16        270.07        98.77 o                         
  -7 -12   6         19.42          8.91        39.76 o                         
  -6 -12   6        185.23        174.19       108.38 o                         
  -5 -12   6          9.12         37.56        42.31 o                         
  -4 -12   6         17.11         26.53        27.84 o                         
  -3 -12   6       3628.07       3508.45       118.80 o                         
  -2 -12   6       1267.96       1159.36        56.40 o                         
  -1 -12   6       3451.41       3683.44       119.81 o                         
   0 -12   6       2788.42       2785.53        83.41 o                         
   1 -12   6       2374.64       2178.41        65.13 o                         
   2 -12   6        692.46        702.80        33.12 o                         
   3 -12   6       1115.87       1074.71        44.15 o                         
   4 -12   6        372.99        339.32        28.19 o                         
   5 -12   6       1758.12       1839.32        48.84 o                         
   6 -12   6        931.72        923.93        37.35 o                         
   7 -12   6        151.17        131.12        28.55 o                         
   8 -12   6         59.52         71.80        22.91 o                         
   9 -12   6          9.98         43.26        48.81 o                         
  10 -12   6         51.27        -15.90        59.55 o                         
  11 -12   6        101.51        105.65        59.02 o                         
  12 -12   6        108.14         91.70       141.38 o                         
  13 -12   6       1327.77       1401.81       134.94 o                         
 -10 -11   6          0.11         68.10        75.86 o                         
  -9 -11   6         35.53         76.43        71.71 o                         
  -8 -11   6         14.72         -1.99        60.91 o                         
  -7 -11   6        233.38        224.67        71.00 o                         
  -6 -11   6        490.39        402.99        38.21 o                         
  -5 -11   6        363.80        337.27        38.95 o                         
  -4 -11   6        856.52        764.17        51.48 o                         
  -3 -11   6         52.44         29.58        27.28 o                         
  -2 -11   6        780.00        769.04        44.82 o                         
  -1 -11   6       3805.04       3516.27       111.81 o                         
   0 -11   6       1063.87        993.45        38.52 o                         
   1 -11   6        139.50        150.72        41.61 o                         
   2 -11   6        857.31        767.57        32.44 o                         
   3 -11   6        914.60       1033.19        33.20 o                         
   4 -11   6          0.20         -6.60        16.84 o                         
   5 -11   6        129.00        148.04        17.25 o                         
   6 -11   6       2263.79       2551.81        88.45 o                         
   7 -11   6       4051.43       4129.80       115.95 o                         
   8 -11   6        764.11        761.76        53.79 o                         
   9 -11   6        504.07        542.73        46.45 o                         
  10 -11   6        197.25        233.17        62.53 o                         
  11 -11   6         35.01         74.85        71.66 o                         
  12 -11   6         85.32         96.31        63.01 o                         
  13 -11   6        322.47        294.46        96.65 o                         
 -11 -10   6         62.20        -24.24        76.38 o                         
 -10 -10   6        314.83        204.68       105.14 o                         
  -9 -10   6        783.84        646.97       100.01 o                         
  -8 -10   6       1744.76       1583.22       107.10 o                         
  -7 -10   6        106.70         95.65        38.93 o                         
  -6 -10   6         21.97        -16.15        30.26 o                         
  -5 -10   6        437.26        385.77        43.10 o                         
  -4 -10   6       2373.83       2361.13        72.10 o                         
  -3 -10   6        255.55        283.38        25.72 o                         
  -2 -10   6       1678.72       1597.95        51.90 o                         
  -1 -10   6       8502.18       8755.67       198.37 o                         
   0 -10   6      10873.18      10778.62       203.35 o                         
   1 -10   6       2882.59       2831.24        60.03 o                         
   2 -10   6       4920.38       4734.86        93.04 o                         
   3 -10   6        157.73        135.35        17.97 o                         
   4 -10   6       1880.51       1790.02        44.71 o                         
   5 -10   6        704.18        714.44        24.07 o                         
   6 -10   6         18.53         31.11        17.13 o                         
   7 -10   6       2819.98       2714.80        64.86 o                         
   8 -10   6        946.28        828.68        55.67 o                         
   9 -10   6        958.52        801.43       105.20 o                         
  10 -10   6       1302.02       1087.47       162.16 o                         
  11 -10   6       1023.68       1119.59        87.72 o                         
  12 -10   6         16.79         59.40        57.76 o                         
  13 -10   6          3.44         63.83       112.87 o                         
 -12  -9   6         62.86         -7.17        69.49 o                         
 -11  -9   6         21.69        -67.55        67.55 o                         
 -10  -9   6        320.72        294.63        64.10 o                         
  -9  -9   6       1855.30       1772.26        91.85 o                         
  -8  -9   6       7190.79       7831.98       277.96 o                         
  -7  -9   6        727.48        792.67        40.97 o                         
  -6  -9   6         27.90         30.41        22.21 o                         
  -5  -9   6         25.19          8.96        20.57 o                         
  -4  -9   6         85.80         65.36        28.14 o                         
  -3  -9   6          2.50          4.68        17.33 o                         
  -2  -9   6          4.36         15.36        15.94 o                         
  -1  -9   6       3414.36       3326.68        73.12 o                         
   0  -9   6       2307.51       2314.68        46.72 o                         
   1  -9   6       2300.14       2500.46        55.10 o                         
   2  -9   6         66.47        123.83        17.46 o                         
   3  -9   6       4688.06       4699.93        80.22 o                         
   4  -9   6      10885.83      10883.87       181.51 o                         
   5  -9   6       3858.41       3677.92       102.92 o                         
   6  -9   6       1374.24       1294.16        32.34 o                         
   7  -9   6       1052.84       1127.96        91.85 o                         
   8  -9   6        290.99        246.51        37.15 o                         
   9  -9   6        129.77         99.30        44.49 o                         
  10  -9   6       1209.39       1133.25       181.08 o                         
  11  -9   6        620.22        565.12        70.54 o                         
  12  -9   6          0.14         15.11        57.19 o                         
  13  -9   6          1.81        -13.36        67.02 o                         
 -12  -8   6         74.74         51.86        49.94 o                         
 -11  -8   6        382.86        471.18        57.20 o                         
 -10  -8   6        589.88        754.71        63.98 o                         
  -9  -8   6         73.55        111.22        40.07 o                         
  -8  -8   6          0.09         -7.95        30.89 o                         
  -7  -8   6       1215.61       1089.87        34.33 o                         
  -6  -8   6          6.88         34.23        12.77 o                         
  -5  -8   6        340.11        299.97        27.16 o                         
  -4  -8   6        325.87        287.33        21.87 o                         
  -3  -8   6        464.92        540.32        24.53 o                         
  -2  -8   6        886.44       1071.20        35.92 o                         
  -1  -8   6        551.17        529.24        22.10 o                         
   0  -8   6       2129.67       2110.36        44.63 o                         
   1  -8   6       1262.02       1361.86        31.56 o                         
   2  -8   6       4550.43       4781.31        81.59 o                         
   3  -8   6       4104.52       3845.56        72.90 o                         
   4  -8   6       1920.72       1905.06        46.12 o                         
   5  -8   6        669.49        643.23        26.39 o                         
   6  -8   6         41.76         29.44        29.78 o                         
   7  -8   6        699.84        655.76        44.64 o                         
   8  -8   6         16.33        -16.99        28.74 o                         
   9  -8   6        195.55        134.49        28.03 o                         
  10  -8   6         10.92        -27.88        35.58 o                         
  11  -8   6        159.52        209.56        95.27 o                         
  12  -8   6        204.99        184.00        60.89 o                         
  13  -8   6        107.00        154.03        77.39 o                         
 -13  -7   6        112.93        202.19        92.40 o                         
 -12  -7   6         37.21         56.09        95.76 o                         
 -11  -7   6         33.09         55.43        42.11 o                         
 -10  -7   6        951.97        769.68        42.17 o                         
  -9  -7   6       3141.07       3196.28        87.65 o                         
  -8  -7   6        853.81        843.31        29.90 o                         
  -7  -7   6       1327.22       1145.65        36.50 o                         
  -6  -7   6        574.89        501.68        29.32 o                         
  -5  -7   6        767.02        643.00        22.12 o                         
  -4  -7   6         39.45         19.74        15.26 o                         
  -3  -7   6        688.37        752.94        22.46 o                         
  -2  -7   6          1.88         14.29        13.47 o                         
  -1  -7   6         99.36        130.21        15.09 o                         
   0  -7   6         63.94         79.74        15.85 o                         
   1  -7   6       2375.68       2808.56        48.10 o                         
   2  -7   6       1605.72       1671.96        33.57 o                         
   3  -7   6         35.25         13.63        11.77 o                         
   4  -7   6         47.65         67.07        15.87 o                         
   5  -7   6        179.71        166.01        29.53 o                         
   6  -7   6       4492.06       4485.32       137.38 o                         
   7  -7   6       9092.00       9751.85       258.54 o                         
   8  -7   6       4180.37       4135.62       158.53 o                         
   9  -7   6        736.85        634.01        59.81 o                         
  10  -7   6         11.76          8.58        51.42 o                         
  11  -7   6        638.67        694.43        97.61 o                         
  12  -7   6        386.89        467.08       137.65 o                         
  13  -7   6          6.09         74.51        50.18 o                         
 -13  -6   6        158.21        188.82        64.91 o                         
 -12  -6   6        423.72        388.85        64.21 o                         
 -11  -6   6          8.64          8.78        29.87 o                         
 -10  -6   6        115.98        135.36        30.89 o                         
  -9  -6   6        677.93        705.12        33.16 o                         
  -8  -6   6         35.64         42.23        17.10 o                         
  -7  -6   6         47.59         34.60        19.74 o                         
  -6  -6   6       3975.32       3969.47        87.17 o                         
  -5  -6   6          3.54         24.78        15.97 o                         
  -4  -6   6        883.37        884.68        24.20 o                         
  -3  -6   6       5744.70       5803.57        88.96 o                         
  -2  -6   6       6593.13       6115.35        89.98 o                         
  -1  -6   6      11792.61      11920.12       179.31 o                         
   0  -6   6      13540.08      14185.56       195.13 o                         
   1  -6   6       3878.28       4080.94        83.43 o                         
   2  -6   6        598.10        633.60        18.89 o                         
   3  -6   6       1503.33       1437.19        32.38 o                         
   4  -6   6        372.37        390.19        20.37 o                         
   5  -6   6        111.90         81.45        30.65 o                         
   6  -6   6        460.75        468.51        36.30 o                         
   7  -6   6       7929.43       8372.33       246.95 o                         
   8  -6   6       1206.03       1290.60        62.18 o                         
   9  -6   6         72.97         87.29        28.50 o                         
  10  -6   6        173.61        176.24        34.16 o                         
  11  -6   6          7.53         88.10        52.72 o                         
  12  -6   6       1021.78       1165.18        88.28 o                         
  13  -6   6        515.41        504.78       118.88 o                         
 -14  -5   6         95.00        224.61        82.82 o                         
 -13  -5   6         23.39         68.12        58.45 o                         
 -12  -5   6        449.48        353.15        75.06 o                         
 -11  -5   6        841.79        755.01        44.26 o                         
 -10  -5   6         10.85        -13.28        23.21 o                         
  -9  -5   6       2563.15       2529.49        67.07 o                         
  -8  -5   6       6540.63       6842.05       155.93 o                         
  -7  -5   6       6403.64       6421.60       126.85 o                         
  -6  -5   6       5006.72       5060.27       110.04 o                         
  -5  -5   6       2348.44       2432.03        56.24 o                         
  -4  -5   6       2443.36       2502.68        54.44 o                         
  -3  -5   6       1057.99       1115.64        27.57 o                         
  -2  -5   6          5.28         16.32        13.60 o                         
  -1  -5   6       3278.03       3129.66        51.94 o                         
   0  -5   6      15112.72      14617.76       205.56 o                         
   1  -5   6      32696.35      33371.39       476.64 o                         
   2  -5   6      12553.39      12924.68       192.86 o                         
   3  -5   6        930.21        944.66        22.86 o                         
   4  -5   6       1142.98       1124.81        22.22 o                         
   5  -5   6        148.51        217.71        34.06 o                         
   6  -5   6         17.37        -26.92        26.92 o                         
   7  -5   6          6.38          8.19        22.48 o                         
   8  -5   6        127.66        146.68        34.25 o                         
   9  -5   6        198.51        157.87        34.89 o                         
  10  -5   6         19.65         12.58        33.35 o                         
  11  -5   6         21.34         41.65        38.93 o                         
  12  -5   6        179.86        126.09        42.75 o                         
  13  -5   6        308.74        330.12       128.68 o                         
 -14  -4   6       2079.83       2022.66       121.03 o                         
 -13  -4   6         63.99         43.90        45.56 o                         
 -12  -4   6        151.76        169.20        31.68 o                         
 -11  -4   6         34.14         45.51        27.07 o                         
 -10  -4   6        851.83        832.51        34.62 o                         
  -9  -4   6       3318.80       3466.07        74.82 o                         
  -8  -4   6       5834.10       6303.38       121.14 o                         
  -7  -4   6       9061.60       9490.16       201.46 o                         
  -6  -4   6       5558.75       5960.42       112.05 o                         
  -5  -4   6         17.82         43.92        16.93 o
[truncated: 587,737 more chars]
